# Supplementary material for: Formal description of Treponema pallidum subsp. pallidum, comb. nov., Treponema pallidum subsp. pertenue, comb. nov., Treponema pallidum subsp. endemicum, subsp. nov. and emended description of Treponema pallidum
Source: Int J Syst Evol Microbiol. 2026 Jul 23;76(7):007245. doi: 10.1099/ijsem.0.007245 (PMC13398306; doi:10.1099/ijsem.0.007245)
Supplement: Supplementary Material 2. [file ijsem-76-07245-s002.xlsx]

## Sheet: 1. Index
File S1. Data indicating the correlation of the Subspecies Specific Regions (SSRs) with the genomic sequence information from 2586 specimens collected worldwide.
	Note: Ancient DNA specimens (from before 1900 CE) were excluded from the SSR analysis, and were examined separately (Sheet 8).
Table
1	Index.
2	SSR variant sequences.
3	Summary showing the frequency of SSR variants among the genomic sequences examined.
4	All specimens analyzed in this study and their corresponding SSR variations. Only the genome sequences that fulfilled the overall read depth criteria (i.e. those numbered in the phylo_y_pos column) were included in the SSR variant frequency calculations.
5	Specimens previously annotated as T. pallidum subsp. pallidum.
6	Specimens previously annotated as T. pallidum subsp. pertenue.
7	Specimens previously annotated as T. pallidum subsp. endemicum.
8	Listing of variants from the most prevalent SSR type and their properties.
9	Ancient DNA specimens.

## Sheet: 2. SSR sequences
Subspecies -Specific Regions (SSRs) - nucleotide sequences of variants
The following variants in the eight SSRs described in Table S2 were identified using a dataset of 2556 read sets from unique T. pallidum specimens. It is anticipated that new variants will be identified as additional specimens are sequenced.
The number of each variant present in each T. pallidum subspecies and the corresponding percentage is provided in Tab 3.
For new read sets or consensus genome assemblies, it is recommended that searches be performed using the corresponding genomic regions from the type strains in Table S2 (+ 100 nt at either end) to identify the SSR variants present.
ssrA
ssrA-1	CACGCTCTTTCCGCTCCCAGGATATCTTGACCTTTTGCCTACTTGGACTTTACCATGCGCGCGTGGA
ssrA-2	CACGCTCTTTCCGCTCCCAGGATATCTTGACCTTTTGCCTACTTGGACTTTACCATGCGCGCATGGG
ssrA-3	-------------CTCCCAGGATATCTTGACCTTTTGCCTACTTGGACTTTACCATGCGCGCATGGG
ssrB
ssrB-1	TTG
ssrB-2	---
ssrC
ssrC-1	TGCGGGTACAAAGGCGAGTTCTAAAGAATTTTA
ssrC-2	---------------------------------
ssrD
ssrD-1	----------------------------------------------------
ssrD-2	CGCGCTCCAGCGCGCGCAGGAGCGTTTCTCACCCTGTGGCTCCGGGAACACG
ssrE
ssrE-1 (Nichols)	GGGCGGGGCGTGCGGCGGTGACGCCACCCTGCGCCGGTTGGCCCCTTCTGGAGGGTGCTAGACACGGGCGGGGGGGGGGGTGTTGTAAAAATGAAATGGGTCGGGAGGGAACTGCACCGTGCAGTCTTTTTTTGTGCGGGCGCCGGGGCGCTGCTCCCGGGGTTTGGCGCACTGCCCGTTTTTTCTGAGCAGCTAGGCATTGCCCCGCAGGTAACTGGTCACGCCCAGCTGCAGTGGGGCATTAAGTTTAAAAAGAACCCTTCGGTGCAACCGAACGAGTACACGCACGGGTTTCGCACCACCAATGATTTGAAAATCTCGCTCCCCCTCGTGCCCAAGGCCACGCACCTGCGTCGCGGCGGGGCGCGCTCAGGCGTGT
ssrE-1 (SS14)	GGGCGGGGCGTGCGGCGGTGACGCCACCCTGCGCCGGTTGGCCCCTTCTGGAGGGTGCTAGACACGGGCGGGGGGGGGGGTGTTGTAAAAATGAAATGGGTCGGGAGGGAACTGCACCGTGCAGTCTTTTTTTGTGCGGGGGCCGGGGCGCTGCTCCCGGGGTTTGGCGCACTGCCCGTTTTTTCTGAGCAGCTAGGCATTGCCCCGCAGGTAACTGGTCACGCCCAGCTGCAGTGGGGCATTAAGTTTAAAAAGAACCCTTCGTCGCAGCCGAACCAGTACACGCACGGGTTTCGCACCACCAATGATTTGAAAATCTCGCTTCCCCTCGTGCCCAAGGCCACGCACCTGCGTCGCGGCGGGGCGCGCTCAGGCGTGT
ssrE-2	-------------------------------------------------------------------------------------------------------------------------------------------------------------------------------------------------------------------------------------------------------------------------------------------------------------------------------------------------------------------------------------------
Note: SSR-E is based entirely on presence (ssrE-2) or absence (ssrE-1) of a ~379 bp relative deletion
ssrF
ssrF-1a	TTCCTACGTTGGCCAGTCGGGCAACTGGGGATACGGCGCGTCGATGCGTATGTTTTTCCCCGAATCCGGGTTTAACTTTTCTCCCTCC---ACGGGGCCCGT---
ssrF-1b	CTCTTACGTTGGCCAGTCGGGCAACTGGGGATACGGCGCGTCGATGCGTATGTTTTTCCCCGAATCCGGGTTTAACTTTTCTCCCTCC---ACGGGGCCCGT---
ssrF-1c	TTCCTACGTTGGCTAGTCGGGCAACTGGGGATACGGCGCGTCGATGCGTATGTTTTTCCCCGAATCCGGGTTTAACTTTTCTCCCTCC---ACGGGGCCCGT---
ssrF-2a	TTCCTACGTTGGCCAGCGGGGCAACTGGGGATACGGCGCGTCGATGCGTATGTTTTTCCCTGAATCTGGGTTTGACTTTTCTCCCTCC---ACGGGGCCCGT---
ssrF-2b	TTCCTACGTTGGCCAGCGGGGCAACTGGGGATACGGCGCGTCGATGCGTATGTTTTTCCCTGAATCCGGGTTTAACTTTTCTACCATC---ACGGAGACCGT---
ssrF-2c	TTCCTACGTTGGCCAGCGGGGCAACTGGGGATACGGCGCGTCGATGCGTATGTTTTTCCCTGAATCTGGGTTTGACTTTCCTCCCTCC---ACGGGGCCCGT---
ssrF-3	CTCTTACGTTGGCCAGTCGGGCAACTGGGGATACGGCAGTTCGATACGGGCGTTTCTCCCTGAGGGCTGGGTGGGCCTCAGTACCCTCGGTACGGTAATCGGACA
ssrG
ssrG-1a	GGTCCA---CAGCAGGTCCGCGCGAGCGCAGGGGCAGAAGTGCAGTTTTCTCACGTGCGGTGCACCGCCTCGTATTCGTATCTTTGGAGTGC
ssrG-1b	GGTCCA---CAGCAGGTCCGCGTGAGCGCAGGGGCAGAAGTGCAGTTTTCTCACGTGCGGTGCACCGCCTCGTATTCGTATCTTTGGAGTGC
ssrG-2a	GGTCCA---CAGCAGGTCCGCGTGAGCGCAGGGGCAGAAGTGCAGTTTTCTCACGTGCGGTGCACCGCCTCGTATTCGTATCTTTGGAGTAA
ssrG-2b	GGTCCA---CAGCAGGTCCGCGCGAGCGCAGGGGCAGAAGTGCAGTTTTCTCACGTGCGGTGCACCGCCTCGTATTCGTATCTTTGGAGTAA
ssrG-2c	GGTCCA---CAGCAGGTCCGCGCGAGCGCAGGGGTAGAAGTGCAGTTTTCTCACGTGCGGTGCACCGCCTCGTATTCGTATCTTTGGAGTGA
ssrG-3	CGTCCAAATCTGCAGGTCCGCGCGAGCGCAGGGGCAGAAGTGCAGTTTTCTCACGTGCGGTGCACCGCCTCGTATTCGTATCTTTGGAGTGC
ssrH
ssrH-1a	CATCGAGCGCGCCACCAAGCTTTTGCAGCTGAACCAAAAGGTTCACGATTTTAACATTTTCTAGCCGCGCCGCCGCGGCATCATCTGCTCCGTCCTGTGCCA
ssrH-1b	CATCGAGCGCGCCACCAAGCTTTTGCAGCTGAACCAAACGGTTCACGATTTTAACATTTTCTAGCCGCGCCGCCGCGGCATCATCTGCTCCGTCCTGTGCCA
ssrH-1c	CATCGAGCGCGCCACCAAGCTTTTGCAGCTGAACCAAAAGGTTCACGATTTTAACATTTTCTAGCCGCGCCGCCGCGGCATCATCTGCTCCGTCCTGTACCA
ssrH-1d	CATCGAGCGCGCCACCAAGCTTTTGCAGCTGAACCAAAAGGTTCACGATTTTAACATTTTCTAGCCGCGCCGCCGCGGCATCATCTGCTTCGTCCTGTGCCA
ssrH-2	TATCGAGCGCGCCACCAAGCTTTTGCAGCTGAACCAAAAGGTTCACGATTTTAACATTTTCTAGCCGCGCCGCCGCGGCATCACCTGCTCCGTCC--TGCCG

## Sheet: 3. Summary
2. Summary showing the frequency of SSR variants among the genomic sequences examined.
Based on analysis of 2184 specimens from T. pallidum subsp. pallidum, 362 specimens from T. pallidum subsp. pertenue, and 10 specimens from T. pallidum subsp. endemicum (2556 total)
Total analyzed = all sequences analyzed, excluding duplicate genome sequences as well as those regions in each specimen that were not available (NA) due to low coverage or ambiguous sequence
T. pallidum subsp. pallidum
ssrA Variant	ssrA Number	ssrA Percent	ssrB Variant	ssrB Number	ssrB Percent	ssrC Variant	ssrC Number	ssrC Percent	ssrD Variant	ssrD Number	ssrD Percent	ssrE Variant	ssrE Number	ssrE Percent	ssrF Variant	ssrF Number	ssrF Percent	ssrG Variant	ssrG Number	ssrG Percent	ssrH Variant	ssrH Number	ssrH Percent
ssrA-1	2057	99.9514	ssrB-1	2104	100	ssrC-1	1939	100	ssrD-1	2115	100	ssrE-1	915	100	ssrF-1a	2006	99.2087	ssrG-1a	2028	99.5093	ssrH-1a	1826	97.9614
ssrA-2	0	0	ssrB-2	0	0	ssrC-2	0	0	ssrD-2	0	0	ssrE-2	0	0	ssrF-1b	8	0.395648	ssrG-1b	9	0.441609	ssrH-1b	33	1.77039
ssrA-3	1	0.0485909													ssrF-1c	2	0.098912	ssrG-2a	0	0	ssrH-1c	3	0.160944
															ssrF-2a	6	0.296736	ssrG-2b	0	0	ssrH-1d	2	0.107296
															ssrF-2b	0	0	ssrG-2c	0	0	ssrH-2	0	0
															ssrF-2c	0	0	ssrG-3	1	0.0490677
															ssrF-3	0	0
Total Analyzed	2058	100		2104	100		1939	100		2115	100		915	100		2022	100		2038	100		1864	100
Not Available (NA)	126			80			245			69			1269			162			146			320
Total Specimens	2184			2184			2184			2184			2184			2184			2184			2184
												Note: SSR-E is based entirely on presence (ssrE-2) or absence (ssrE-1) of a ~379 bp relative deletion
T. pallidum subsp. pertenue
ssrAVariant	ssrA Number	ssrA Percent	ssrB Variant	ssrB Number	ssrB Percent	ssrC Variant	ssrC Number	ssrC Percent	ssrD Variant	ssrD Number	ssrD Percent	ssrE Variant	ssrE Number	ssrE Percent	ssrF Variant	ssrF Number	ssrF Percent	ssrG Variant	ssrG Number	ssrG Percent	ssrH Variant	ssrH Number	ssrH Percent
ssrA-1	0	0	ssrB-1	347	100	ssrC-1	0	0	ssrD-1	0	0	ssrE-1	0	0	ssrF-1a	0	0	ssrG-1a	0	0	ssrH-1a	0	0
ssrA-2	335	100	ssrB-2	0	0	ssrC-2	332	100	ssrD-2	323	100	ssrE-2	354	100	ssrF-1b	0	0	ssrG-1b	0	0	ssrH-1b	0	0
ssrA-3	0	0													ssrF-1c	0	0	ssrG-2a	252	75.9036	ssrH-1c	0	0
															ssrF-2a	319	95.509	ssrG-2b	74	22.9167	ssrH-1d	0	0
															ssrF-2b	14	4.19162	ssrG-2c	6	1.78571	ssrH-2	311	100
															ssrF-2c	1	0.299401	ssrG-3	0	0
															ssrF-3	0	0
Total Analyzed	335	100		347	100		332	100		323	100		354	100		334	100		332	100		311	100
Not Available (NA)	27			15			30			39			8			28			30			51
Total Specimens	362			362			362			362			362			362			362			362
												Note: SSR-E is based entirely on presence (ssrE-2) or absence (ssrE-1) of a ~379 bp relative deletion
T. pallidum subsp. endemicum (based on analysis of 10 available assembled genome sequences)
ssrA Variant	ssrA Number	ssrA Percent	ssrB Variant	ssrB Number	ssrB Percent	ssrC Variant	ssrC Number	ssrC Percent	ssrD Variant	ssrD Number	ssrD Percent	ssrE Variant	ssrE Number	ssrE Percent	ssrF Variant	ssrF Number	ssrF Percent	ssrG Variant	ssrG Number	ssrG Percent	ssrH Variant	ssrH Number	ssrH Percent
ssrA-1	0	0	ssrB-1	0	0	ssrC-1	0	0	ssrD-1	0	0	ssrE-1	10	100	ssrF-1a	0	0	ssrG-1a	0	0	ssrH-1a	10	100
ssrA-2	0	0	ssrB-2	10	100	ssrC-2	10	100	ssrD-2	10	100	ssrE-2	0	0	ssrF-1b	0	0	ssrG-1b	0	0	ssrH-1b	0	0
ssrA-3	10	100													ssrF-1c	0	0	ssrG-2a	0	0	ssrH-1c	0	0
															ssrF-2a	0	0	ssrG-2b	0	0	ssrH-1d	0	0
															ssrF-2b	0	0	ssrG-2c	0	0	ssrH-2	0	0
															ssrF-2c	0	0	ssrG-3	10	100
															ssrF-3	10	100
Total Analyzed	10	100		10	100		10	100		10	100		10	100		10	100		10	100		10	100
Not Available	0			0			0			0			0			0			0			0
Total Specimens	10			10			10			10			10			10			10			10
												Note: SSR-E is based entirely on presence (ssrE-2) or absence (ssrE-1) of a ~379 bp relative deletion
By SSR
	Treponema pallidum subspecies:
ssrA	pallidum		pertenue		endemicum
	Number	Percent	Number	Percent	Number	Percent
ssrA-1	2057	99.9514	0	0	0	0
ssrA-2	0	0	341	100	0	0
ssrA-3	1	0.0485909	0	0	10	100
Total Analyzed	2058	100	341	100	10	100
	Treponema pallidum subspecies:
ssrB	pallidum		pertenue		endemicum
	Number	Percent	Number	Percent	Number	Percent
ssrB-1	2104	100	347	100	0	0
ssrB-2	0	0	0	0	10	100
Total Analyzed	2104	100	347	100	10	100
	Treponema pallidum subspecies:
ssrC	pallidum		pertenue		endemicum
	Number	Percent	Number	Percent	Number	Percent
ssrC-1	1939	100	0	0	0	0
ssrC-2	0	0	332	100	10	100
Total Analyzed	1939	100	332	100	10	100
	Treponema pallidum subspecies:
ssrD	pallidum		pertenue		endemicum
	Number	Percent	Number	Percent	Number	Percent
ssrD-1	2115	100	0	0	0	0
ssrD-2	0	0	323	100	10	100
Total Analyzed	2115	100	323	100	10	100
	Treponema pallidum subspecies:
ssrE	pallidum		pertenue		endemicum
	Number	Percent	Number	Percent	Number	Percent
ssrE-1	915	100	0	0	10	100
ssrE-2	0	0	354	100	0	0
Total Analyzed	915	100	354	100	10	100
Note: SSR-E is based entirely on presence (ssrE-2) or absence (ssrE-1) of a ~379 bp relative deletion
	Treponema pallidum subspecies:
ssrF	pallidum		pertenue		endemicum
	Number	Percent	Number	Percent	Number	Percent
ssrF-1a	2006	99.2087	0	0	0	0
ssrF-1b	8	0.395648	0	0	0	0
ssrF-1c	2	0.098912	0	0	0	0
ssrF-2a	6	0.296736	319	95.509	0	0
ssrF-2b	0	0	14	4.19162	0	0
ssrF-2c	0	0	1	0.299401	0	0
ssrF-3	0	0	0	0	10	100
Total Analyzed	2022	100	334	100	10	100
	Treponema pallidum subspecies:
ssrG	pallidum		pertenue		endemicum
	Number	Percent	Number	Percent	Number	Percent
ssrG-1a	2028	99.5093	0	0	0	0
ssrG-1b	9	0.441609	0	0	0	0
ssrG-2a	0	0	252	75.2976	0	0
ssrG-2b	0	0	74	22.9167	0	0
ssrG-2c	0	0	6	1.78571	0	0
ssrG-3	1	0.0490677	0	0	10	100
Total Analyzed	2038	100	332	100	10	100
	Treponema pallidum subspecies:
ssrH	pallidum		pertenue		endemicum
	Number	Percent	Number	Percent	Number	Percent
ssrH-1a	1826	97.9614	0	0	10	100
ssrH-1b	33	1.77039	0	0	0	0
ssrH-1c	3	0.160944	0	0	0	0
ssrH-1d	2	0.107296	0	0	0	0
ssrH-2	0	0	311	100	0	0
Total Analyzed	1864	100	311	100	10	100

## Sheet: 4. All specimens
3. All specimens analyzed in this study and their corresponding SSR variations. Only the genome sequences that fulfilled the overall read depth criteria (i.e. those numbered in the phylo_y_pos column) were included in the SSR variant frequency calculations.
phylo_y_pos	BioProject	id	mapped_final_reads	mean_insert_final	mean_coverage	percent_N	subspecies	lineage	Run	BioSample	Sample_Name	Geo_loc_name_country	Geo_loc_name_continent	Collection_date	Center_Name	host	duplicate_keep_better	ssrA	ssrB	ssrC	ssrD	ssrE	ssrF	ssrG	ssrH
1	PRJEB62879	SAMEA115049027	549626	65.5406	23.7718	3.01016	endemicum	NA	NA	SAMEA115049027	DFU001	Argentina	South America	1226-1281	Max Planck	human	NA	NA	ssrB-1	NA	ssrD-1	NA	NA	NA	NA
2	PRJEB62647	ERR11483917	508552	130.842	31.4148	0.554793	endemicum	NA	NA	NA	ZH1540	Brazil	South America	346-573	University of Basel	human	NA	ssrA-4	ssrB-2	NA	ssrD-1	ssrE-1	NA	ssrG-3	ssrH-1a
3	PRJNA428415	CP032303	3998081	298.72	524.41	0.010986	endemicum	NA	NA	SAMN08290048	IraqB	Iraq	Asia	1951	Masaryk	human	TRUE	ssrA-3	ssrB-2	ssrC-2	NA	ssrE-1	NA	NA	ssrH-1a
4	PRJEB33181	ERR5210583	3647106	171.021	234.085	0.05493	endemicum	NA	ERR5210583	SAMEA7887490	IraqB	Iraq	Asia	1951	Sanger	human	NA	ssrA-3	ssrB-2	ssrC-2	NA	NA	NA	ssrG-3	ssrH-1a
5	PRJNA742865	SAMN19981495	3999561	343.239	523.413	0.324087	endemicum	NA	NA	NA	C279	Cuba	North America	2017	Masaryk	human	NA	ssrA-3	ssrB-2	ssrC-2	NA	ssrE-1	NA	ssrG-3	ssrH-1a
6	PRJNA723099	SRR14277444	454814	380.517	57.7877	0.021972	endemicum	NA	SRR14277444	SAMN18804959	Japan346e	Japan	Asia	2019	UW	human	NA	ssrA-3	ssrB-2	ssrC-2	ssrD-1	ssrE-1	NA	ssrG-3	ssrH-1a
7	PRJNA723099	SRR14277458	1402379	372.775	180.826	0.021972	endemicum	NA	SRR14277458	SAMN18804947	Japan326e	Japan	Asia	2019	UW	human	NA	ssrA-3	ssrB-2	ssrC-2	ssrD-1	ssrE-1	NA	ssrG-3	ssrH-1a
8	PRJNA723099	SRR14277266	1273757	458.585	164.016	0.010986	endemicum	NA	SRR14277266	SAMN18804943	Japan322e	Japan	Asia	2019	UW	human	NA	NA	ssrB-2	ssrC-2	NA	ssrE-1	NA	ssrG-3	ssrH-1a
9	PRJNA723099	SRR14277267	307664	391.915	38.8873	0.038451	endemicum	NA	SRR14277267	SAMN18804942	Japan320e	Japan	Asia	2019	UW	human	NA	ssrA-3	ssrB-2	ssrC-2	ssrD-1	ssrE-1	NA	ssrG-3	ssrH-1a
10	PRJNA30651	CP002375	3999381	298.674	524.582	0.010986	pertenue	NA	NA	SAMN02603003	CDC2	Ghana	Africa	1980	Baylor	human	NA	ssrA-2	ssrB-1	ssrC-2	ssrD-2	ssrE-2	ssrF-2a	ssrG-2b	ssrH-2
11	PRJEB40884	ERR4853714	190325	192.517	22.9383	0.582258	pertenue	NA	NA	NA	NA	Ghana	Africa	NA	Sanger	human	NA	ssrA-2	ssrB-1	ssrC-2	ssrD-2	ssrE-2	ssrF-2a	ssrG-2b	ssrH-2
12	PRJEB40884	ERR4899847	430137	193.892	53.0192	0.060423	pertenue	NA	NA	NA	NA	Ghana	Africa	NA	Sanger	human	NA	ssrA-2	ssrB-1	ssrC-2	ssrD-2	ssrE-2	ssrF-2a	ssrG-2b	ssrH-2
13	PRJEB40884	ERR4899849	184187	193.706	22.836	0.32958	pertenue	NA	NA	NA	NA	Ghana	Africa	NA	Sanger	human	NA	ssrA-2	ssrB-1	ssrC-2	ssrD-2	ssrE-2	ssrF-2a	ssrG-2b	ssrH-2
14	PRJEB40884	ERR4853707	1831115	187.196	222.221	0.016479	pertenue	NA	NA	NA	NA	Ghana	Africa	NA	Sanger	human	NA	ssrA-2	ssrB-1	ssrC-2	ssrD-2	ssrE-2	ssrF-2a	ssrG-2b	ssrH-2
15	PRJEB40884	ERR4853703	2969077	196.036	362.482	0.005493	pertenue	NA	NA	NA	NA	Ghana	Africa	NA	Sanger	human	NA	ssrA-2	ssrB-1	ssrC-2	ssrD-2	ssrE-2	ssrF-2a	ssrG-2b	ssrH-2
16	PRJEB40884	ERR4853708	680166	192.722	81.9165	0.021972	pertenue	NA	NA	NA	NA	Ghana	Africa	NA	Sanger	human	NA	ssrA-2	ssrB-1	ssrC-2	ssrD-2	ssrE-2	ssrF-2a	ssrG-2b	ssrH-2
17	PRJEB33181	ERR4853607	57963	189.568	6.97299	22.2796	pertenue	NA	ERR4853607	SAMEA5857508	UKTPA7632890	NA	NA	NA	Sanger	human	NA	NA	ssrB-1	NA	ssrD-2	ssrE-2	NA	NA	NA
18	PRJEB33181	ERR4899205	65952	191.914	8.14482	12.123	pertenue	NA	ERR4899205	SAMEA5857493	UKTPA7632847	NA	NA	NA	Sanger	human	NA	NA	ssrB-1	ssrC-2	NA	ssrE-2	ssrF-2a	NA	ssrH-2
19	PRJEB40884	ERR4899852	125531	196.201	15.6199	1.45015	pertenue	NA	NA	NA	NA	Ghana	Africa	NA	Sanger	human	NA	ssrA-2	ssrB-1	ssrC-2	ssrD-2	ssrE-2	ssrF-2a	ssrG-2b	ssrH-2
20	PRJEB40884	ERR4899851	188349	195.904	23.2927	0.241692	pertenue	NA	NA	NA	NA	Ghana	Africa	NA	Sanger	human	NA	ssrA-2	ssrB-1	ssrC-2	ssrD-2	ssrE-2	ssrF-2a	ssrG-2b	ssrH-2
21	PRJEB33181	ERR4853609	65242	193.225	7.84484	16.3087	pertenue	NA	ERR4853609	SAMEA5857494	UKTPA7632849	NA	NA	NA	Sanger	human	NA	ssrA-2	ssrB-1	NA	ssrD-2	NA	NA	ssrG-2b	ssrH-2
22	PRJEB33181	ERR4853686	69172	193.787	8.27092	13.9193	pertenue	NA	ERR4853686	SAMEA5857612	UKTPA7632845	NA	NA	NA	Sanger	human	NA	NA	ssrB-1	ssrC-2	ssrD-2	ssrE-2	NA	ssrG-2b	NA
23	PRJEB40884	ERR4993368	1196475	199.869	150.288	0.021972	pertenue	NA	NA	NA	NA	Ghana	Africa	NA	Sanger	human	NA	ssrA-2	ssrB-1	ssrC-2	ssrD-2	ssrE-2	ssrF-2a	ssrG-2b	ssrH-2
24	PRJEB40884	ERR4993370	461346	193.257	57.4452	0.05493	pertenue	NA	NA	NA	NA	Ghana	Africa	NA	Sanger	human	NA	ssrA-2	ssrB-1	ssrC-2	ssrD-2	ssrE-2	ssrF-2a	ssrG-2b	ssrH-2
25	PRJEB40884	ERR4899850	191875	195.004	23.8002	0.38451	pertenue	NA	NA	NA	NA	Ghana	Africa	NA	Sanger	human	NA	ssrA-2	ssrB-1	ssrC-2	ssrD-2	ssrE-2	ssrF-2a	ssrG-2b	ssrH-2
26	PRJEB40884	ERR4993365	2369018	194.738	295.719	0.010986	pertenue	NA	NA	NA	NA	Ghana	Africa	NA	Sanger	human	NA	ssrA-2	ssrB-1	ssrC-2	ssrD-2	ssrE-2	ssrF-2a	ssrG-2b	ssrH-2
27	PRJEB40884	ERR4993364	3107396	198.088	388.399	0.010986	pertenue	NA	NA	NA	NA	Ghana	Africa	NA	Sanger	human	NA	ssrA-2	ssrB-1	ssrC-2	ssrD-2	ssrE-2	ssrF-2a	ssrG-2b	ssrH-2
28	PRJEB40884	ERR4993367	2780511	201.119	349.093	0.010986	pertenue	NA	NA	NA	NA	Ghana	Africa	NA	Sanger	human	NA	ssrA-2	ssrB-1	ssrC-2	ssrD-2	ssrE-2	ssrF-2a	ssrG-2b	ssrH-2
29	PRJEB33181	ERR4853628	76395	193.277	9.22178	11.5078	pertenue	NA	ERR4853628	SAMEA5857552	UKTPA7632840	NA	NA	NA	Sanger	human	NA	ssrA-2	ssrB-1	NA	NA	ssrE-2	ssrF-2a	ssrG-2b	ssrH-2
30	PRJEB40884	ERR4899848	172942	196.276	21.4213	0.560286	pertenue	NA	NA	NA	NA	Ghana	Africa	NA	Sanger	human	NA	ssrA-2	ssrB-1	ssrC-2	ssrD-2	ssrE-2	ssrF-2a	ssrG-2b	ssrH-2
31	PRJEB40884	ERR4993363	408014	194.621	50.7614	0.038451	pertenue	NA	NA	NA	NA	Ghana	Africa	NA	Sanger	human	NA	ssrA-2	ssrB-1	ssrC-2	ssrD-2	ssrE-2	ssrF-2a	ssrG-2b	ssrH-2
32	PRJEB40884	ERR4993366	756840	196.167	94.7551	0.032958	pertenue	NA	NA	NA	NA	Ghana	Africa	NA	Sanger	human	NA	ssrA-2	ssrB-1	ssrC-2	ssrD-2	ssrE-2	ssrF-2a	ssrG-2b	ssrH-2
33	PRJEB40884	ERR4853705	2192922	193.66	267.611	0.010986	pertenue	NA	NA	NA	NA	Ghana	Africa	NA	Sanger	human	NA	ssrA-2	ssrB-1	ssrC-2	ssrD-2	ssrE-2	ssrF-2a	ssrG-2b	ssrH-2
34	PRJEB33181	ERR4853608	85232	193.454	10.2606	8.73386	pertenue	NA	ERR4853608	SAMEA5857510	UKTPA7632891	NA	NA	NA	Sanger	human	NA	ssrA-2	ssrB-1	ssrC-2	NA	ssrE-2	ssrF-2a	ssrG-2b	ssrH-2
35	PRJEB40884	ERR4853702	325549	186.906	39.3759	0.0823949	pertenue	NA	NA	NA	NA	Ghana	Africa	NA	Sanger	human	NA	ssrA-2	ssrB-1	ssrC-2	ssrD-2	ssrE-2	ssrF-2a	ssrG-2b	ssrH-2
36	PRJEB40884	ERR4853712	172171	186.545	20.4963	1.06015	pertenue	NA	NA	NA	NA	Ghana	Africa	NA	Sanger	human	NA	ssrA-2	ssrB-1	ssrC-2	ssrD-2	ssrE-2	ssrF-2a	ssrG-2b	ssrH-2
37	PRJEB40884	ERR4899853	171173	183.761	20.8234	0.565779	pertenue	NA	NA	NA	NA	Ghana	Africa	NA	Sanger	human	NA	ssrA-2	ssrB-1	ssrC-2	ssrD-2	ssrE-2	ssrF-2a	ssrG-2b	ssrH-2
38	PRJEB40884	ERR4853711	185187	196.607	22.5628	0.532821	pertenue	NA	NA	NA	NA	Ghana	Africa	NA	Sanger	human	NA	ssrA-2	ssrB-1	ssrC-2	ssrD-2	ssrE-2	ssrF-2a	NA	ssrH-2
39	PRJEB40884	ERR4853713	179584	195.92	21.8144	0.812963	pertenue	NA	NA	NA	NA	Ghana	Africa	NA	Sanger	human	NA	ssrA-2	ssrB-1	ssrC-2	NA	ssrE-2	ssrF-2a	ssrG-2b	NA
40	PRJEB40884	ERR4853715	194123	199.07	23.6744	0.362538	pertenue	NA	NA	NA	NA	Ghana	Africa	NA	Sanger	human	NA	ssrA-2	ssrB-1	ssrC-2	ssrD-2	ssrE-2	ssrF-2a	ssrG-2b	ssrH-2
41	PRJEB40884	ERR4899854	173218	183.378	21.0559	0.516342	pertenue	NA	NA	NA	NA	Ghana	Africa	NA	Sanger	human	NA	ssrA-2	ssrB-1	ssrC-2	ssrD-2	ssrE-2	ssrF-2a	ssrG-2b	ssrH-2
42	PRJEB40884	ERR4853704	1106703	191.407	134.817	0.021972	pertenue	NA	NA	NA	NA	Ghana	Africa	NA	Sanger	human	NA	ssrA-2	ssrB-1	ssrC-2	ssrD-2	ssrE-2	ssrF-2a	ssrG-2b	ssrH-2
43	PRJEB40884	ERR4853706	850579	192.044	102.466	0.027465	pertenue	NA	NA	NA	NA	Ghana	Africa	NA	Sanger	human	NA	ssrA-2	ssrB-1	ssrC-2	ssrD-2	ssrE-2	ssrF-2a	ssrG-2b	ssrH-2
44	PRJEB33181	ERR4899219	49122	192.718	6.06696	24.5317	pertenue	NA	ERR4899219	SAMEA5857551	UKTPA7632892	NA	NA	NA	Sanger	human	NA	NA	NA	NA	NA	NA	NA	ssrG-2b	NA
45	PRJEB40884	ERR4853709	599068	190.946	71.4916	0.027465	pertenue	NA	NA	NA	NA	Ghana	Africa	NA	Sanger	human	NA	ssrA-2	ssrB-1	ssrC-2	ssrD-2	ssrE-2	ssrF-2a	ssrG-2b	ssrH-2
46	PRJEB40884	ERR4853710	1077527	185.783	127.214	0.021972	pertenue	NA	NA	NA	NA	Ghana	Africa	NA	Sanger	human	NA	ssrA-2	ssrB-1	ssrC-2	ssrD-2	ssrE-2	ssrF-2a	ssrG-2b	ssrH-2
47	PRJNA86661	CP003902	4001773	298.666	524.861	0.010986	pertenue	NA	NA	SAMN03081442	Fribourg-Blanc	Guinea	Africa	1966	NA	NHP	NA	ssrA-2	ssrB-1	ssrC-2	ssrD-2	ssrE-2	ssrF-2a	ssrG-2b	ssrH-2
48	PRJNA343706	SRR4308597	464714	461.119	108.402	0.021972	pertenue	NA	SRR4308597	SAMN05828397	M2	Gambia	Africa	2014	University of Tubingen	NHP	NA	ssrA-2	ssrB-1	ssrC-2	ssrD-2	ssrE-2	ssrF-2a	ssrG-2b	ssrH-2
49	PRJNA343706	SRR4308605	518340	470.254	120.456	0.05493	pertenue	NA	SRR4308605	SAMN05828399	M3	Gambia	Africa	2014	University of Tubingen	NHP	NA	ssrA-2	ssrB-1	ssrC-2	ssrD-2	ssrE-2	ssrF-2a	ssrG-2b	ssrH-2
50	PRJNA588802	SAMN13471296	161887	413.023	19.7699	0.637188	pertenue	NA	NA	NA	NA	NA	Africa	NA	Robert Koch Institite	NHP	NA	ssrA-2	ssrB-1	ssrC-2	ssrD-2	ssrE-2	ssrF-2a	NA	NA
51	PRJNA343706	SRR4308606	138767	560.654	30.3553	0.225213	pertenue	NA	SRR4308606	SAMN05828400	A10	Senegal	Africa	2015	University of Tubingen	NHP	NA	ssrA-2	ssrB-1	ssrC-2	ssrD-2	ssrE-2	ssrF-2a	ssrG-2b	ssrH-2
52	PRJNA343706	SRR4308607	49434	518.335	11.2001	6.6685	pertenue	NA	SRR4308607	SAMN05828401	A12	Senegal	Africa	2015	University of Tubingen	NHP	NA	ssrA-2	ssrB-1	NA	NA	NA	NA	NA	NA
53	PRJEB33181	ERR4853627	58878	193.593	6.85829	19.7308	pertenue	NA	ERR4853627	SAMEA5857549	NA	NA	NA	NA	Sanger	human	NA	NA	ssrB-1	NA	NA	NA	ssrF-2a	NA	NA
54	PRJEB33181	ERR4899218	61477	193.927	7.5849	14.2763	pertenue	NA	ERR4899218	SAMEA5857550	UKTPA7632852	NA	NA	NA	Sanger	human	NA	ssrA-2	ssrB-1	NA	ssrD-2	ssrE-2	NA	ssrG-2b	NA
55	PRJEB40752	ERR4690805	541376	192.281	65.8596	0.021972	pertenue	NA	ERR4690805	NA	TPP_LIB013	Liberia	Africa	2018	Sanger	human	NA	ssrA-2	ssrB-1	ssrC-2	ssrD-2	ssrE-2	ssrF-2a	ssrG-2b	ssrH-2
56	PRJEB40752	ERR4690813	3399891	192.163	422.699	0.010986	pertenue	NA	ERR4690813	NA	TPP_LIB008	Liberia	Africa	2018	Sanger	human	NA	ssrA-2	ssrB-1	ssrC-2	ssrD-2	ssrE-2	ssrF-2a	ssrG-2b	ssrH-2
57	PRJEB40752	ERR4690815	2081081	192.082	259.691	0.005493	pertenue	NA	ERR4690815	NA	TPP_LIB005	Liberia	Africa	2018	Sanger	human	NA	ssrA-2	ssrB-1	ssrC-2	ssrD-2	ssrE-2	ssrF-2a	ssrG-2b	ssrH-2
58	PRJEB40752	ERR4690806	884900	193.218	108.122	0.005493	pertenue	NA	ERR4690806	NA	TPP_LIB003	Liberia	Africa	2018	Sanger	human	NA	ssrA-2	ssrB-1	ssrC-2	ssrD-2	ssrE-2	ssrF-2a	ssrG-2b	ssrH-2
59	PRJEB40752	ERR4690810	599052	190.88	71.63	0.027465	pertenue	NA	ERR4690810	NA	TPP_LIB012	Liberia	Africa	2018	Sanger	human	NA	ssrA-2	ssrB-1	ssrC-2	ssrD-2	ssrE-2	ssrF-2a	ssrG-2b	ssrH-2
60	PRJEB40752	ERR4690814	1926134	191.384	238.943	0.010986	pertenue	NA	ERR4690814	NA	TPP_LIB006	Liberia	Africa	2018	Sanger	human	NA	ssrA-2	ssrB-1	ssrC-2	ssrD-2	ssrE-2	ssrF-2a	ssrG-2b	ssrH-2
61	PRJEB40752	ERR4690816	821234	195.227	102.562	0.010986	pertenue	NA	ERR4690816	NA	TPP_LIB004	Liberia	Africa	2018	Sanger	human	NA	ssrA-2	ssrB-1	ssrC-2	ssrD-2	ssrE-2	ssrF-2a	ssrG-2b	ssrH-2
62	PRJEB40752	ERR4690807	433902	190.127	53.0255	0.027465	pertenue	NA	ERR4690807	NA	TPP_LIB011	Liberia	Africa	2018	Sanger	human	NA	ssrA-2	ssrB-1	ssrC-2	ssrD-2	ssrE-2	ssrF-2a	ssrG-2b	ssrH-2
63	PRJEB40752	ERR4690809	942307	189.345	112.903	0.027465	pertenue	NA	ERR4690809	NA	TPP_LIB001	Liberia	Africa	2018	Sanger	human	NA	ssrA-2	ssrB-1	ssrC-2	ssrD-2	ssrE-2	ssrF-2a	ssrG-2b	ssrH-2
64	PRJEB33181	ERR4853574	58126	185.156	6.92037	21.5325	pertenue	NA	ERR4853574	SAMEA5857472	UKTPA7632843	NA	NA	NA	Sanger	human	NA	NA	ssrB-1	NA	NA	ssrE-2	ssrF-2a	NA	NA
65	PRJEB40752	ERR4690812	1524581	191.314	189.541	0.010986	pertenue	NA	ERR4690812	NA	TPP_LIB015	Liberia	Africa	2018	Sanger	human	NA	ssrA-2	ssrB-1	ssrC-2	ssrD-2	ssrE-2	ssrF-2a	ssrG-2b	ssrH-2
66	PRJEB40752	ERR4690808	738468	188.53	87.677	0.027465	pertenue	NA	ERR4690808	NA	TPP_LIB017	Liberia	Africa	2018	Sanger	human	NA	ssrA-2	ssrB-1	ssrC-2	ssrD-2	ssrE-2	ssrF-2a	ssrG-2b	ssrH-2
67	PRJEB40752	ERR4690811	402045	190.212	49.9061	0.032958	pertenue	NA	ERR4690811	NA	TPP_LIB018	Liberia	Africa	2018	Sanger	human	NA	ssrA-2	ssrB-1	ssrC-2	ssrD-2	ssrE-2	ssrF-2a	ssrG-2b	ssrH-2
68	PRJNA588802	SAMN13258076	613460	310.185	76.6862	0.016479	pertenue	NA	NA	SAMN13258076	NA	NA	Africa	NA	Robert Koch Institite	NHP	NA	ssrA-2	ssrB-1	ssrC-2	ssrD-2	ssrE-2	ssrF-2a	ssrG-2b	ssrH-2
69	PRJNA588802	SRR10430858	109744	428.75	25.4703	1.51057	pertenue	NA	SRR10430858	SAMN13258075	OKA_2116	Cote d'Ivoire	Africa	2016	Robert Koch Institite	NHP	NA	ssrA-2	ssrB-1	ssrC-2	ssrD-2	ssrE-2	NA	NA	ssrH-2
70	PRJNA343706	SRR4308596	26372	451.276	6.06918	15.2705	pertenue	NA	SRR4308596	SAMN05828396	IGU	Cote d'Ivoire	Africa	2013	University of Tubingen	NHP	NA	ssrA-2	ssrB-1	NA	NA	ssrE-2	NA	ssrG-2b	ssrH-2
71	PRJNA343706	SRR4308604	118728	497.607	27.275	0.05493	pertenue	NA	SRR4308604	SAMN05828398	HATO	Cote d'Ivoire	Africa	2013	University of Tubingen	NHP	NA	ssrA-2	ssrB-1	ssrC-2	ssrD-2	ssrE-2	ssrF-2c	ssrG-2b	ssrH-2
72	PRJNA813756	SRR18324368	1408028	297.023	162.317	0.016479	pertenue	NA	SRR4308604	NA	18NCF8220317	Tanzania	Africa	2017	Masaryk	NHP	NA	ssrA-2	ssrB-1	ssrC-2	ssrD-2	ssrE-2	ssrF-2a	ssrG-2b	ssrH-2
73	PRJNA813762	SRR18324529	3923485	286.539	445.828	0.038451	pertenue	NA	SRR18324368	NA	32LMM2190317	Tanzania	Africa	2017	Masaryk	NHP	NA	ssrA-2	ssrB-1	ssrC-2	ssrD-2	ssrE-2	ssrF-2a	ssrG-2b	ssrH-2
74	PRJNA813753	SRR18324369	997787	285.97	130.666	0.0823949	pertenue	NA	SRR18324529	NA	7SNM5081115	Tanzania	Africa	2015	Masaryk	NHP	NA	ssrA-2	ssrB-1	ssrC-2	ssrD-2	ssrE-2	ssrF-2a	ssrG-2b	ssrH-2
75	PRJNA813760	SRR18324461	1034697	271.98	135.33	0.060423	pertenue	NA	SRR18324369	NA	24SNM5151115	Tanzania	Africa	2015	Masaryk	NHP	NA	ssrA-2	ssrB-1	ssrC-2	ssrD-2	ssrE-2	ssrF-2a	ssrG-2b	ssrH-2
76	PRJNA813752	SRR18323729	4001874	300.353	512.169	0.065916	pertenue	NA	SRR18324461	NA	6RUM2090716	Tanzania	Africa	2016	Masaryk	NHP	NA	ssrA-2	ssrB-1	ssrC-2	ssrD-2	ssrE-2	ssrF-2a	ssrG-2b	ssrH-2
77	PRJNA813757	SRR18324161	192100	227.87	20.2156	0.499863	pertenue	NA	SRR18323729	NA	19LMF8280815	Tanzania	Africa	2015	Masaryk	NHP	NA	ssrA-2	ssrB-1	ssrC-2	ssrD-2	ssrE-2	NA	ssrG-2b	ssrH-2
78	PRJNA343706	SRR4308608	63554	191.974	6.26308	19.7363	pertenue	NA	SRR18324161	SAMN05828402	BS1	Tanzania	Africa	2007	University of Tubingen	NHP	NA	NA	ssrB-1	NA	NA	ssrE-2	NA	NA	NA
79	PRJNA343706	SRR4308610	173637	162.036	16.7832	0.933809	pertenue	NA	SRR4308610	SAMN05828403	BS2	Tanzania	Africa	2007	University of Tubingen	NHP	NA	ssrA-2	ssrB-1	ssrC-2	ssrD-2	ssrE-2	ssrF-2a	ssrG-2b	NA
80	PRJNA820556	SRR18498190	3996002	380.49	524.506	5.71272	pertenue	NA	NA	NA	11LMF5200815	Tanzania	Africa	2015	Masaryk	NHP	NA	ssrA-2	ssrB-1	ssrC-2	ssrD-2	ssrE-2	ssrF-2a	ssrG-2b	ssrH-2
81	PRJNA813758	SRR18324223	600377	332.782	129.992	0.0878879	pertenue	NA	NA	NA	22LMF5290815	Tanzania	Africa	2015	Masaryk	NHP	NA	ssrA-2	ssrB-1	ssrC-2	ssrD-2	ssrE-2	ssrF-2a	ssrG-2b	ssrH-2
82	PRJNA820558	SRR18498036	210346	248.786	27.4275	1.10959	pertenue	NA	NA	NA	49F8190407	Tanzania	Africa	2007	Masaryk	NHP	NA	ssrA-2	ssrB-1	ssrC-2	ssrD-2	ssrE-2	ssrF-2a	ssrG-2b	ssrH-2
83	PRJNA30653	CP002376	3999769	298.691	524.57	0.049437	pertenue	NA	NA	SAMN02603004	Gauthier	Congo	Africa	1960	Baylor	human	NA	ssrA-2	ssrB-1	ssrC-2	ssrD-2	ssrE-2	ssrF-2a	ssrG-2b	ssrH-2
84	PRJEB40884	ERR4993369	585491	191.275	72.1748	0.027465	pertenue	NA	NA	NA	NA	Ghana	Africa	NA	Sanger	human	NA	ssrA-2	ssrB-1	ssrC-2	ssrD-2	ssrE-2	ssrF-2a	ssrG-2b	ssrH-2
85	PRJEB37508	ERR4000685	311261	69.8055	14.4417	3.71327	pertenue	NA	NA	SAMEA6637001	AGU007	Lithuania	Europe	1463-1632	Max Planck	human	NA	NA	ssrB-1	ssrC-2	ssrD-2	ssrE-2	NA	ssrG-2b	NA
86	PRJEB37490	ERR4065503	649719	89.3901	33.549	0.115353	pertenue	NA	NA	SAMEA6801341	SJN003	Mexico	North America	1436-1472	Max Planck	human	NA	ssrA-2	ssrB-1	ssrC-2	ssrD-2	ssrE-2	ssrF-2a	ssrG-2b	ssrH-2
87	PRJEB40884	ERR4993371	755212	195.244	94.0356	0.027465	pertenue	NA	NA	NA	NA	Ghana	Africa	NA	Sanger	human	NA	ssrA-2	ssrB-1	ssrC-2	ssrD-2	ssrE-2	ssrF-2a	ssrG-2b	ssrH-2
88	PRJNA313497	SRR3268694	825060	89.2967	50.2162	2.46636	pertenue	NA	SRR3268694	SAMN04524080	Ghana-051	Ghana	Africa	NA	University of Tubingen	human	TRUE	ssrA-2	ssrB-1	ssrC-2	NA	ssrE-2	ssrF-2a	ssrG-2b	NA
89	PRJEB33181	ERR4993360	3998294	196.172	497.244	0.021972	pertenue	NA	ERR4993360	SAMEA5753836	UKTPA7632846	NA	NA	NA	Sanger	human	NA	ssrA-2	ssrB-1	ssrC-2	ssrD-2	ssrE-2	ssrF-2a	ssrG-2b	ssrH-2
90	PRJNA416916	CP024750	4000404	298.703	524.715	0.010986	pertenue	NA	NA	SAMN07967415	CDC-1	Ghana	Africa	1980	Masaryk	human	NA	ssrA-2	ssrB-1	ssrC-2	ssrD-2	ssrE-2	ssrF-2a	ssrG-2b	ssrH-2
91	PRJNA378179	CP020365	3999551	298.692	524.611	0.010986	pertenue	NA	NA	SAMN06480792	Ghana-051	Ghana	Africa	1988	Vetrinary Research Institute	human	TRUE	ssrA-2	ssrB-1	ssrC-2	ssrD-2	ssrE-2	ssrF-2a	ssrG-2b	ssrH-2
92	PRJNA378179	SAMN06480792	3999336	251.411	442.656	0.0769019	pertenue	NA	NA	SAMN06480792	Ghana-051	Ghana	Africa	1988	Vetrinary Research Institute	human	NA	ssrA-2	ssrB-1	ssrC-2	ssrD-2	ssrE-2	ssrF-2a	ssrG-2b	ssrH-2
93	PRJNA378185	SAMN06480828	3997222	228.6	442.953	0.411975	pertenue	NA	NA	SAMN06480828	CDC2575	Ghana	Africa	1980	Vetrinary Research Institute	human	NA	ssrA-2	ssrB-1	ssrC-2	ssrD-2	ssrE-2	ssrF-2a	ssrG-2b	ssrH-2
94	PRJEB34799	ERR3596781	71994	185.238	8.72134	17.8467	pertenue	NA	ERR3596781	SAMEA5159611	NA	Papua New Guinea	Oceania	NA	Sanger	human	NA	NA	NA	ssrC-2	NA	NA	ssrF-2b	ssrG-2a	NA
95	PRJEB34799	ERR3596786	78822	176.619	9.46305	11.5463	pertenue	NA	ERR3596786	SAMEA5159602	R8-LMC-012	Papua New Guinea	Oceania	2016	Sanger	human	NA	NA	ssrB-1	ssrC-2	NA	ssrE-2	NA	NA	NA
96	PRJEB34799	ERR3596747	102673	193.603	12.6268	5.7292	pertenue	NA	ERR3596747	SAMEA5159596	R7-KUN2-001B	Papua New Guinea	Oceania	2016	Sanger	human	NA	ssrA-2	ssrB-1	ssrC-2	ssrD-2	ssrE-2	NA	ssrG-2a	ssrH-2
97	PRJEB40823	ERR9768138	459149	192.214	56.8932	0.032958	pertenue	NA	NA	NA	NA	Papua New Guinea	Oceania	2013-2016	Sanger	human	NA	ssrA-2	ssrB-1	ssrC-2	ssrD-2	ssrE-2	ssrF-2b	ssrG-2a	ssrH-2
98	PRJEB40823	ERR9768244	442576	200.902	54.8868	0.027465	pertenue	NA	NA	NA	NA	Papua New Guinea	Oceania	2013-2016	Sanger	human	NA	ssrA-2	ssrB-1	ssrC-2	ssrD-2	ssrE-2	ssrF-2b	ssrG-2a	ssrH-2
99	PRJEB34799	ERR3596748	191505	192.671	23.6064	0.609723	pertenue	NA	ERR3596748	SAMEA5159620	R7-KUN2-001	Papua New Guinea	Oceania	2016	Sanger	human	NA	ssrA-2	ssrB-1	ssrC-2	ssrD-2	ssrE-2	ssrF-2b	ssrG-2a	ssrH-2
100	PRJEB40823	ERR9768326	140339	205.49	17.4103	0.725076	pertenue	NA	NA	NA	NA	Papua New Guinea	Oceania	2013-2016	Sanger	human	NA	ssrA-2	ssrB-1	ssrC-2	NA	ssrE-2	ssrF-2b	ssrG-2a	ssrH-2
101	PRJEB40823	ERR9768242	1023631	195.277	126.454	0.027465	pertenue	NA	NA	NA	NA	Papua New Guinea	Oceania	2013-2016	Sanger	human	NA	ssrA-2	ssrB-1	ssrC-2	ssrD-2	ssrE-2	ssrF-2b	ssrG-2a	ssrH-2
102	PRJEB33181	ERR4853619	165307	193.058	19.9902	1.07663	pertenue	NA	ERR4853619	SAMEA5857534	NA	NA	NA	NA	Sanger	human	NA	NA	ssrB-1	ssrC-2	NA	ssrE-2	ssrF-2b	ssrG-2a	ssrH-2
103	PRJEB40823	ERR9768223	2189538	196.781	271.622	0.027465	pertenue	NA	NA	NA	NA	Papua New Guinea	Oceania	2013-2016	Sanger	human	NA	ssrA-2	ssrB-1	ssrC-2	ssrD-2	ssrE-2	ssrF-2b	ssrG-2a	ssrH-2
104	PRJEB40823	ERR9768156	226930	199.197	28.1868	0.126339	pertenue	NA	NA	NA	NA	Papua New Guinea	Oceania	2013-2016	Sanger	human	NA	ssrA-2	ssrB-1	ssrC-2	ssrD-2	ssrE-2	ssrF-2b	ssrG-2a	ssrH-2
105	PRJEB40823	ERR9768220	1072850	198.883	133.179	0.032958	pertenue	NA	NA	NA	NA	Papua New Guinea	Oceania	2013-2016	Sanger	human	NA	ssrA-2	ssrB-1	ssrC-2	ssrD-2	ssrE-2	ssrF-2b	ssrG-2a	ssrH-2
106	PRJEB40823	ERR9768085	401162	204.307	49.7275	0.032958	pertenue	NA	NA	NA	NA	Papua New Guinea	Oceania	2013-2016	Sanger	human	NA	ssrA-2	ssrB-1	ssrC-2	ssrD-2	ssrE-2	ssrF-2b	ssrG-2a	ssrH-2
107	PRJEB40823	ERR9768299	84056	197.229	10.2986	4.60862	pertenue	NA	NA	NA	NA	Papua New Guinea	Oceania	2013-2016	Sanger	human	NA	NA	ssrB-1	ssrC-2	ssrD-2	ssrE-2	ssrF-2b	ssrG-2a	ssrH-2
108	PRJEB40823	ERR9768120	1309318	205.186	163.863	0.021972	pertenue	NA	NA	NA	NA	Papua New Guinea	Oceania	2013-2016	Sanger	human	NA	ssrA-2	ssrB-1	ssrC-2	ssrD-2	ssrE-2	ssrF-2b	ssrG-2a	ssrH-2
109	PRJEB40823	ERR9768130	475859	206.938	59.5499	0.038451	pertenue	NA	NA	NA	NA	Papua New Guinea	Oceania	2013-2016	Sanger	human	NA	ssrA-2	ssrB-1	ssrC-2	ssrD-2	ssrE-2	ssrF-2b	ssrG-2a	ssrH-2
110	PRJNA412353	CP024089	4001464	298.696	524.847	0.010986	pertenue	NA	NA	SAMN07709936	Sei Geringging K403	Indonesia	Asia	1990	Masaryk	human	NA	ssrA-2	ssrB-1	ssrC-2	ssrD-2	ssrE-2	ssrF-2a	ssrG-2b	ssrH-2
111	PRJNA412353	CP024088	4001664	298.682	524.877	0.010986	pertenue	NA	NA	SAMN07709919	Kampung Dalan K363	Indonesia	Asia	1990	Masaryk	human	NA	ssrA-2	ssrB-1	ssrC-2	ssrD-2	ssrE-2	ssrF-2a	ssrG-2b	ssrH-2
112	PRJNA313497	SRR3268698	4001407	144.513	290.522	0.428454	pertenue	NA	SRR3268698	SAMN04524082	IND1 (Kampung Dalan K363)	Indonesia	Asia	1990	University of Tubingen	human	TRUE	ssrA-2	ssrB-1	ssrC-2	ssrD-2	ssrE-2	ssrF-2a	ssrG-2b	ssrH-2
113	PRJNA30671	CP002374	4000633	298.708	524.759	0.005493	pertenue	NA	NA	SAMN00000317	SamoaD	Samoa	Oceania	1953	Baylor	human	NA	ssrA-2	ssrB-1	ssrC-2	ssrD-2	ssrE-2	ssrF-2a	ssrG-2b	ssrH-2
114	PRJNA313497	SRR3268738	3998350	122.589	281.992	0.027465	pertenue	NA	SRR3268738	SAMN04524051	SamoaD	Samoa	Oceania	1953	University of Tubingen	human	TRUE	ssrA-2	ssrB-1	ssrC-2	ssrD-2	ssrE-2	ssrF-2a	ssrG-2b	ssrH-2
115	PRJEB40823	ERR9768189	838716	195.496	102.905	0.395496	pertenue	NA	NA	NA	NA	Papua New Guinea	Oceania	2013-2016	Sanger	human	NA	ssrA-2	ssrB-1	ssrC-2	ssrD-2	ssrE-2	ssrF-2a	NA	ssrH-2
116	PRJEB40823	ERR9768214	756492	187.385	91.9173	0.346059	pertenue	NA	NA	NA	NA	Papua New Guinea	Oceania	2013-2016	Sanger	human	NA	ssrA-2	ssrB-1	ssrC-2	ssrD-2	ssrE-2	ssrF-2a	NA	ssrH-2
117	PRJEB40823	ERR9768332	44070	213.023	5.50042	23.2793	pertenue	NA	NA	NA	NA	Papua New Guinea	Oceania	2013-2016	Sanger	human	NA	ssrA-2	NA	NA	NA	ssrE-2	NA	NA	ssrH-2
118	PRJEB34799	ERR3596755	98705	192.995	12.152	6.10272	pertenue	NA	ERR3596755	SAMEA5159627	R3-SAL-007	Papua New Guinea	Oceania	NA	Sanger	human	TRUE	ssrA-2	ssrB-1	ssrC-2	ssrD-2	ssrE-2	NA	NA	ssrH-2
119	PRJEB34799	ERR3596780	181630	193.665	22.3613	0.444933	pertenue	NA	ERR3596780	SAMEA5159627	R3-SAL-007	Papua New Guinea	Oceania	2014	Sanger	human	NA	ssrA-2	ssrB-1	ssrC-2	NA	ssrE-2	ssrF-2a	ssrG-2c	ssrH-2
120	PRJEB40823	ERR9768181	1717110	202.835	211.564	0.021972	pertenue	NA	NA	NA	NA	Papua New Guinea	Oceania	2013-2016	Sanger	human	NA	ssrA-2	ssrB-1	ssrC-2	ssrD-2	ssrE-2	ssrF-2a	ssrG-2c	ssrH-2
121	PRJEB40823	ERR9768328	234033	199.653	29.0114	0.071409	pertenue	NA	NA	NA	NA	Papua New Guinea	Oceania	2013-2016	Sanger	human	NA	ssrA-2	ssrB-1	ssrC-2	ssrD-2	ssrE-2	ssrF-2a	ssrG-2c	ssrH-2
122	PRJEB40823	ERR9768209	551990	200.001	68.5837	0.038451	pertenue	NA	NA	NA	NA	Papua New Guinea	Oceania	2013-2016	Sanger	human	NA	ssrA-2	ssrB-1	ssrC-2	ssrD-2	ssrE-2	ssrF-2a	ssrG-2c	ssrH-2
123	PRJEB40823	ERR9768267	78073	198.305	9.66725	5.65229	pertenue	NA	NA	NA	NA	Papua New Guinea	Oceania	2013-2016	Sanger	human	NA	ssrA-2	ssrB-1	ssrC-2	ssrD-2	ssrE-2	ssrF-2a	ssrG-2c	NA
124	PRJEB40823	ERR9768307	109420	201.347	13.4926	1.62043	pertenue	NA	NA	NA	NA	Papua New Guinea	Oceania	2013-2016	Sanger	human	NA	ssrA-2	ssrB-1	ssrC-2	ssrD-2	ssrE-2	ssrF-2a	ssrG-2c	NA
125	PRJEB11481	ERR1470330	3999683	184.152	262.35	0.05493	pertenue	NA	ERR1470330	SAMEA3638269	WP0022.7.liq	Solomon Islands	Oceania	2013	Sanger	human	NA	ssrA-2	ssrB-1	ssrC-2	ssrD-2	ssrE-2	ssrF-2a	ssrG-2a	ssrH-2
126	PRJEB11481	ERR1470331	3380384	185.913	221.708	0.05493	pertenue	NA	ERR1470331	SAMEA3638271	WP0022.7.scab	Solomon Islands	Oceania	2013	Sanger	human	NA	ssrA-2	ssrB-1	ssrC-2	ssrD-2	ssrE-2	ssrF-2a	ssrG-2a	ssrH-2
127	PRJEB11481	ERR1470335	178990	183.33	11.7374	0.49437	pertenue	NA	ERR1470335	SAMEA3638277	WP0022.5	Solomon Islands	Oceania	2013	Sanger	human	NA	ssrA-2	ssrB-1	ssrC-2	NA	ssrE-2	ssrF-2a	ssrG-2a	ssrH-2
128	PRJEB11481	ERR1470344	210882	181.272	13.8333	0.252678	pertenue	NA	ERR1470344	SAMEA3638293	CP0492	Solomon Islands	Oceania	2013	Sanger	human	NA	ssrA-2	ssrB-1	ssrC-2	ssrD-2	ssrE-2	ssrF-2a	ssrG-2a	ssrH-2
129	PRJEB11481	ERR1470334	184472	184.349	12.102	0.406482	pertenue	NA	ERR1470334	SAMEA3638275	CP0461	Solomon Islands	Oceania	2013	Sanger	human	NA	ssrA-2	ssrB-1	ssrC-2	ssrD-2	ssrE-2	ssrF-2a	ssrG-2a	ssrH-2
130	PRJEB11481	ERR1470338	223071	180.488	14.6326	0.181269	pertenue	NA	ERR1470338	SAMEA3638281	CP0465	Solomon Islands	Oceania	2013	Sanger	human	NA	ssrA-2	ssrB-1	ssrC-2	ssrD-2	ssrE-2	ssrF-2a	ssrG-2a	ssrH-2
131	PRJEB11481	ERR1470343	400033	186.59	26.2453	0.0823949	pertenue	NA	ERR1470343	SAMEA3638288	CP0495	Solomon Islands	Oceania	2013	Sanger	human	NA	ssrA-2	ssrB-1	ssrC-2	ssrD-2	ssrE-2	ssrF-2a	ssrG-2a	ssrH-2
132	PRJEB34799	ERR3596792	54444	189.566	6.60631	21.9555	pertenue	NA	ERR3596792	SAMEA5159608	R2-SAL-033A	Papua New Guinea	Oceania	2013	Sanger	human	NA	NA	NA	ssrC-2	NA	ssrE-2	ssrF-2a	ssrG-2a	NA
133	PRJEB40823	ERR9768137	810181	197.64	100.246	0.032958	pertenue	NA	NA	NA	NA	Papua New Guinea	Oceania	2013-2016	Sanger	human	NA	ssrA-2	ssrB-1	ssrC-2	ssrD-2	ssrE-2	ssrF-2a	ssrG-2a	ssrH-2
134	PRJEB40823	ERR9768186	1021235	197.471	125.631	0.043944	pertenue	NA	NA	NA	NA	Papua New Guinea	Oceania	2013-2016	Sanger	human	NA	ssrA-2	ssrB-1	ssrC-2	ssrD-2	ssrE-2	ssrF-2a	ssrG-2a	ssrH-2
135	PRJEB40823	ERR9768306	83054	204.712	10.3069	4.26257	pertenue	NA	NA	NA	NA	Papua New Guinea	Oceania	2013-2016	Sanger	human	NA	ssrA-2	ssrB-1	ssrC-2	ssrD-2	ssrE-2	ssrF-2a	NA	NA
136	PRJEB40823	ERR9768253	494617	203.225	61.5657	0.049437	pertenue	NA	NA	NA	NA	Papua New Guinea	Oceania	2013-2016	Sanger	human	NA	ssrA-2	ssrB-1	ssrC-2	ssrD-2	ssrE-2	ssrF-2a	ssrG-2a	ssrH-2
137	PRJEB40823	ERR9768243	64766	200.73	8.032	10.8157	pertenue	NA	NA	NA	NA	Papua New Guinea	Oceania	2013-2016	Sanger	human	NA	ssrA-2	NA	NA	ssrD-2	ssrE-2	ssrF-2a	ssrG-2a	NA
138	PRJEB40823	ERR9768280	138555	196.854	17.1331	0.626202	pertenue	NA	NA	NA	NA	Papua New Guinea	Oceania	2013-2016	Sanger	human	NA	ssrA-2	ssrB-1	ssrC-2	ssrD-2	ssrE-2	ssrF-2a	ssrG-2a	ssrH-2
139	PRJEB40823	ERR9768114	1258814	198.145	156.293	0.049437	pertenue	NA	NA	NA	NA	Papua New Guinea	Oceania	2013-2016	Sanger	human	NA	ssrA-2	ssrB-1	ssrC-2	ssrD-2	ssrE-2	ssrF-2a	ssrG-2a	ssrH-2
140	PRJEB40823	ERR9768064	768429	197.75	94.8993	0.027465	pertenue	NA	NA	NA	NA	Papua New Guinea	Oceania	2013-2016	Sanger	human	NA	ssrA-2	ssrB-1	ssrC-2	ssrD-2	ssrE-2	ssrF-2a	ssrG-2a	ssrH-2
141	PRJEB40823	ERR9768121	1143142	199.248	140.758	0.032958	pertenue	NA	NA	NA	NA	Papua New Guinea	Oceania	2013-2016	Sanger	human	NA	ssrA-2	ssrB-1	ssrC-2	ssrD-2	ssrE-2	ssrF-2a	ssrG-2a	ssrH-2
142	PRJEB40823	ERR9768195	912584	194.664	112.684	0.038451	pertenue	NA	NA	NA	NA	Papua New Guinea	Oceania	2013-2016	Sanger	human	NA	ssrA-2	ssrB-1	ssrC-2	ssrD-2	ssrE-2	ssrF-2a	ssrG-2a	ssrH-2
143	PRJEB40823	ERR9768146	360928	195.596	44.7499	0.05493	pertenue	NA	NA	NA	NA	Papua New Guinea	Oceania	2013-2016	Sanger	human	NA	ssrA-2	ssrB-1	ssrC-2	ssrD-2	ssrE-2	ssrF-2a	ssrG-2a	ssrH-2
144	PRJEB40823	ERR9768134	617874	196.418	76.5328	0.065916	pertenue	NA	NA	NA	NA	Papua New Guinea	Oceania	2013-2016	Sanger	human	NA	ssrA-2	ssrB-1	ssrC-2	ssrD-2	ssrE-2	ssrF-2a	ssrG-2a	ssrH-2
145	PRJEB40823	ERR9768318	99036	200.937	12.253	2.63115	pertenue	NA	NA	NA	NA	Papua New Guinea	Oceania	2013-2016	Sanger	human	NA	ssrA-2	ssrB-1	ssrC-2	NA	ssrE-2	ssrF-2a	ssrG-2a	ssrH-2
146	PRJEB40823	ERR9768168	235980	195.153	29.1144	0.0878879	pertenue	NA	NA	NA	NA	Papua New Guinea	Oceania	2013-2016	Sanger	human	NA	ssrA-2	ssrB-1	ssrC-2	ssrD-2	ssrE-2	ssrF-2a	ssrG-2a	ssrH-2
147	PRJEB34799	ERR3596746	163034	192.321	19.9677	1.09311	pertenue	NA	ERR3596746	SAMEA5159595	R6-SAM1-001	Papua New Guinea	Oceania	2015	Sanger	human	NA	NA	ssrB-1	ssrC-2	NA	ssrE-2	ssrF-2a	ssrG-2a	ssrH-2
148	PRJEB40823	ERR9768245	94098	199.747	11.5503	5.74018	pertenue	NA	NA	NA	NA	Papua New Guinea	Oceania	2013-2016	Sanger	human	NA	ssrA-2	NA	ssrC-2	ssrD-2	ssrE-2	NA	ssrG-2a	ssrH-2
149	PRJEB40823	ERR9768111	117922	190.199	14.5327	1.79072	pertenue	NA	NA	NA	NA	Papua New Guinea	Oceania	2013-2016	Sanger	human	NA	ssrA-2	ssrB-1	ssrC-2	ssrD-2	ssrE-2	ssrF-2a	ssrG-2a	NA
150	PRJEB40823	ERR9768271	338162	200.719	41.674	0.05493	pertenue	NA	NA	NA	NA	Papua New Guinea	Oceania	2013-2016	Sanger	human	NA	ssrA-2	ssrB-1	ssrC-2	ssrD-2	ssrE-2	ssrF-2a	ssrG-2a	ssrH-2
151	PRJEB40823	ERR9768185	1276680	196.96	157.846	0.032958	pertenue	NA	NA	NA	NA	Papua New Guinea	Oceania	2013-2016	Sanger	human	NA	ssrA-2	ssrB-1	ssrC-2	ssrD-2	ssrE-2	ssrF-2a	ssrG-2a	ssrH-2
152	PRJEB40823	ERR9768221	1075760	193.036	132.48	0.038451	pertenue	NA	NA	NA	NA	Papua New Guinea	Oceania	2013-2016	Sanger	human	NA	ssrA-2	ssrB-1	ssrC-2	ssrD-2	ssrE-2	ssrF-2a	ssrG-2a	ssrH-2
153	PRJEB40823	ERR9768112	728956	198.964	90.6727	0.049437	pertenue	NA	NA	NA	NA	Papua New Guinea	Oceania	2013-2016	Sanger	human	NA	ssrA-2	ssrB-1	ssrC-2	ssrD-2	ssrE-2	ssrF-2a	ssrG-2a	ssrH-2
154	PRJEB40823	ERR9768193	689925	197.628	85.358	0.043944	pertenue	NA	NA	NA	NA	Papua New Guinea	Oceania	2013-2016	Sanger	human	NA	ssrA-2	ssrB-1	ssrC-2	ssrD-2	ssrE-2	ssrF-2a	ssrG-2a	ssrH-2
155	PRJEB40823	ERR9768323	243695	201.008	30.2865	0.0823949	pertenue	NA	NA	NA	NA	Papua New Guinea	Oceania	2013-2016	Sanger	human	NA	ssrA-2	ssrB-1	ssrC-2	ssrD-2	ssrE-2	ssrF-2a	ssrG-2a	ssrH-2
156	PRJEB34799	ERR3596787	91435	190.36	11.1237	5.73469	pertenue	NA	ERR3596787	SAMEA5159603	R5-ZUE-007	Papua New Guinea	Oceania	2015	Sanger	human	NA	NA	ssrB-1	ssrC-2	NA	ssrE-2	ssrF-2a	ssrG-2a	NA
157	PRJEB40823	ERR9768289	132375	196.191	16.2808	0.801977	pertenue	NA	NA	NA	NA	Papua New Guinea	Oceania	2013-2016	Sanger	human	NA	ssrA-2	ssrB-1	NA	ssrD-2	ssrE-2	ssrF-2a	NA	ssrH-2
158	PRJEB34799	ERR3596745	158561	195.615	19.5045	1.29635	pertenue	NA	ERR3596745	SAMEA5159594	R5-SAM-001	Papua New Guinea	Oceania	2015	Sanger	human	NA	ssrA-2	ssrB-1	ssrC-2	ssrD-2	ssrE-2	ssrF-2a	ssrG-2a	ssrH-2
159	PRJEB40823	ERR9768110	213609	192.105	26.3401	0.197748	pertenue	NA	NA	NA	NA	Papua New Guinea	Oceania	2013-2016	Sanger	human	NA	ssrA-2	ssrB-1	ssrC-2	ssrD-2	ssrE-2	ssrF-2a	ssrG-2a	ssrH-2
160	PRJEB40823	ERR9768084	366414	189.406	45.0662	0.0878879	pertenue	NA	NA	NA	NA	Papua New Guinea	Oceania	2013-2016	Sanger	human	NA	ssrA-2	ssrB-1	ssrC-2	ssrD-2	ssrE-2	ssrF-2a	ssrG-2a	ssrH-2
161	PRJEB40823	ERR9768087	307512	198.429	38.0805	0.10986	pertenue	NA	NA	NA	NA	Papua New Guinea	Oceania	2013-2016	Sanger	human	NA	ssrA-2	ssrB-1	ssrC-2	ssrD-2	ssrE-2	ssrF-2a	ssrG-2a	ssrH-2
162	PRJEB40823	ERR9768116	591362	206.262	73.8514	0.060423	pertenue	NA	NA	NA	NA	Papua New Guinea	Oceania	2013-2016	Sanger	human	NA	ssrA-2	ssrB-1	ssrC-2	ssrD-2	ssrE-2	ssrF-2a	ssrG-2a	ssrH-2
163	PRJEB40823	ERR9768237	714664	191.476	87.595	0.049437	pertenue	NA	NA	NA	NA	Papua New Guinea	Oceania	2013-2016	Sanger	human	NA	ssrA-2	ssrB-1	ssrC-2	ssrD-2	ssrE-2	ssrF-2a	ssrG-2a	ssrH-2
164	PRJEB40823	ERR9768249	79438	194.488	9.79016	6.13568	pertenue	NA	NA	NA	NA	Papua New Guinea	Oceania	2013-2016	Sanger	human	NA	ssrA-2	ssrB-1	NA	NA	ssrE-2	NA	ssrG-2a	ssrH-2
165	PRJEB40823	ERR9768322	52466	202.066	6.48995	16.6493	pertenue	NA	NA	NA	NA	Papua New Guinea	Oceania	2013-2016	Sanger	human	NA	ssrA-2	ssrB-1	ssrC-2	ssrD-2	ssrE-2	NA	NA	ssrH-2
166	PRJEB40823	ERR9768263	175527	202.931	21.7642	0.296622	pertenue	NA	NA	NA	NA	Papua New Guinea	Oceania	2013-2016	Sanger	human	NA	ssrA-2	ssrB-1	ssrC-2	ssrD-2	ssrE-2	ssrF-2a	ssrG-2a	NA
167	PRJEB33181	ERR4853618	187531	190.127	22.5383	0.80747	pertenue	NA	ERR4853618	SAMEA5857532	NA	NA	NA	NA	Sanger	human	NA	ssrA-2	ssrB-1	ssrC-2	ssrD-2	ssrE-2	ssrF-2a	ssrG-2a	ssrH-2
168	PRJEB40823	ERR9768308	168295	199.15	20.804	0.43944	pertenue	NA	NA	NA	NA	Papua New Guinea	Oceania	2013-2016	Sanger	human	NA	ssrA-2	ssrB-1	ssrC-2	ssrD-2	ssrE-2	ssrF-2a	ssrG-2a	ssrH-2
169	PRJEB40823	ERR9768314	115608	198.482	14.2442	1.51057	pertenue	NA	NA	NA	NA	Papua New Guinea	Oceania	2013-2016	Sanger	human	NA	ssrA-2	ssrB-1	NA	ssrD-2	ssrE-2	ssrF-2a	ssrG-2a	ssrH-2
170	PRJEB40823	ERR9768319	249215	184.441	29.9672	0.153804	pertenue	NA	NA	NA	NA	Papua New Guinea	Oceania	2013-2016	Sanger	human	NA	ssrA-2	ssrB-1	ssrC-2	ssrD-2	ssrE-2	ssrF-2a	ssrG-2a	ssrH-2
171	PRJEB33181	ERR4899221	82665	196.074	10.2232	7.39357	pertenue	NA	ERR4899221	SAMEA5857529	UKTPA7632894	NA	NA	NA	Sanger	human	NA	ssrA-2	NA	NA	ssrD-2	ssrE-2	NA	NA	ssrH-2
172	PRJEB40823	ERR9768277	143449	185.707	17.2442	0.719583	pertenue	NA	NA	NA	NA	Papua New Guinea	Oceania	2013-2016	Sanger	human	NA	ssrA-2	ssrB-1	ssrC-2	ssrD-2	ssrE-2	ssrF-2a	ssrG-2a	ssrH-2
173	PRJEB40823	ERR9768073	590030	206.038	73.6368	0.060423	pertenue	NA	NA	NA	NA	Papua New Guinea	Oceania	2013-2016	Sanger	human	NA	ssrA-2	ssrB-1	ssrC-2	ssrD-2	ssrE-2	ssrF-2a	ssrG-2a	ssrH-2
174	PRJEB40823	ERR9768334	312137	199.845	38.7454	0.071409	pertenue	NA	NA	NA	NA	Papua New Guinea	Oceania	2013-2016	Sanger	human	NA	ssrA-2	ssrB-1	ssrC-2	ssrD-2	ssrE-2	ssrF-2a	ssrG-2a	ssrH-2
175	PRJEB34799	ERR3596788	94435	183.696	11.4005	5.92694	pertenue	NA	ERR3596788	SAMEA5159604	R7-LAN-005	Papua New Guinea	Oceania	2016	Sanger	human	NA	ssrA-2	ssrB-1	ssrC-2	NA	ssrE-2	ssrF-2a	ssrG-2a	NA
176	PRJEB40823	ERR9768091	260877	192.417	32.02	0.071409	pertenue	NA	NA	NA	NA	Papua New Guinea	Oceania	2013-2016	Sanger	human	NA	ssrA-2	ssrB-1	ssrC-2	ssrD-2	ssrE-2	ssrF-2a	ssrG-2a	ssrH-2
177	PRJEB40823	ERR9768148	826422	204.522	102.484	0.016479	pertenue	NA	NA	NA	NA	Papua New Guinea	Oceania	2013-2016	Sanger	human	NA	ssrA-2	ssrB-1	ssrC-2	ssrD-2	ssrE-2	ssrF-2a	ssrG-2a	ssrH-2
178	PRJEB40823	ERR9768102	845403	194.5	104.792	0.016479	pertenue	NA	NA	NA	NA	Papua New Guinea	Oceania	2013-2016	Sanger	human	NA	ssrA-2	ssrB-1	ssrC-2	ssrD-2	ssrE-2	ssrF-2a	ssrG-2a	ssrH-2
179	PRJEB40823	ERR9768066	654357	199.967	81.1154	0.049437	pertenue	NA	NA	NA	NA	Papua New Guinea	Oceania	2013-2016	Sanger	human	NA	ssrA-2	ssrB-1	ssrC-2	ssrD-2	ssrE-2	ssrF-2a	ssrG-2a	ssrH-2
180	PRJEB40823	ERR9768188	621254	199.878	76.8093	0.043944	pertenue	NA	NA	NA	NA	Papua New Guinea	Oceania	2013-2016	Sanger	human	NA	ssrA-2	ssrB-1	ssrC-2	ssrD-2	ssrE-2	ssrF-2a	ssrG-2a	ssrH-2
181	PRJEB40823	ERR9768160	183169	197.053	22.6288	0.280143	pertenue	NA	NA	NA	NA	Papua New Guinea	Oceania	2013-2016	Sanger	human	NA	ssrA-2	ssrB-1	ssrC-2	ssrD-2	ssrE-2	ssrF-2a	ssrG-2a	ssrH-2
182	PRJEB40823	ERR9768260	281831	197.605	34.8579	0.0823949	pertenue	NA	NA	NA	NA	Papua New Guinea	Oceania	2013-2016	Sanger	human	NA	ssrA-2	ssrB-1	ssrC-2	ssrD-2	ssrE-2	ssrF-2a	ssrG-2a	ssrH-2
183	PRJEB40823	ERR9768101	114066	197.837	14.0973	2.25762	pertenue	NA	NA	NA	NA	Papua New Guinea	Oceania	2013-2016	Sanger	human	NA	ssrA-2	ssrB-1	NA	ssrD-2	ssrE-2	ssrF-2a	ssrG-2a	NA
184	PRJEB40823	ERR9768182	867029	199.726	107.541	0.060423	pertenue	NA	NA	NA	NA	Papua New Guinea	Oceania	2013-2016	Sanger	human	NA	ssrA-2	ssrB-1	ssrC-2	ssrD-2	ssrE-2	ssrF-2a	ssrG-2a	ssrH-2
185	PRJEB40823	ERR9768106	353960	197.125	43.8291	0.0988739	pertenue	NA	NA	NA	NA	Papua New Guinea	Oceania	2013-2016	Sanger	human	NA	ssrA-2	ssrB-1	ssrC-2	ssrD-2	ssrE-2	ssrF-2a	ssrG-2a	ssrH-2
186	PRJEB40823	ERR9768172	73975	192.053	9.07412	8.63499	pertenue	NA	NA	NA	NA	Papua New Guinea	Oceania	2013-2016	Sanger	human	NA	NA	ssrB-1	NA	NA	ssrE-2	NA	ssrG-2a	NA
187	PRJEB40823	ERR9768131	1280021	195.73	158.727	0.032958	pertenue	NA	NA	NA	NA	Papua New Guinea	Oceania	2013-2016	Sanger	human	NA	ssrA-2	ssrB-1	ssrC-2	ssrD-2	ssrE-2	ssrF-2a	ssrG-2a	ssrH-2
188	PRJEB40823	ERR9768246	463587	197.761	57.2873	0.049437	pertenue	NA	NA	NA	NA	Papua New Guinea	Oceania	2013-2016	Sanger	human	NA	ssrA-2	ssrB-1	ssrC-2	ssrD-2	ssrE-2	ssrF-2a	ssrG-2a	ssrH-2
189	PRJEB40823	ERR9768125	2236294	201.494	277.487	0.021972	pertenue	NA	NA	NA	NA	Papua New Guinea	Oceania	2013-2016	Sanger	human	NA	ssrA-2	ssrB-1	ssrC-2	ssrD-2	ssrE-2	ssrF-2a	ssrG-2a	ssrH-2
190	PRJEB40823	ERR9768088	602852	201.764	74.815	0.049437	pertenue	NA	NA	NA	NA	Papua New Guinea	Oceania	2013-2016	Sanger	human	NA	ssrA-2	ssrB-1	ssrC-2	ssrD-2	ssrE-2	ssrF-2a	ssrG-2a	ssrH-2
191	PRJEB40823	ERR9768151	287984	194.874	35.5377	0.0769019	pertenue	NA	NA	NA	NA	Papua New Guinea	Oceania	2013-2016	Sanger	human	NA	ssrA-2	ssrB-1	ssrC-2	ssrD-2	ssrE-2	ssrF-2a	ssrG-2a	ssrH-2
192	PRJEB40823	ERR9768248	227574	191.771	27.9205	0.142818	pertenue	NA	NA	NA	NA	Papua New Guinea	Oceania	2013-2016	Sanger	human	NA	ssrA-2	ssrB-1	ssrC-2	ssrD-2	ssrE-2	ssrF-2a	ssrG-2a	ssrH-2
193	PRJEB40823	ERR9768072	728037	195.645	89.8677	0.104367	pertenue	NA	NA	NA	NA	Papua New Guinea	Oceania	2013-2016	Sanger	human	NA	ssrA-2	ssrB-1	ssrC-2	ssrD-2	ssrE-2	ssrF-2a	ssrG-2a	ssrH-2
194	PRJEB40823	ERR9768273	171759	193.656	21.0224	0.324087	pertenue	NA	NA	NA	NA	Papua New Guinea	Oceania	2013-2016	Sanger	human	NA	ssrA-2	ssrB-1	ssrC-2	ssrD-2	ssrE-2	ssrF-2a	ssrG-2a	ssrH-2
195	PRJEB34799	ERR3596749	172851	185.977	20.9926	1.06564	pertenue	NA	ERR3596749	SAMEA5159621	R2-106190	Papua New Guinea	Oceania	2013	Sanger	human	NA	ssrA-2	ssrB-1	ssrC-2	ssrD-2	ssrE-2	ssrF-2a	ssrG-2a	ssrH-2
196	PRJEB40823	ERR9768333	149915	202.635	18.534	0.521835	pertenue	NA	NA	NA	NA	Papua New Guinea	Oceania	2013-2016	Sanger	human	NA	ssrA-2	ssrB-1	ssrC-2	ssrD-2	ssrE-2	ssrF-2a	ssrG-2a	ssrH-2
197	PRJEB40823	ERR9768331	310977	203.431	38.7118	0.060423	pertenue	NA	NA	NA	NA	Papua New Guinea	Oceania	2013-2016	Sanger	human	NA	ssrA-2	ssrB-1	ssrC-2	ssrD-2	ssrE-2	ssrF-2a	ssrG-2a	ssrH-2
198	PRJEB40823	ERR9768079	652962	192.737	80.6464	0.043944	pertenue	NA	NA	NA	NA	Papua New Guinea	Oceania	2013-2016	Sanger	human	NA	ssrA-2	ssrB-1	ssrC-2	ssrD-2	ssrE-2	ssrF-2a	ssrG-2a	ssrH-2
199	PRJEB40823	ERR9768196	710320	197.622	87.0548	0.043944	pertenue	NA	NA	NA	NA	Papua New Guinea	Oceania	2013-2016	Sanger	human	NA	ssrA-2	ssrB-1	ssrC-2	ssrD-2	ssrE-2	ssrF-2a	ssrG-2a	ssrH-2
200	PRJEB40823	ERR9768143	256180	196.991	31.7677	0.153804	pertenue	NA	NA	NA	NA	Papua New Guinea	Oceania	2013-2016	Sanger	human	NA	ssrA-2	ssrB-1	ssrC-2	ssrD-2	ssrE-2	ssrF-2a	ssrG-2a	ssrH-2
201	PRJEB40823	ERR9768270	244808	208.663	30.3901	0.060423	pertenue	NA	NA	NA	NA	Papua New Guinea	Oceania	2013-2016	Sanger	human	NA	ssrA-2	ssrB-1	ssrC-2	ssrD-2	ssrE-2	ssrF-2a	ssrG-2a	ssrH-2
202	PRJEB40823	ERR9768135	2472617	195.807	302.952	0.032958	pertenue	NA	NA	NA	NA	Papua New Guinea	Oceania	2013-2016	Sanger	human	NA	ssrA-2	ssrB-1	ssrC-2	ssrD-2	ssrE-2	ssrF-2a	ssrG-2a	ssrH-2
203	PRJEB40823	ERR9768082	1174446	192.846	144.106	0.043944	pertenue	NA	NA	NA	NA	Papua New Guinea	Oceania	2013-2016	Sanger	human	NA	ssrA-2	ssrB-1	ssrC-2	ssrD-2	ssrE-2	ssrF-2a	ssrG-2a	ssrH-2
204	PRJEB40823	ERR9768123	995020	201.526	123.168	0.038451	pertenue	NA	NA	NA	NA	Papua New Guinea	Oceania	2013-2016	Sanger	human	NA	ssrA-2	ssrB-1	ssrC-2	ssrD-2	ssrE-2	ssrF-2a	ssrG-2a	ssrH-2
205	PRJEB40823	ERR9768113	1042375	204.71	130.325	0.027465	pertenue	NA	NA	NA	NA	Papua New Guinea	Oceania	2013-2016	Sanger	human	NA	ssrA-2	ssrB-1	ssrC-2	ssrD-2	ssrE-2	ssrF-2a	ssrG-2a	ssrH-2
206	PRJEB34799	ERR3596789	94372	191.834	11.4849	5.75117	pertenue	NA	ERR3596789	SAMEA5159605	R6-HUR-007	Papua New Guinea	Oceania	2015	Sanger	human	NA	NA	ssrB-1	ssrC-2	NA	ssrE-2	ssrF-2a	ssrG-2a	ssrH-2
207	PRJEB40823	ERR9768094	307015	194.802	37.874	0.0988739	pertenue	NA	NA	NA	NA	Papua New Guinea	Oceania	2013-2016	Sanger	human	NA	ssrA-2	ssrB-1	ssrC-2	ssrD-2	ssrE-2	ssrF-2a	ssrG-2a	ssrH-2
208	PRJEB34799	ERR3596756	212635	191.765	26.0766	0.543807	pertenue	NA	ERR3596756	SAMEA5159628	R2-64919	Papua New Guinea	Oceania	2013	Sanger	human	NA	ssrA-2	ssrB-1	ssrC-2	ssrD-2	ssrE-2	ssrF-2a	ssrG-2a	ssrH-2
209	PRJEB40823	ERR9768264	71180	203.65	8.80792	8.59105	pertenue	NA	NA	NA	NA	Papua New Guinea	Oceania	2013-2016	Sanger	human	NA	ssrA-2	ssrB-1	NA	NA	NA	ssrF-2a	ssrG-2a	ssrH-2
210	PRJEB34799	ERR3596754	108174	190.757	13.1869	5.19637	pertenue	NA	ERR3596754	SAMEA5159626	R3-ZUE-003	Papua New Guinea	Oceania	2014	Sanger	human	NA	ssrA-2	ssrB-1	ssrC-2	NA	ssrE-2	ssrF-2a	ssrG-2a	NA
211	PRJEB40823	ERR9768067	324057	197.106	39.9684	0.071409	pertenue	NA	NA	NA	NA	Papua New Guinea	Oceania	2013-2016	Sanger	human	NA	ssrA-2	ssrB-1	ssrC-2	ssrD-2	ssrE-2	ssrF-2a	ssrG-2a	ssrH-2
212	PRJEB40823	ERR9768190	3999956	199.725	491.66	0.010986	pertenue	NA	NA	NA	NA	Papua New Guinea	Oceania	2013-2016	Sanger	human	NA	ssrA-2	ssrB-1	ssrC-2	ssrD-2	ssrE-2	ssrF-2a	ssrG-2a	ssrH-2
213	PRJNA723099	SRR14277398	4001314	384.526	517.637	0.016479	pertenue	NA	SRR14277398	SAMN18804999	Tube7Lihire	Papua New Guinea	Oceania	2015	UW	human	NA	ssrA-2	ssrB-1	ssrC-2	ssrD-2	ssrE-2	ssrF-2a	ssrG-2a	ssrH-2
214	PRJEB34799	ERR3596751	82663	189.332	10.0196	11.2991	pertenue	NA	ERR3596751	SAMEA5159623	R4-ZUE-015	Papua New Guinea	Oceania	2014	Sanger	human	NA	NA	ssrB-1	NA	NA	ssrE-2	ssrF-2a	ssrG-2a	ssrH-2
215	PRJEB40823	ERR9768250	242771	197.299	29.9517	0.104367	pertenue	NA	NA	NA	NA	Papua New Guinea	Oceania	2013-2016	Sanger	human	NA	ssrA-2	ssrB-1	ssrC-2	ssrD-2	ssrE-2	ssrF-2a	ssrG-2a	ssrH-2
216	PRJEB40823	ERR9768083	341273	201.309	42.4571	0.065916	pertenue	NA	NA	NA	NA	Papua New Guinea	Oceania	2013-2016	Sanger	human	NA	ssrA-2	ssrB-1	ssrC-2	ssrD-2	ssrE-2	ssrF-2a	ssrG-2a	ssrH-2
217	PRJEB40823	ERR9768069	722034	204.301	89.795	0.027465	pertenue	NA	NA	NA	NA	Papua New Guinea	Oceania	2013-2016	Sanger	human	NA	ssrA-2	ssrB-1	ssrC-2	ssrD-2	ssrE-2	ssrF-2a	ssrG-2a	ssrH-2
218	PRJEB40823	ERR9768124	1061643	206.741	133.321	0.049437	pertenue	NA	NA	NA	NA	Papua New Guinea	Oceania	2013-2016	Sanger	human	NA	ssrA-2	ssrB-1	ssrC-2	ssrD-2	ssrE-2	ssrF-2a	ssrG-2a	ssrH-2
219	PRJEB40823	ERR9768092	158637	195.237	19.6085	0.637188	pertenue	NA	NA	NA	NA	Papua New Guinea	Oceania	2013-2016	Sanger	human	NA	ssrA-2	ssrB-1	ssrC-2	ssrD-2	ssrE-2	ssrF-2a	ssrG-2a	ssrH-2
220	PRJEB40823	ERR9768297	82263	198.706	10.161	5.76215	pertenue	NA	NA	NA	NA	Papua New Guinea	Oceania	2013-2016	Sanger	human	NA	ssrA-2	ssrB-1	ssrC-2	NA	ssrE-2	ssrF-2a	NA	NA
221	PRJEB40823	ERR9768275	157990	204.457	19.6013	0.406482	pertenue	NA	NA	NA	NA	Papua New Guinea	Oceania	2013-2016	Sanger	human	NA	ssrA-2	ssrB-1	ssrC-2	ssrD-2	ssrE-2	ssrF-2a	ssrG-2a	ssrH-2
222	PRJEB34799	ERR3596743	208561	189.019	25.3663	0.576765	pertenue	NA	ERR3596743	SAMEA5159555	R2-SR-001B	Papua New Guinea	Oceania	2013	Sanger	human	NA	ssrA-2	ssrB-1	ssrC-2	ssrD-2	ssrE-2	ssrF-2a	ssrG-2a	ssrH-2
223	PRJEB34799	ERR3596791	83873	190.928	10.21	7.93738	pertenue	NA	ERR3596791	SAMEA5159607	R4-ZUE-021	Papua New Guinea	Oceania	2014	Sanger	human	NA	ssrA-2	ssrB-1	ssrC-2	ssrD-2	ssrE-2	ssrF-2a	NA	ssrH-2
224	PRJEB40823	ERR9768153	212758	201.483	26.424	0.142818	pertenue	NA	NA	NA	NA	Papua New Guinea	Oceania	2013-2016	Sanger	human	NA	ssrA-2	ssrB-1	ssrC-2	ssrD-2	ssrE-2	ssrF-2a	ssrG-2a	NA
225	PRJEB40823	ERR9768167	100559	186.996	12.2757	3.60341	pertenue	NA	NA	NA	NA	Papua New Guinea	Oceania	2013-2016	Sanger	human	NA	ssrA-2	NA	ssrC-2	ssrD-2	ssrE-2	ssrF-2a	ssrG-2a	NA
226	PRJEB40823	ERR9768140	159018	202.203	19.5739	0.587751	pertenue	NA	NA	NA	NA	Papua New Guinea	Oceania	2013-2016	Sanger	human	NA	NA	ssrB-1	ssrC-2	ssrD-2	ssrE-2	ssrF-2a	ssrG-2a	NA
227	PRJEB40823	ERR9768109	183051	203.988	22.7226	0.280143	pertenue	NA	NA	NA	NA	Papua New Guinea	Oceania	2013-2016	Sanger	human	NA	ssrA-2	ssrB-1	ssrC-2	ssrD-2	ssrE-2	ssrF-2a	ssrG-2a	ssrH-2
228	PRJEB40823	ERR9768330	104178	202.047	12.8844	2.34551	pertenue	NA	NA	NA	NA	Papua New Guinea	Oceania	2013-2016	Sanger	human	NA	ssrA-2	NA	ssrC-2	ssrD-2	ssrE-2	ssrF-2a	ssrG-2a	NA
229	PRJEB40823	ERR9768093	264053	194.841	32.63	0.186762	pertenue	NA	NA	NA	NA	Papua New Guinea	Oceania	2013-2016	Sanger	human	NA	ssrA-2	ssrB-1	ssrC-2	ssrD-2	ssrE-2	ssrF-2a	ssrG-2a	ssrH-2
230	PRJEB40823	ERR9768282	301854	194.883	37.2427	0.060423	pertenue	NA	NA	NA	NA	Papua New Guinea	Oceania	2013-2016	Sanger	human	NA	ssrA-2	ssrB-1	ssrC-2	ssrD-2	ssrE-2	ssrF-2a	ssrG-2a	ssrH-2
231	PRJEB40823	ERR9768213	2438290	196.252	301.294	0.032958	pertenue	NA	NA	NA	NA	Papua New Guinea	Oceania	2013-2016	Sanger	human	NA	ssrA-2	ssrB-1	ssrC-2	ssrD-2	ssrE-2	ssrF-2a	ssrG-2a	ssrH-2
232	PRJEB40823	ERR9768197	1562828	202.778	193.771	0.016479	pertenue	NA	NA	NA	NA	Papua New Guinea	Oceania	2013-2016	Sanger	human	NA	ssrA-2	ssrB-1	ssrC-2	ssrD-2	ssrE-2	ssrF-2a	ssrG-2a	ssrH-2
233	PRJEB40823	ERR9768207	617522	194.618	75.9511	0.032958	pertenue	NA	NA	NA	NA	Papua New Guinea	Oceania	2013-2016	Sanger	human	NA	ssrA-2	ssrB-1	ssrC-2	ssrD-2	ssrE-2	ssrF-2a	ssrG-2a	ssrH-2
234	PRJEB40823	ERR9768313	236288	205.349	29.4381	0.0933809	pertenue	NA	NA	NA	NA	Papua New Guinea	Oceania	2013-2016	Sanger	human	NA	ssrA-2	ssrB-1	ssrC-2	ssrD-2	ssrE-2	ssrF-2a	ssrG-2a	ssrH-2
235	PRJEB40823	ERR9768163	201416	196.434	24.7914	0.27465	pertenue	NA	NA	NA	NA	Papua New Guinea	Oceania	2013-2016	Sanger	human	NA	NA	ssrB-1	ssrC-2	ssrD-2	ssrE-2	ssrF-2a	ssrG-2a	ssrH-2
236	PRJEB40823	ERR9768235	839586	194.986	103.246	0.032958	pertenue	NA	NA	NA	NA	Papua New Guinea	Oceania	2013-2016	Sanger	human	NA	ssrA-2	ssrB-1	ssrC-2	ssrD-2	ssrE-2	ssrF-2a	ssrG-2a	ssrH-2
237	PRJEB40823	ERR9768325	72762	191.021	8.80019	8.73386	pertenue	NA	NA	NA	NA	Papua New Guinea	Oceania	2013-2016	Sanger	human	NA	ssrA-2	ssrB-1	ssrC-2	ssrD-2	ssrE-2	ssrF-2a	ssrG-2a	NA
238	PRJEB40823	ERR9768285	165575	202.512	20.4789	0.302115	pertenue	NA	NA	NA	NA	Papua New Guinea	Oceania	2013-2016	Sanger	human	NA	ssrA-2	ssrB-1	ssrC-2	ssrD-2	ssrE-2	ssrF-2a	ssrG-2a	NA
239	PRJEB40823	ERR9768063	740535	196.166	91.0543	0.0878879	pertenue	NA	NA	NA	NA	Papua New Guinea	Oceania	2013-2016	Sanger	human	NA	ssrA-2	ssrB-1	ssrC-2	ssrD-2	ssrE-2	ssrF-2a	ssrG-2a	ssrH-2
240	PRJEB40823	ERR9768228	1893387	204.116	236.93	0.038451	pertenue	NA	NA	NA	NA	Papua New Guinea	Oceania	2013-2016	Sanger	human	NA	ssrA-2	ssrB-1	ssrC-2	ssrD-2	ssrE-2	ssrF-2a	ssrG-2a	ssrH-2
241	PRJEB40823	ERR9768142	466274	192.734	57.6036	0.060423	pertenue	NA	NA	NA	NA	Papua New Guinea	Oceania	2013-2016	Sanger	human	NA	ssrA-2	ssrB-1	ssrC-2	ssrD-2	ssrE-2	ssrF-2a	ssrG-2a	ssrH-2
242	PRJEB40823	ERR9768161	200205	201.841	24.7136	0.148311	pertenue	NA	NA	NA	NA	Papua New Guinea	Oceania	2013-2016	Sanger	human	NA	ssrA-2	ssrB-1	ssrC-2	ssrD-2	ssrE-2	ssrF-2a	ssrG-2a	ssrH-2
243	PRJEB40823	ERR9768164	264479	204.554	32.7658	0.10986	pertenue	NA	NA	NA	NA	Papua New Guinea	Oceania	2013-2016	Sanger	human	NA	ssrA-2	ssrB-1	ssrC-2	ssrD-2	ssrE-2	ssrF-2a	ssrG-2a	ssrH-2
244	PRJEB40823	ERR9768183	781260	198.585	96.6658	0.05493	pertenue	NA	NA	NA	NA	Papua New Guinea	Oceania	2013-2016	Sanger	human	NA	ssrA-2	ssrB-1	ssrC-2	ssrD-2	ssrE-2	ssrF-2a	ssrG-2a	ssrH-2
245	PRJEB34799	ERR3596753	163851	191.532	20.1577	1.22494	pertenue	NA	ERR3596753	SAMEA5159625	R8-KOS-004	Papua New Guinea	Oceania	2016	Sanger	human	NA	ssrA-2	ssrB-1	ssrC-2	ssrD-2	ssrE-2	ssrF-2a	ssrG-2a	NA
246	PRJEB40823	ERR9768126	857653	194.159	105.591	0.05493	pertenue	NA	NA	NA	NA	Papua New Guinea	Oceania	2013-2016	Sanger	human	NA	ssrA-2	ssrB-1	ssrC-2	ssrD-2	ssrE-2	ssrF-2a	ssrG-2a	ssrH-2
247	PRJEB34799	ERR3596783	146594	191.331	17.9354	0.988739	pertenue	NA	ERR3596783	SAMEA5159599	R8-KOS-007	Papua New Guinea	Oceania	2016	Sanger	human	NA	ssrA-2	ssrB-1	ssrC-2	ssrD-2	ssrE-2	ssrF-2a	ssrG-2a	ssrH-2
248	PRJEB40823	ERR9768321	168677	197.423	20.7343	0.318594	pertenue	NA	NA	NA	NA	Papua New Guinea	Oceania	2013-2016	Sanger	human	NA	ssrA-2	ssrB-1	ssrC-2	ssrD-2	ssrE-2	ssrF-2a	NA	ssrH-2
249	PRJEB40823	ERR9768204	408559	204.015	50.2506	0.049437	pertenue	NA	NA	NA	NA	Papua New Guinea	Oceania	2013-2016	Sanger	human	NA	ssrA-2	ssrB-1	ssrC-2	ssrD-2	ssrE-2	ssrF-2a	ssrG-2a	ssrH-2
250	PRJEB40823	ERR9768240	698913	197.278	86.6013	0.065916	pertenue	NA	NA	NA	NA	Papua New Guinea	Oceania	2013-2016	Sanger	human	NA	ssrA-2	ssrB-1	ssrC-2	ssrD-2	ssrE-2	ssrF-2a	ssrG-2a	ssrH-2
251	PRJEB40823	ERR9768229	676265	203.212	84.4533	0.043944	pertenue	NA	NA	NA	NA	Papua New Guinea	Oceania	2013-2016	Sanger	human	NA	ssrA-2	ssrB-1	ssrC-2	ssrD-2	ssrE-2	ssrF-2a	ssrG-2a	ssrH-2
252	PRJEB40823	ERR9768208	677496	197.318	83.5915	0.049437	pertenue	NA	NA	NA	NA	Papua New Guinea	Oceania	2013-2016	Sanger	human	NA	ssrA-2	ssrB-1	ssrC-2	ssrD-2	ssrE-2	ssrF-2a	ssrG-2a	ssrH-2
253	PRJEB40823	ERR9768133	529434	195.216	64.9083	0.049437	pertenue	NA	NA	NA	NA	Papua New Guinea	Oceania	2013-2016	Sanger	human	NA	ssrA-2	ssrB-1	ssrC-2	ssrD-2	ssrE-2	ssrF-2a	ssrG-2a	ssrH-2
254	PRJEB40823	ERR9768239	994527	205.942	123.671	0.043944	pertenue	NA	NA	NA	NA	Papua New Guinea	Oceania	2013-2016	Sanger	human	NA	ssrA-2	ssrB-1	ssrC-2	ssrD-2	ssrE-2	ssrF-2a	ssrG-2a	ssrH-2
255	PRJEB40823	ERR9768155	265707	192.012	32.6305	0.043944	pertenue	NA	NA	NA	NA	Papua New Guinea	Oceania	2013-2016	Sanger	human	NA	ssrA-2	ssrB-1	ssrC-2	ssrD-2	ssrE-2	ssrF-2a	ssrG-2a	ssrH-2
256	PRJEB40823	ERR9768165	295069	202.31	36.5596	0.060423	pertenue	NA	NA	NA	NA	Papua New Guinea	Oceania	2013-2016	Sanger	human	NA	ssrA-2	ssrB-1	ssrC-2	ssrD-2	ssrE-2	ssrF-2a	ssrG-2a	ssrH-2
257	PRJEB40823	ERR9768119	1223679	201.364	150.892	0.038451	pertenue	NA	NA	NA	NA	Papua New Guinea	Oceania	2013-2016	Sanger	human	NA	ssrA-2	ssrB-1	ssrC-2	ssrD-2	ssrE-2	ssrF-2a	ssrG-2a	ssrH-2
258	PRJEB40823	ERR9768225	2200504	198.586	273.635	0.038451	pertenue	NA	NA	NA	NA	Papua New Guinea	Oceania	2013-2016	Sanger	human	NA	ssrA-2	ssrB-1	ssrC-2	ssrD-2	ssrE-2	ssrF-2a	ssrG-2a	ssrH-2
259	PRJEB40823	ERR9768224	1752454	194.489	217.648	0.043944	pertenue	NA	NA	NA	NA	Papua New Guinea	Oceania	2013-2016	Sanger	human	NA	ssrA-2	ssrB-1	ssrC-2	ssrD-2	ssrE-2	ssrF-2a	ssrG-2a	ssrH-2
260	PRJEB40823	ERR9768258	278257	210.456	34.7362	0.071409	pertenue	NA	NA	NA	NA	Papua New Guinea	Oceania	2013-2016	Sanger	human	NA	ssrA-2	ssrB-1	ssrC-2	ssrD-2	ssrE-2	ssrF-2a	ssrG-2a	ssrH-2
261	PRJEB33181	ERR4853617	194089	201.572	23.5379	0.477891	pertenue	NA	ERR4853617	SAMEA5857528	UKTPA7632891	NA	NA	NA	Sanger	human	NA	ssrA-2	ssrB-1	ssrC-2	ssrD-2	ssrE-2	ssrF-2a	ssrG-2a	NA
262	PRJEB40823	ERR9768261	82894	205.364	10.2659	5.1744	pertenue	NA	NA	NA	NA	Papua New Guinea	Oceania	2013-2016	Sanger	human	NA	NA	ssrB-1	ssrC-2	ssrD-2	ssrE-2	ssrF-2a	ssrG-2a	NA
263	PRJEB33181	ERR4853630	98443	197.168	11.9235	6.22356	pertenue	NA	ERR4853630	SAMEA5857533	UKTPA7632841	NA	NA	NA	Sanger	human	NA	ssrA-2	ssrB-1	ssrC-2	ssrD-2	ssrE-2	ssrF-2a	ssrG-2a	NA
264	PRJEB40823	ERR9768312	183463	205.288	22.8062	0.27465	pertenue	NA	NA	NA	NA	Papua New Guinea	Oceania	2013-2016	Sanger	human	NA	ssrA-2	ssrB-1	NA	ssrD-2	ssrE-2	ssrF-2a	ssrG-2a	ssrH-2
265	PRJEB40823	ERR9768236	1889743	199.842	234.926	0.016479	pertenue	NA	NA	NA	NA	Papua New Guinea	Oceania	2013-2016	Sanger	human	NA	ssrA-2	ssrB-1	ssrC-2	ssrD-2	ssrE-2	ssrF-2a	ssrG-2a	ssrH-2
266	PRJEB40823	ERR9768086	287274	202.309	35.6453	0.10986	pertenue	NA	NA	NA	NA	Papua New Guinea	Oceania	2013-2016	Sanger	human	NA	ssrA-2	ssrB-1	ssrC-2	ssrD-2	ssrE-2	ssrF-2a	ssrG-2a	ssrH-2
267	PRJEB40823	ERR9768089	381871	192.095	47.0963	0.071409	pertenue	NA	NA	NA	NA	Papua New Guinea	Oceania	2013-2016	Sanger	human	NA	ssrA-2	ssrB-1	ssrC-2	ssrD-2	ssrE-2	ssrF-2a	ssrG-2a	ssrH-2
268	PRJEB40823	ERR9768199	687867	205.506	85.0573	0.049437	pertenue	NA	NA	NA	NA	Papua New Guinea	Oceania	2013-2016	Sanger	human	NA	ssrA-2	ssrB-1	ssrC-2	ssrD-2	ssrE-2	ssrF-2a	ssrG-2a	ssrH-2
269	PRJEB40823	ERR9768179	1373455	202.868	170.525	0.038451	pertenue	NA	NA	NA	NA	Papua New Guinea	Oceania	2013-2016	Sanger	human	NA	ssrA-2	ssrB-1	ssrC-2	ssrD-2	ssrE-2	ssrF-2a	ssrG-2a	ssrH-2
270	PRJEB40823	ERR9768234	941614	200.058	117.372	0.060423	pertenue	NA	NA	NA	NA	Papua New Guinea	Oceania	2013-2016	Sanger	human	NA	ssrA-2	ssrB-1	ssrC-2	ssrD-2	ssrE-2	ssrF-2a	ssrG-2a	ssrH-2
271	PRJEB40823	ERR9768203	1117734	191.184	136.41	0.043944	pertenue	NA	NA	NA	NA	Papua New Guinea	Oceania	2013-2016	Sanger	human	NA	ssrA-2	ssrB-1	ssrC-2	ssrD-2	ssrE-2	ssrF-2a	ssrG-2a	ssrH-2
272	PRJEB40823	ERR9768324	53419	199.995	6.59423	16.9129	pertenue	NA	NA	NA	NA	Papua New Guinea	Oceania	2013-2016	Sanger	human	NA	ssrA-2	ssrB-1	NA	ssrD-2	ssrE-2	NA	NA	NA
273	PRJEB40823	ERR9768327	47759	222.326	5.98476	19.187	pertenue	NA	NA	NA	NA	Papua New Guinea	Oceania	2013-2016	Sanger	human	NA	NA	NA	ssrC-2	NA	ssrE-2	NA	NA	NA
274	PRJEB34799	ERR3596784	138922	191.182	17.0082	1.09311	pertenue	NA	ERR3596784	SAMEA5159600	R7-PUT1-002	Papua New Guinea	Oceania	2016	Sanger	human	NA	ssrA-2	ssrB-1	ssrC-2	ssrD-2	ssrE-2	ssrF-2a	ssrG-2a	NA
275	PRJEB40823	ERR9768136	975754	209.433	121.763	0.038451	pertenue	NA	NA	NA	NA	Papua New Guinea	Oceania	2013-2016	Sanger	human	NA	ssrA-2	ssrB-1	ssrC-2	ssrD-2	ssrE-2	ssrF-2a	ssrG-2a	ssrH-2
276	PRJEB40823	ERR9768336	183206	200.238	22.5965	0.368031	pertenue	NA	NA	NA	NA	Papua New Guinea	Oceania	2013-2016	Sanger	human	NA	ssrA-2	ssrB-1	ssrC-2	ssrD-2	ssrE-2	ssrF-2a	ssrG-2a	ssrH-2
277	PRJEB40823	ERR9768191	330478	186.418	39.8699	0.0878879	pertenue	NA	NA	NA	NA	Papua New Guinea	Oceania	2013-2016	Sanger	human	NA	ssrA-2	ssrB-1	ssrC-2	ssrD-2	ssrE-2	ssrF-2a	ssrG-2a	ssrH-2
278	PRJEB40823	ERR9768231	974737	203.29	121.791	0.038451	pertenue	NA	NA	NA	NA	Papua New Guinea	Oceania	2013-2016	Sanger	human	NA	ssrA-2	ssrB-1	ssrC-2	ssrD-2	ssrE-2	ssrF-2a	ssrG-2a	ssrH-2
279	PRJEB40823	ERR9768200	501241	196.545	61.9225	0.043944	pertenue	NA	NA	NA	NA	Papua New Guinea	Oceania	2013-2016	Sanger	human	NA	ssrA-2	ssrB-1	ssrC-2	ssrD-2	ssrE-2	ssrF-2a	ssrG-2a	ssrH-2
280	PRJEB34799	ERR3596744	130776	196.551	16.0889	2.33452	pertenue	NA	ERR3596744	SAMEA5159593	R8-LMC-004	Papua New Guinea	Oceania	2016	Sanger	human	NA	NA	ssrB-1	ssrC-2	NA	ssrE-2	ssrF-2a	ssrG-2a	ssrH-2
281	PRJEB40823	ERR9768257	82122	203.387	10.2158	4.81736	pertenue	NA	NA	NA	NA	Papua New Guinea	Oceania	2013-2016	Sanger	human	NA	NA	ssrB-1	ssrC-2	ssrD-2	ssrE-2	ssrF-2a	ssrG-2a	NA
282	PRJEB33181	ERR4899211	199249	189.971	24.6005	0.230706	pertenue	NA	ERR4899211	SAMEA5857530	UKTPA7632848	NA	NA	NA	Sanger	human	NA	ssrA-2	ssrB-1	ssrC-2	ssrD-2	ssrE-2	ssrF-2a	ssrG-2a	ssrH-2
283	PRJEB40823	ERR9768095	93618	132.238	9.52978	12.189	pertenue	NA	NA	NA	NA	Papua New Guinea	Oceania	2013-2016	Sanger	human	NA	ssrA-2	ssrB-1	NA	NA	ssrE-2	ssrF-2a	NA	NA
284	PRJEB40823	ERR9768293	114665	207.368	14.3873	1.15902	pertenue	NA	NA	NA	NA	Papua New Guinea	Oceania	2013-2016	Sanger	human	NA	ssrA-2	ssrB-1	ssrC-2	ssrD-2	ssrE-2	ssrF-2a	ssrG-2a	ssrH-2
285	PRJEB34799	ERR3596759	61907	189.563	7.64867	16.4845	pertenue	NA	ERR3596759	SAMEA5159599	R8-KOS-007	Papua New Guinea	Oceania	NA	Sanger	human	TRUE	NA	ssrB-1	ssrC-2	ssrD-2	ssrE-2	ssrF-2a	ssrG-2a	NA
286	PRJEB40823	ERR9768317	292621	202.793	36.3571	0.060423	pertenue	NA	NA	NA	NA	Papua New Guinea	Oceania	2013-2016	Sanger	human	NA	ssrA-2	ssrB-1	ssrC-2	ssrD-2	ssrE-2	ssrF-2a	ssrG-2a	ssrH-2
287	PRJEB40823	ERR9768265	367024	196.355	44.9308	0.05493	pertenue	NA	NA	NA	NA	Papua New Guinea	Oceania	2013-2016	Sanger	human	NA	ssrA-2	ssrB-1	ssrC-2	ssrD-2	ssrE-2	ssrF-2a	ssrG-2a	ssrH-2
288	PRJEB40823	ERR9768080	347514	202.167	42.9333	0.0823949	pertenue	NA	NA	NA	NA	Papua New Guinea	Oceania	2013-2016	Sanger	human	NA	ssrA-2	ssrB-1	ssrC-2	ssrD-2	ssrE-2	ssrF-2a	ssrG-2a	ssrH-2
289	PRJEB34799	ERR3596760	56748	189.509	7.00106	19.4617	pertenue	NA	ERR3596760	SAMEA5159600	R7-PUT1-002	Papua New Guinea	Oceania	NA	Sanger	human	TRUE	ssrA-2	ssrB-1	NA	NA	ssrE-2	ssrF-2a	NA	NA
290	PRJEB40823	ERR9768152	1432939	201.919	179.879	0.038451	pertenue	NA	NA	NA	NA	Papua New Guinea	Oceania	2013-2016	Sanger	human	NA	ssrA-2	ssrB-1	ssrC-2	ssrD-2	ssrE-2	ssrF-2a	ssrG-2a	ssrH-2
291	PRJEB34799	ERR3596752	80006	191.956	9.73792	11.755	pertenue	NA	ERR3596752	SAMEA5159624	R2-SR-003B	Papua New Guinea	Oceania	2013	Sanger	human	NA	NA	ssrB-1	ssrC-2	ssrD-2	ssrE-2	ssrF-2a	NA	NA
292	PRJEB34799	ERR3596790	71568	187.391	8.65242	12.8042	pertenue	NA	ERR3596790	SAMEA5159606	R3-MAT-007	Papua New Guinea	Oceania	2014	Sanger	human	NA	ssrA-2	ssrB-1	ssrC-2	ssrD-2	ssrE-2	NA	ssrG-2a	ssrH-2
293	PRJEB40823	ERR9768227	1868502	195.084	231.313	0.043944	pertenue	NA	NA	NA	NA	Papua New Guinea	Oceania	2013-2016	Sanger	human	NA	ssrA-2	ssrB-1	ssrC-2	ssrD-2	ssrE-2	ssrF-2a	ssrG-2a	ssrH-2
294	PRJEB40823	ERR9768222	1334478	201.515	165.576	0.032958	pertenue	NA	NA	NA	NA	Papua New Guinea	Oceania	2013-2016	Sanger	human	NA	ssrA-2	ssrB-1	ssrC-2	ssrD-2	ssrE-2	ssrF-2a	ssrG-2a	ssrH-2
295	PRJEB40823	ERR9768150	323531	197.645	39.8279	0.071409	pertenue	NA	NA	NA	NA	Papua New Guinea	Oceania	2013-2016	Sanger	human	NA	ssrA-2	ssrB-1	ssrC-2	ssrD-2	ssrE-2	ssrF-2a	ssrG-2a	ssrH-2
296	PRJEB40823	ERR9768070	311021	203.333	38.5757	0.0988739	pertenue	NA	NA	NA	NA	Papua New Guinea	Oceania	2013-2016	Sanger	human	NA	ssrA-2	ssrB-1	ssrC-2	ssrD-2	ssrE-2	ssrF-2a	ssrG-2a	ssrH-2
297	PRJEB34799	ERR3596785	53142	189.513	6.52168	22.8619	pertenue	NA	ERR3596785	SAMEA5159601	R6-KOS-002	Papua New Guinea	Oceania	2015	Sanger	human	NA	NA	ssrB-1	ssrC-2	ssrD-2	NA	ssrF-2a	NA	NA
298	PRJEB40823	ERR9768259	61334	193.844	7.50881	13.7215	pertenue	NA	NA	NA	NA	Papua New Guinea	Oceania	2013-2016	Sanger	human	NA	ssrA-2	ssrB-1	NA	NA	ssrE-2	ssrF-2a	ssrG-2a	NA
299	PRJEB40823	ERR9768269	270136	201.157	33.4813	0.115353	pertenue	NA	NA	NA	NA	Papua New Guinea	Oceania	2013-2016	Sanger	human	NA	ssrA-2	ssrB-1	ssrC-2	ssrD-2	ssrE-2	ssrF-2a	ssrG-2a	ssrH-2
300	PRJEB34799	ERR3596750	115251	187.982	14.0019	5.02609	pertenue	NA	ERR3596750	SAMEA5159622	R8-MAZ-003	Papua New Guinea	Oceania	2016	Sanger	human	NA	ssrA-2	NA	ssrC-2	ssrD-2	ssrE-2	ssrF-2a	ssrG-2a	NA
301	PRJEB40823	ERR9768068	394431	194.422	48.5444	0.065916	pertenue	NA	NA	NA	NA	Papua New Guinea	Oceania	2013-2016	Sanger	human	NA	ssrA-2	ssrB-1	ssrC-2	ssrD-2	ssrE-2	ssrF-2a	ssrG-2a	ssrH-2
302	PRJEB40823	ERR9768076	315591	196.979	38.9933	0.05493	pertenue	NA	NA	NA	NA	Papua New Guinea	Oceania	2013-2016	Sanger	human	NA	ssrA-2	ssrB-1	ssrC-2	ssrD-2	ssrE-2	ssrF-2a	ssrG-2a	ssrH-2
303	PRJEB40823	ERR9768217	1241732	197.036	153.879	0.038451	pertenue	NA	NA	NA	NA	Papua New Guinea	Oceania	2013-2016	Sanger	human	NA	ssrA-2	ssrB-1	ssrC-2	ssrD-2	ssrE-2	ssrF-2a	ssrG-2a	ssrH-2
304	PRJEB40823	ERR9768154	49987	194.637	6.19417	22.2686	pertenue	NA	NA	NA	NA	Papua New Guinea	Oceania	2013-2016	Sanger	human	NA	ssrA-2	ssrB-1	NA	NA	NA	NA	ssrG-2a	NA
305	PRJEB40823	ERR9768090	81374	197.438	10.0304	7.03653	pertenue	NA	NA	NA	NA	Papua New Guinea	Oceania	2013-2016	Sanger	human	NA	ssrA-2	ssrB-1	ssrC-2	ssrD-2	ssrE-2	NA	NA	NA
306	PRJEB40823	ERR9768215	1524456	197.855	189.406	0.027465	pertenue	NA	NA	NA	NA	Papua New Guinea	Oceania	2013-2016	Sanger	human	NA	ssrA-2	ssrB-1	ssrC-2	ssrD-2	ssrE-2	ssrF-2a	ssrG-2a	ssrH-2
307	PRJEB40823	ERR9768184	1431161	199.119	176.247	0.027465	pertenue	NA	NA	NA	NA	Papua New Guinea	Oceania	2013-2016	Sanger	human	NA	ssrA-2	ssrB-1	ssrC-2	ssrD-2	ssrE-2	ssrF-2a	ssrG-2a	ssrH-2
308	PRJEB40823	ERR9768071	562662	192.471	68.7653	0.021972	pertenue	NA	NA	NA	NA	Papua New Guinea	Oceania	2013-2016	Sanger	human	NA	ssrA-2	ssrB-1	ssrC-2	ssrD-2	ssrE-2	ssrF-2a	ssrG-2a	ssrH-2
309	PRJEB40823	ERR9768254	91948	209.337	11.4546	3.54848	pertenue	NA	NA	NA	NA	Papua New Guinea	Oceania	2013-2016	Sanger	human	NA	ssrA-2	ssrB-1	ssrC-2	ssrD-2	ssrE-2	ssrF-2a	ssrG-2a	ssrH-2
310	PRJEB40823	ERR9768141	247684	185.254	30.0433	0.170283	pertenue	NA	NA	NA	NA	Papua New Guinea	Oceania	2013-2016	Sanger	human	NA	ssrA-2	ssrB-1	ssrC-2	ssrD-2	ssrE-2	ssrF-2a	ssrG-2a	ssrH-2
311	PRJEB40823	ERR9768117	1161745	205.634	145.062	0.032958	pertenue	NA	NA	NA	NA	Papua New Guinea	Oceania	2013-2016	Sanger	human	NA	ssrA-2	ssrB-1	ssrC-2	ssrD-2	ssrE-2	ssrF-2a	ssrG-2a	ssrH-2
312	PRJEB40823	ERR9768212	1730639	196.443	214.64	0.027465	pertenue	NA	NA	NA	NA	Papua New Guinea	Oceania	2013-2016	Sanger	human	NA	ssrA-2	ssrB-1	ssrC-2	ssrD-2	ssrE-2	ssrF-2a	ssrG-2a	ssrH-2
313	PRJEB40823	ERR9768144	240506	197.577	29.8981	0.137325	pertenue	NA	NA	NA	NA	Papua New Guinea	Oceania	2013-2016	Sanger	human	NA	ssrA-2	ssrB-1	ssrC-2	ssrD-2	ssrE-2	ssrF-2a	ssrG-2a	ssrH-2
314	PRJEB40823	ERR9768295	144155	206.25	17.9589	0.554793	pertenue	NA	NA	NA	NA	Papua New Guinea	Oceania	2013-2016	Sanger	human	NA	ssrA-2	ssrB-1	NA	ssrD-2	ssrE-2	ssrF-2a	ssrG-2a	ssrH-2
315	PRJEB40823	ERR9768078	356654	195.461	44.0087	0.071409	pertenue	NA	NA	NA	NA	Papua New Guinea	Oceania	2013-2016	Sanger	human	NA	ssrA-2	ssrB-1	ssrC-2	ssrD-2	ssrE-2	ssrF-2a	ssrG-2a	ssrH-2
316	PRJEB40823	ERR9768216	1556606	201.534	193.982	0.027465	pertenue	NA	NA	NA	NA	Papua New Guinea	Oceania	2013-2016	Sanger	human	NA	ssrA-2	ssrB-1	ssrC-2	ssrD-2	ssrE-2	ssrF-2a	ssrG-2a	ssrH-2
317	PRJEB40823	ERR9768202	518653	192.002	63.607	0.038451	pertenue	NA	NA	NA	NA	Papua New Guinea	Oceania	2013-2016	Sanger	human	NA	ssrA-2	ssrB-1	ssrC-2	ssrD-2	ssrE-2	ssrF-2a	ssrG-2a	ssrH-2
318	PRJEB40823	ERR9768129	1371450	196.088	169.693	0.027465	pertenue	NA	NA	NA	NA	Papua New Guinea	Oceania	2013-2016	Sanger	human	NA	ssrA-2	ssrB-1	ssrC-2	ssrD-2	ssrE-2	ssrF-2a	ssrG-2a	ssrH-2
319	PRJEB40823	ERR9768251	130671	204.455	16.2906	0.867893	pertenue	NA	NA	NA	NA	Papua New Guinea	Oceania	2013-2016	Sanger	human	NA	ssrA-2	ssrB-1	ssrC-2	ssrD-2	ssrE-2	ssrF-2a	ssrG-2a	ssrH-2
320	PRJEB40823	ERR9768329	68906	191.788	8.40313	11.0574	pertenue	NA	NA	NA	NA	Papua New Guinea	Oceania	2013-2016	Sanger	human	NA	NA	ssrB-1	NA	ssrD-2	ssrE-2	NA	NA	ssrH-2
321	PRJEB33181	ERR4853600	158903	186.272	18.8513	1.55452	pertenue	NA	ERR4853600	SAMEA5857526	UKTPA7632850	NA	NA	NA	Sanger	human	NA	ssrA-2	ssrB-1	ssrC-2	ssrD-2	ssrE-2	ssrF-2a	ssrG-2a	ssrH-2
322	PRJEB40823	ERR9768274	258102	197.754	31.8664	0.0933809	pertenue	NA	NA	NA	NA	Papua New Guinea	Oceania	2013-2016	Sanger	human	NA	ssrA-2	ssrB-1	ssrC-2	ssrD-2	ssrE-2	ssrF-2a	ssrG-2a	ssrH-2
323	PRJEB40823	ERR9768291	308592	201.796	38.2697	0.065916	pertenue	NA	NA	NA	NA	Papua New Guinea	Oceania	2013-2016	Sanger	human	NA	ssrA-2	ssrB-1	ssrC-2	ssrD-2	ssrE-2	ssrF-2a	ssrG-2a	ssrH-2
324	PRJEB40823	ERR9768211	1706049	201.212	212.155	0.038451	pertenue	NA	NA	NA	NA	Papua New Guinea	Oceania	2013-2016	Sanger	human	NA	ssrA-2	ssrB-1	ssrC-2	ssrD-2	ssrE-2	ssrF-2a	ssrG-2a	ssrH-2
325	PRJEB40823	ERR9768198	1010553	199.538	125.558	0.05493	pertenue	NA	NA	NA	NA	Papua New Guinea	Oceania	2013-2016	Sanger	human	NA	ssrA-2	ssrB-1	ssrC-2	ssrD-2	ssrE-2	ssrF-2a	ssrG-2a	ssrH-2
326	PRJEB34799	ERR3596793	78281	187.259	9.39757	10.7223	pertenue	NA	ERR3596793	SAMEA5159610	R6-LES-004	Papua New Guinea	Oceania	2015	Sanger	human	NA	ssrA-2	NA	ssrC-2	ssrD-2	ssrE-2	ssrF-2a	ssrG-2a	NA
327	PRJEB40823	ERR9768219	796202	190.611	94.742	0.038451	pertenue	NA	NA	NA	NA	Papua New Guinea	Oceania	2013-2016	Sanger	human	NA	ssrA-2	ssrB-1	ssrC-2	ssrD-2	ssrE-2	ssrF-2a	ssrG-2a	ssrH-2
328	PRJEB40823	ERR9768180	1033201	198.621	127.683	0.021972	pertenue	NA	NA	NA	NA	Papua New Guinea	Oceania	2013-2016	Sanger	human	NA	ssrA-2	ssrB-1	ssrC-2	ssrD-2	ssrE-2	ssrF-2a	ssrG-2a	ssrH-2
329	PRJEB40823	ERR9768226	1377453	199.229	170.633	0.05493	pertenue	NA	NA	NA	NA	Papua New Guinea	Oceania	2013-2016	Sanger	human	NA	ssrA-2	ssrB-1	ssrC-2	ssrD-2	ssrE-2	ssrF-2a	ssrG-2a	ssrH-2
330	PRJEB40823	ERR9768279	202121	193.845	24.81	0.120846	pertenue	NA	NA	NA	NA	Papua New Guinea	Oceania	2013-2016	Sanger	human	NA	ssrA-2	ssrB-1	ssrC-2	ssrD-2	ssrE-2	ssrF-2a	ssrG-2a	ssrH-2
331	PRJEB40823	ERR9768278	176343	205.754	21.8474	0.186762	pertenue	NA	NA	NA	NA	Papua New Guinea	Oceania	2013-2016	Sanger	human	NA	ssrA-2	ssrB-1	ssrC-2	ssrD-2	ssrE-2	ssrF-2a	ssrG-2a	ssrH-2
332	PRJEB40823	ERR9768065	464359	198.634	57.0913	0.05493	pertenue	NA	NA	NA	NA	Papua New Guinea	Oceania	2013-2016	Sanger	human	NA	ssrA-2	ssrB-1	ssrC-2	ssrD-2	ssrE-2	ssrF-2a	ssrG-2a	ssrH-2
333	PRJEB40823	ERR9768077	482100	194.122	59.639	0.065916	pertenue	NA	NA	NA	NA	Papua New Guinea	Oceania	2013-2016	Sanger	human	NA	ssrA-2	ssrB-1	ssrC-2	ssrD-2	ssrE-2	ssrF-2a	ssrG-2a	ssrH-2
334	PRJEB40823	ERR9768309	130709	198.429	16.072	0.889865	pertenue	NA	NA	NA	NA	Papua New Guinea	Oceania	2013-2016	Sanger	human	NA	ssrA-2	ssrB-1	NA	ssrD-2	ssrE-2	ssrF-2a	ssrG-2a	ssrH-2
335	PRJEB40823	ERR9768272	116962	199.094	14.2194	1.36776	pertenue	NA	NA	NA	NA	Papua New Guinea	Oceania	2013-2016	Sanger	human	NA	ssrA-2	ssrB-1	ssrC-2	ssrD-2	ssrE-2	ssrF-2a	ssrG-2a	ssrH-2
336	PRJEB40823	ERR9768301	122007	192.262	14.9118	1.0986	pertenue	NA	NA	NA	NA	Papua New Guinea	Oceania	2013-2016	Sanger	human	NA	ssrA-2	ssrB-1	NA	ssrD-2	ssrE-2	NA	ssrG-2a	ssrH-2
337	PRJEB40823	ERR9768122	1027963	196.374	126.441	0.038451	pertenue	NA	NA	NA	NA	Papua New Guinea	Oceania	2013-2016	Sanger	human	NA	ssrA-2	ssrB-1	ssrC-2	ssrD-2	ssrE-2	ssrF-2a	ssrG-2a	ssrH-2
338	PRJEB40823	ERR9768075	720494	203.934	89.5934	0.049437	pertenue	NA	NA	NA	NA	Papua New Guinea	Oceania	2013-2016	Sanger	human	NA	ssrA-2	ssrB-1	ssrC-2	ssrD-2	ssrE-2	ssrF-2a	ssrG-2a	ssrH-2
339	PRJEB40823	ERR9768205	781993	196.067	96.3942	0.049437	pertenue	NA	NA	NA	NA	Papua New Guinea	Oceania	2013-2016	Sanger	human	NA	ssrA-2	ssrB-1	ssrC-2	ssrD-2	ssrE-2	ssrF-2a	ssrG-2a	ssrH-2
340	PRJEB40823	ERR9768132	570294	202.312	70.7903	0.065916	pertenue	NA	NA	NA	NA	Papua New Guinea	Oceania	2013-2016	Sanger	human	NA	ssrA-2	ssrB-1	ssrC-2	ssrD-2	ssrE-2	ssrF-2a	ssrG-2a	ssrH-2
341	PRJEB40823	ERR9768147	201085	202.237	25.1209	0.214227	pertenue	NA	NA	NA	NA	Papua New Guinea	Oceania	2013-2016	Sanger	human	NA	ssrA-2	ssrB-1	ssrC-2	ssrD-2	ssrE-2	ssrF-2a	ssrG-2a	ssrH-2
342	PRJEB40823	ERR9768255	205560	207.378	25.5874	0.159297	pertenue	NA	NA	NA	NA	Papua New Guinea	Oceania	2013-2016	Sanger	human	NA	ssrA-2	ssrB-1	ssrC-2	ssrD-2	ssrE-2	ssrF-2a	ssrG-2a	ssrH-2
343	PRJEB34799	ERR3596758	79273	191.043	9.68025	11.354	pertenue	NA	ERR3596758	SAMEA5159598	R6-LES-005	Papua New Guinea	Oceania	2015	Sanger	human	NA	ssrA-2	NA	ssrC-2	NA	ssrE-2	NA	NA	NA
344	PRJEB40823	ERR9768201	750537	195.381	92.5377	0.05493	pertenue	NA	NA	NA	NA	Papua New Guinea	Oceania	2013-2016	Sanger	human	NA	ssrA-2	ssrB-1	ssrC-2	ssrD-2	ssrE-2	ssrF-2a	ssrG-2a	ssrH-2
345	PRJEB40823	ERR9768232	1465017	186.936	179.26	0.038451	pertenue	NA	NA	NA	NA	Papua New Guinea	Oceania	2013-2016	Sanger	human	NA	ssrA-2	ssrB-1	ssrC-2	ssrD-2	ssrE-2	ssrF-2a	ssrG-2a	ssrH-2
346	PRJEB40823	ERR9768128	939602	194.724	115.219	0.049437	pertenue	NA	NA	NA	NA	Papua New Guinea	Oceania	2013-2016	Sanger	human	NA	ssrA-2	ssrB-1	ssrC-2	ssrD-2	ssrE-2	ssrF-2a	ssrG-2a	ssrH-2
347	PRJEB40823	ERR9768252	83380	197.392	10.3072	4.54271	pertenue	NA	NA	NA	NA	Papua New Guinea	Oceania	2013-2016	Sanger	human	NA	NA	NA	ssrC-2	NA	ssrE-2	NA	ssrG-2a	ssrH-2
348	PRJEB40823	ERR9768149	258081	203.244	32.1055	0.142818	pertenue	NA	NA	NA	NA	Papua New Guinea	Oceania	2013-2016	Sanger	human	NA	ssrA-2	ssrB-1	ssrC-2	ssrD-2	ssrE-2	ssrF-2a	ssrG-2a	ssrH-2
349	PRJEB40823	ERR9768194	1158334	194.551	142.468	0.021972	pertenue	NA	NA	NA	NA	Papua New Guinea	Oceania	2013-2016	Sanger	human	NA	ssrA-2	ssrB-1	ssrC-2	ssrD-2	ssrE-2	ssrF-2a	ssrG-2a	ssrH-2
350	PRJEB40823	ERR9768230	1159235	200.125	143.836	0.021972	pertenue	NA	NA	NA	NA	Papua New Guinea	Oceania	2013-2016	Sanger	human	NA	ssrA-2	ssrB-1	ssrC-2	ssrD-2	ssrE-2	ssrF-2a	ssrG-2a	ssrH-2
351	PRJEB40823	ERR9768108	188205	199.797	23.471	0.252678	pertenue	NA	NA	NA	NA	Papua New Guinea	Oceania	2013-2016	Sanger	human	NA	ssrA-2	ssrB-1	ssrC-2	ssrD-2	ssrE-2	ssrF-2a	ssrG-2a	ssrH-2
352	PRJEB40823	ERR9768266	341843	203.426	42.1637	0.049437	pertenue	NA	NA	NA	NA	Papua New Guinea	Oceania	2013-2016	Sanger	human	NA	ssrA-2	ssrB-1	ssrC-2	ssrD-2	ssrE-2	ssrF-2a	ssrG-2a	ssrH-2
353	PRJEB40823	ERR9768115	630002	210.566	79.2207	0.038451	pertenue	NA	NA	NA	NA	Papua New Guinea	Oceania	2013-2016	Sanger	human	NA	ssrA-2	ssrB-1	ssrC-2	ssrD-2	ssrE-2	ssrF-2a	ssrG-2a	ssrH-2
354	PRJEB40823	ERR9768303	63575	194.434	7.76553	11.019	pertenue	NA	NA	NA	NA	Papua New Guinea	Oceania	2013-2016	Sanger	human	NA	ssrA-2	NA	ssrC-2	NA	ssrE-2	ssrF-2a	ssrG-2a	NA
355	PRJEB40823	ERR9768315	233119	196.826	28.7042	0.104367	pertenue	NA	NA	NA	NA	Papua New Guinea	Oceania	2013-2016	Sanger	human	NA	ssrA-2	ssrB-1	ssrC-2	ssrD-2	ssrE-2	ssrF-2a	ssrG-2a	ssrH-2
356	PRJEB40823	ERR9768238	1049387	193.844	130.015	0.027465	pertenue	NA	NA	NA	NA	Papua New Guinea	Oceania	2013-2016	Sanger	human	NA	ssrA-2	ssrB-1	ssrC-2	ssrD-2	ssrE-2	ssrF-2a	ssrG-2a	ssrH-2
357	PRJEB33181	ERR4853616	141240	198.763	17.133	2.07086	pertenue	NA	ERR4853616	SAMEA5857527	UKTPA7632890	NA	NA	NA	Sanger	human	NA	ssrA-2	ssrB-1	ssrC-2	NA	ssrE-2	ssrF-2a	ssrG-2a	ssrH-2
358	PRJEB40823	ERR9768206	607677	196.19	75.0905	0.049437	pertenue	NA	NA	NA	NA	Papua New Guinea	Oceania	2013-2016	Sanger	human	NA	ssrA-2	ssrB-1	ssrC-2	ssrD-2	ssrE-2	ssrF-2a	ssrG-2a	ssrH-2
359	PRJEB40823	ERR9768262	197792	199.483	24.537	0.203241	pertenue	NA	NA	NA	NA	Papua New Guinea	Oceania	2013-2016	Sanger	human	NA	ssrA-2	ssrB-1	ssrC-2	ssrD-2	ssrE-2	ssrF-2a	ssrG-2a	ssrH-2
360	PRJEB40823	ERR9768107	230127	203.756	28.7358	0.142818	pertenue	NA	NA	NA	NA	Papua New Guinea	Oceania	2013-2016	Sanger	human	NA	ssrA-2	ssrB-1	ssrC-2	ssrD-2	ssrE-2	ssrF-2a	ssrG-2a	ssrH-2
361	PRJEB40823	ERR9768074	454749	200.747	56.4054	0.049437	pertenue	NA	NA	NA	NA	Papua New Guinea	Oceania	2013-2016	Sanger	human	NA	ssrA-2	ssrB-1	ssrC-2	ssrD-2	ssrE-2	ssrF-2a	ssrG-2a	ssrH-2
362	PRJEB40823	ERR9768187	1074949	196.583	132.773	0.049437	pertenue	NA	NA	NA	NA	Papua New Guinea	Oceania	2013-2016	Sanger	human	NA	ssrA-2	ssrB-1	ssrC-2	ssrD-2	ssrE-2	ssrF-2a	ssrG-2a	ssrH-2
363	PRJEB40823	ERR9768268	155396	195.075	19.115	0.554793	pertenue	NA	NA	NA	NA	Papua New Guinea	Oceania	2013-2016	Sanger	human	NA	ssrA-2	ssrB-1	ssrC-2	ssrD-2	ssrE-2	NA	ssrG-2a	ssrH-2
364	PRJEB40823	ERR9768218	2756856	187.833	335.384	0.043944	pertenue	NA	NA	NA	NA	Papua New Guinea	Oceania	2013-2016	Sanger	human	NA	ssrA-2	ssrB-1	ssrC-2	ssrD-2	ssrE-2	ssrF-2a	ssrG-2a	ssrH-2
365	PRJEB40823	ERR9768170	249981	199.861	30.9748	0.137325	pertenue	NA	NA	NA	NA	Papua New Guinea	Oceania	2013-2016	Sanger	human	NA	ssrA-2	ssrB-1	ssrC-2	ssrD-2	ssrE-2	ssrF-2a	ssrG-2a	ssrH-2
366	PRJEB40823	ERR9768118	1759229	196.397	217.142	0.032958	pertenue	NA	NA	NA	NA	Papua New Guinea	Oceania	2013-2016	Sanger	human	NA	ssrA-2	ssrB-1	ssrC-2	ssrD-2	ssrE-2	ssrF-2a	ssrG-2a	ssrH-2
367	PRJEB33181	ERR4899212	146734	194.083	18.2245	0.988739	pertenue	NA	ERR4899212	SAMEA5857531	UKTPA7632851	NA	NA	NA	Sanger	human	NA	ssrA-2	ssrB-1	ssrC-2	ssrD-2	ssrE-2	ssrF-2a	ssrG-2a	ssrH-2
368	PRJEB40823	ERR9768127	1157552	199.989	143.858	0.021972	pertenue	NA	NA	NA	NA	Papua New Guinea	Oceania	2013-2016	Sanger	human	NA	ssrA-2	ssrB-1	ssrC-2	ssrD-2	ssrE-2	ssrF-2a	ssrG-2a	ssrH-2
369	PRJEB40823	ERR9768256	386995	203.34	47.9728	0.049437	pertenue	NA	NA	NA	NA	Papua New Guinea	Oceania	2013-2016	Sanger	human	NA	ssrA-2	ssrB-1	ssrC-2	ssrD-2	ssrE-2	ssrF-2a	ssrG-2a	ssrH-2
370	PRJEB40823	ERR9768139	730199	205.459	91.5969	0.049437	pertenue	NA	NA	NA	NA	Papua New Guinea	Oceania	2013-2016	Sanger	human	NA	ssrA-2	ssrB-1	ssrC-2	ssrD-2	ssrE-2	ssrF-2a	ssrG-2a	ssrH-2
371	PRJEB40823	ERR9768316	77204	198.06	9.49325	6.15765	pertenue	NA	NA	NA	NA	Papua New Guinea	Oceania	2013-2016	Sanger	human	NA	ssrA-2	ssrB-1	NA	NA	ssrE-2	ssrF-2a	NA	NA
372	PRJEB40823	ERR9768210	461644	193.763	56.6561	0.05493	pertenue	NA	NA	NA	NA	Papua New Guinea	Oceania	2013-2016	Sanger	human	NA	ssrA-2	ssrB-1	ssrC-2	ssrD-2	ssrE-2	ssrF-2a	ssrG-2a	ssrH-2
373	PRJEB40823	ERR9768241	746656	199.013	92.1666	0.065916	pertenue	NA	NA	NA	NA	Papua New Guinea	Oceania	2013-2016	Sanger	human	NA	ssrA-2	ssrB-1	ssrC-2	ssrD-2	ssrE-2	ssrF-2a	ssrG-2a	ssrH-2
374	PRJEB40823	ERR9768145	277060	195.583	34.4208	0.0823949	pertenue	NA	NA	NA	NA	Papua New Guinea	Oceania	2013-2016	Sanger	human	NA	ssrA-2	ssrB-1	ssrC-2	ssrD-2	ssrE-2	ssrF-2a	ssrG-2a	ssrH-2
375	PRJEB40823	ERR9768233	1106797	196.175	137.318	0.043944	pertenue	NA	NA	NA	NA	Papua New Guinea	Oceania	2013-2016	Sanger	human	NA	ssrA-2	ssrB-1	ssrC-2	ssrD-2	ssrE-2	ssrF-2a	ssrG-2a	ssrH-2
376	PRJEB40823	ERR9768081	342266	195.76	42.3047	0.043944	pertenue	NA	NA	NA	NA	Papua New Guinea	Oceania	2013-2016	Sanger	human	NA	ssrA-2	ssrB-1	ssrC-2	ssrD-2	ssrE-2	ssrF-2a	ssrG-2a	ssrH-2
377	PRJEB40823	ERR9768192	931085	195.591	114.522	0.038451	pertenue	NA	NA	NA	NA	Papua New Guinea	Oceania	2013-2016	Sanger	human	NA	ssrA-2	ssrB-1	ssrC-2	ssrD-2	ssrE-2	ssrF-2a	ssrG-2a	ssrH-2
378	PRJEB40823	ERR9768287	295232	196.402	36.0761	0.071409	pertenue	NA	NA	NA	NA	Papua New Guinea	Oceania	2013-2016	Sanger	human	NA	ssrA-2	ssrB-1	ssrC-2	ssrD-2	ssrE-2	ssrF-2a	ssrG-2a	ssrH-2
379	PRJEB40823	ERR9768247	93643	193.396	11.4875	3.46059	pertenue	NA	NA	NA	NA	Papua New Guinea	Oceania	2013-2016	Sanger	human	NA	ssrA-2	ssrB-1	ssrC-2	ssrD-2	ssrE-2	ssrF-2a	NA	ssrH-2
380	PRJEB40823	ERR9768310	433226	200.207	53.5704	0.049437	pertenue	NA	NA	NA	NA	Papua New Guinea	Oceania	2013-2016	Sanger	human	NA	ssrA-2	ssrB-1	ssrC-2	ssrD-2	ssrE-2	ssrF-2a	ssrG-2a	ssrH-2
381	PRJEB62879	SAMEA114298184	1195391	61.9231	54.3439	0.450426	other	NA	NA	SAMEA114298184	GAP009	Chile	South America	1250-1485	Max Planck	human	NA	ssrA-2	ssrB-2	ssrC-1	NA	NA	NA	ssrG-3	ssrH-1a
382	PRJEB20795	ERR2756164	2121475	170.904	139.009	0.021972	pallidum	Nichols	ERR2756164	SAMEA4857075	TP_TP_AY_Seattle81_4	USA	North America	1980	Sanger	human	NA	ssrA-1	ssrB-1	ssrC-1	ssrD-1	NA	ssrF-1a	ssrG-1a	ssrH-1a
383	PRJEB33181	ERR4853570	914997	183.537	108.13	0	pallidum	Nichols	ERR4853570	NA	TPA_USL-SEA-83-2	USA	North America	1983	Sanger	human	NA	ssrA-1	ssrB-1	ssrC-1	ssrD-1	ssrE-1	ssrF-1a	ssrG-1a	ssrH-1a
384	PRJEB28546	ERR3684570	65671	189.229	7.94938	16.2757	pallidum	Nichols	ERR3684570	SAMEA5145818	UKTPA7632955	NA	NA	NA	Sanger	human	NA	NA	ssrB-1	NA	NA	NA	ssrF-1a	ssrG-1a	NA
385	PRJEB28546	ERR4045394	175686	190.927	21.1026	0.527328	pallidum	Nichols	ERR4045394	NA	PHE130048A	UK	Europe	2013	Sanger	human	NA	ssrA-1	ssrB-1	ssrC-1	ssrD-1	NA	ssrF-1a	ssrG-1a	ssrH-1a
386	PRJEB28546	ERR3684466	263528	193.23	32.2749	0.10986	pallidum	Nichols	ERR3684466	SAMEA5145714	UKTPA7632821	NA	NA	NA	Sanger	human	NA	ssrA-1	ssrB-1	ssrC-1	ssrD-1	NA	ssrF-1a	ssrG-1a	ssrH-1a
387	PRJEB28546	ERR3684465	146748	195.213	18.0134	1.29085	pallidum	Nichols	ERR3684465	NA	PHE160283A	UK	Europe	2016	Sanger	human	NA	ssrA-1	ssrB-1	ssrC-1	ssrD-1	NA	ssrF-1a	ssrG-1a	NA
388	PRJEB28546	ERR3684505	82571	190.569	10.1733	7.34963	pallidum	Nichols	ERR3684505	NA	PHE160281A	UK	Europe	2016	Sanger	human	NA	NA	ssrB-1	ssrC-1	ssrD-1	NA	ssrF-1a	ssrG-1a	ssrH-1a
389	PRJEB60271	ERR13170842	141496	189.635	17.155	0.933809	pallidum	Nichols	NA	NA	NA	South Africa	Africa	NA	Sanger	human	NA	ssrA-3	ssrB-1	ssrC-1	ssrD-1	NA	ssrF-1a	ssrG-3	ssrH-1a
390	PRJEB33181	ERR4853572	1631867	190.41	194.493	0	pallidum	Nichols	ERR4853572	SAMEA5753835	TPA_USL-Haiti-B	Haiti	North America	1951	Sanger	human	NA	ssrA-1	ssrB-1	ssrC-1	ssrD-1	ssrE-1	ssrF-1a	ssrG-1a	ssrH-1a
391	PRJDB9408	DRR213718	1472770	224.985	229.758	0.049437	pallidum	Nichols	DRR213718	SAMD00208600	17A021MM	Japan	Asia	2017	NIID - Japan	human	NA	ssrA-1	ssrB-1	ssrC-1	ssrD-1	ssrE-1	ssrF-1a	ssrG-1a	ssrH-1a
392	PRJEB33181	ERR4899245	559332	197.672	69.5082	0.005493	pallidum	Nichols	ERR4899245	SAMEA5753828	TPA_USL-BAL-8	USA	North America	1960-1980	Sanger	human	NA	ssrA-1	ssrB-1	NA	ssrD-1	NA	ssrF-1a	ssrG-1a	ssrH-1a
393	PRJNA313497	SRR3268715	1178282	128.63	86.4638	0.214227	pallidum	Nichols	SRR3268715	SAMN04524053	BAL3	USA	North America	1973	University of Tubingen	human	NA	ssrA-1	ssrB-1	ssrC-1	ssrD-1	NA	ssrF-1a	ssrG-1a	NA
394	PRJEB33181	ERR4853573	2051398	196.513	246.68	0	pallidum	Nichols	ERR4853573	SAMEA5753838	TPA_USL-Phil-3	USA	North America	1987	Sanger	human	NA	ssrA-1	ssrB-1	ssrC-1	ssrD-1	NA	ssrF-1a	ssrG-1a	ssrH-1a
395	PRJEB33181	ERR4993361	1793671	197.307	223.531	0	pallidum	Nichols	ERR4993361	SAMEA5753837	TPA_USL-Phil-2	USA	North America	1987	Sanger	human	NA	ssrA-1	ssrB-1	ssrC-1	ssrD-1	NA	ssrF-1a	ssrG-1a	ssrH-1a
396	PRJNA744275	SRR15055835	168226	497.022	33.418	11.5518	pallidum	Nichols	SRR15055835	SAMN20086521	EUHM-014	USA	North America	2020	CDC	human	NA	ssrA-1	NA	NA	ssrD-1	NA	NA	NA	NA
397	PRJNA974070	SRR24651479	50556	493.448	6.29382	11.3046	pallidum	Nichols	SRR24651479	SAMN35160715	EM Kit213	USA	North America	2021	UW	human	NA	ssrA-1	NA	NA	NA	NA	NA	ssrG-1a	NA
398	PRJNA723099	SRR26871287	240675	183.787	28.2532	0.032958	pallidum	Nichols	SRR26871287	SAMN38300316	A010	USA	North America	2019	UW	human	NA	ssrA-1	ssrB-1	ssrC-1	ssrD-1	ssrE-1	ssrF-1b	ssrG-1a	ssrH-1a
399	PRJNA962037	CP125219	4001679	298.704	525.287	0	pallidum	Nichols	NA	SAMN34377415	NYMC01	USA	North America	2021	University of Texas	human	NA	ssrA-1	ssrB-1	ssrC-1	ssrD-1	ssrE-1	ssrF-1b	ssrG-1a	ssrH-1a
400	PRJNA723099	SRR21130884	302093	521.048	37.2242	0.0769019	pallidum	Nichols	SRR21130884	SAMN30221374	SF946745	USA	North America	2018	UW	human	NA	ssrA-1	ssrB-1	ssrC-1	ssrD-1	ssrE-1	ssrF-1b	ssrG-1a	ssrH-1a
401	PRJNA723099	SRR26871280	1775014	302.397	227.452	0.005493	pallidum	Nichols	SRR26871280	SAMN38300320	K013	USA	North America	2021	UW	human	NA	ssrA-1	ssrB-1	ssrC-1	ssrD-1	ssrE-1	ssrF-1b	ssrG-1a	ssrH-1a
402	PRJNA974070	SRR21144436	146001	382.604	17.8543	0.065916	pallidum	Nichols	SRR21144436	SAMN30221343	EM211ph	USA	North America	2021	UW	human	NA	ssrA-1	ssrB-1	ssrC-1	ssrD-1	ssrE-1	ssrF-1b	ssrG-1a	ssrH-1a
403	PRJNA744275	SRR15055837	719308	121.141	65.7038	10.9256	pallidum	Nichols	SRR15055837	SAMN20086519	EUHM-004	USA	North America	2019	CDC	human	NA	NA	NA	NA	ssrD-1	NA	NA	NA	NA
404	PRJNA961304	SRR24317946	822051	303.275	103.267	0.131832	pallidum	Nichols	SRR24317946	SAMN34387051	R-22-10139	USA	North America	2022	UW	human	NA	ssrA-1	ssrB-1	ssrC-1	ssrD-1	ssrE-1	ssrF-1b	ssrG-1a	ssrH-1a
405	PRJNA961304	SRR24317949	440715	319.074	55.7499	0.043944	pallidum	Nichols	SRR24317949	SAMN34387050	P-22-20198	USA	North America	2022	UW	human	NA	ssrA-1	ssrB-1	ssrC-1	ssrD-1	ssrE-1	ssrF-1b	ssrG-1a	ssrH-1a
406	PRJEB33181	ERR4853568	1900885	188.584	227.787	0	pallidum	Nichols	ERR4853568	SAMEA5753826	TPA_USL-BAL-6	USA	North America	1950-1980	Sanger	human	NA	ssrA-1	ssrB-1	ssrC-1	ssrD-1	ssrE-1	ssrF-1a	ssrG-1a	ssrH-1a
407	PRJEB33181	ERR4993357	1256027	194.043	156.707	0.016479	pallidum	Nichols	ERR4993357	SAMEA5753827	TPA_USL-BAL-7	USA	North America	1976	Sanger	human	NA	ssrA-1	ssrB-1	ssrC-1	ssrD-1	ssrE-1	ssrF-1a	ssrG-1a	ssrH-1a
408	PRJEB20795	ERR2756161	3999417	163.209	256.926	0.021972	pallidum	Nichols	ERR2756161	SAMEA4857072	TP_TP_AY_Chicago_tube2	USA	North America	1951	Sanger	human	NA	ssrA-1	ssrB-1	ssrC-1	ssrD-1	NA	ssrF-1a	ssrG-1a	ssrH-1a
409	PRJNA271237	CP010558	3998960	298.717	524.914	0	pallidum	Nichols	NA	SAMN03273363	Chicago Population	USA	North America	1951	UW	human	TRUE	ssrA-1	ssrB-1	ssrC-1	ssrD-1	ssrE-1	ssrF-1a	ssrG-1a	ssrH-1a
410	PRJNA39981	CP001752	3999770	298.728	525.018	0	pallidum	Nichols	NA	SAMN02604256	Chicago	USA	North America	1951	UW	human	TRUE	ssrA-1	ssrB-1	ssrC-1	ssrD-1	ssrE-1	ssrF-1a	ssrG-1a	ssrH-1a
411	PRJNA701499	SRR13721290	1720689	325.751	219.12	0	pallidum	Nichols	SRR13721290	NA	TPA_AUSMELT-1	Australia	Oceania	1977	Doherty	human	NA	ssrA-1	ssrB-1	ssrC-1	ssrD-1	NA	ssrF-1a	ssrG-1a	ssrH-1a
412	PRJEB20795	ERR2756159	331710	169.718	21.277	0.065916	pallidum	Nichols	ERR2756159	SAMEA4857070	TP_TP_AY_TPVircell	NA	NA	NA	Sanger	human	TRUE	ssrA-1	ssrB-1	ssrC-1	ssrD-1	NA	ssrF-1a	ssrG-1a	ssrH-1a
413	PRJEB20795	ERR2756167	547933	174.204	35.8979	0.027465	pallidum	Nichols	ERR2756167	SAMEA4857078	TP_TP_AY_TP11_control	NA	NA	NA	Sanger	human	TRUE	ssrA-1	ssrB-1	ssrC-1	ssrD-1	NA	ssrF-1a	ssrG-1a	ssrH-1a
414	PRJNA271237	CP010559	4002850	298.72	525.422	0	pallidum	Nichols	NA	SAMN03273364	CDC-A	USA	North America	NA	UW	human	NA	ssrA-1	ssrB-1	ssrC-1	ssrD-1	ssrE-1	ssrF-1a	ssrG-1a	ssrH-1a
415	PRJNA313497	SRR3268726	469231	138.079	35.0827	0.950288	pallidum	Nichols	SRR3268726	SAMN04524055	BAL73	USA	North America	1973	University of Tubingen	human	NA	ssrA-1	ssrB-1	ssrC-1	ssrD-1	ssrE-1	ssrF-1a	ssrG-1a	ssrH-1a
416	PRJEB20795	ERR2756163	3999613	168.629	257.38	0.016479	pallidum	Nichols	ERR2756163	SAMEA4857074	TP_TP_AY_NICH_HS_O	USA	North America	1912	Sanger	human	TRUE	ssrA-1	ssrB-1	ssrC-1	ssrD-1	NA	ssrF-1a	ssrG-1a	ssrH-1a
417	PRJNA30655	CP004010	4003430	298.686	525.49	0	pallidum	Nichols	NA	SAMN02603005	Nichols	USA	North America	1912	Baylor	human	NA	ssrA-1	ssrB-1	ssrC-1	ssrD-1	ssrE-1	ssrF-1a	ssrG-1a	ssrH-1a
418	PRJNA313497	SRR3268712	3999731	117.71	276.523	0.049437	pallidum	Nichols	SRR3268712	SAMN04524050	NIC1	USA	North America	1912	University of Tubingen	human	TRUE	ssrA-1	ssrB-1	ssrC-1	ssrD-1	NA	ssrF-1a	ssrG-1a	ssrH-1a
419	PRJNA271237	CP010560	4001049	298.714	525.184	0	pallidum	Nichols	NA	SAMN03273361	Nichols Houston E	USA	North America	1912	UW	human	TRUE	ssrA-1	ssrB-1	ssrC-1	ssrD-1	ssrE-1	ssrF-1a	ssrG-1a	ssrH-1a
420	PRJEB20795	ERR2756162	3998846	168.522	256.64	0.016479	pallidum	Nichols	ERR2756162	SAMEA4857073	TP_TP_AY_NICH_HS_E	USA	North America	1912	Sanger	human	TRUE	ssrA-1	ssrB-1	ssrC-1	ssrD-1	NA	ssrF-1a	ssrG-1a	ssrH-1a
421	PRJNA271237	CP010561	3998243	298.711	524.822	0	pallidum	Nichols	NA	SAMN03273362	Nichols Houston J	USA	North America	1912	UW	human	TRUE	ssrA-1	ssrB-1	ssrC-1	ssrD-1	ssrE-1	ssrF-1a	ssrG-1a	ssrH-1a
422	PRJEB20795	ERR2756160	4002756	170.614	257.736	0.016479	pallidum	Nichols	ERR2756160	SAMEA4857071	TP_TP_AY_NICH_HS_J	USA	North America	1912	Sanger	human	TRUE	ssrA-1	ssrB-1	ssrC-1	ssrD-1	NA	ssrF-1a	ssrG-1a	ssrH-1a
423	PRJEB33181	ERR4853569	1443910	194.284	173.477	0.005493	pallidum	Nichols	ERR4853569	SAMEA5753831	TPA_USL-SEA-83-1	USA	North America	1983	Sanger	human	NA	ssrA-1	ssrB-1	ssrC-1	ssrD-1	ssrE-1	ssrF-1a	ssrG-1a	ssrH-1a
424	PRJNA30649	CP003115	3997960	298.673	524.702	0	pallidum	Nichols	NA	SAMN02603007	DAL-1	USA	North America	1991	Baylor	human	NA	ssrA-1	ssrB-1	ssrC-1	ssrD-1	ssrE-1	ssrF-1a	ssrG-1a	ssrH-1a
425	PRJNA271237	CP010422	4001102	298.697	525.158	0	pallidum	Nichols	NA	SAMN03273360	Seattle Nichols	USA	North America	1912	UW	human	TRUE	ssrA-1	ssrB-1	ssrC-1	ssrD-1	ssrE-1	ssrF-1a	ssrG-1a	ssrH-1a
426	PRJNA313497	SRR3268713	2946483	123.169	212.435	0.197748	pallidum	Nichols	SRR3268713	SAMN04524060	NIC2	USA	North America	1912	University of Tubingen	human	TRUE	ssrA-1	ssrB-1	ssrC-1	ssrD-1	ssrE-1	ssrF-1a	ssrG-1a	ssrH-1a
427	PRJNA815321	SRR18326765	452279	198.383	54.407	0.038451	pallidum	Nichols	SRR18326765	SAMN26583608	SS2220000A	Colombia	South America	2020	UNC	human	NA	ssrA-1	ssrB-1	ssrC-1	ssrD-1	ssrE-1	ssrF-1a	ssrG-1a	ssrH-1a
428	PRJNA815321	SRR21294822	44363	191.512	5.4116	22.34	pallidum	Nichols	SRR21294822	SAMN30415066	SS222SW0	Colombia	South America	2020	UNC	human	NA	NA	ssrB-1	NA	ssrD-1	NA	NA	NA	NA
429	PRJNA723099	SRR22669072	4001153	366.354	511.169	0	pallidum	Nichols	SRR22669072	SAMN32135615	GSPAR037VCG	Argentina	South America	2022	UW	human	NA	ssrA-1	ssrB-1	ssrC-1	ssrD-1	ssrE-1	ssrF-1a	ssrG-1a	ssrH-1a
430	PRJNA723099	SRR24385966	164521	407.249	20.5833	0.0823949	pallidum	Nichols	SRR24385966	SAMN34498187	GSPAR092UPS	Argentina	South America	2023	UW	human	NA	ssrA-1	ssrB-1	ssrC-1	ssrD-1	ssrE-1	ssrF-1a	ssrG-1a	ssrH-1a
431	PRJNA723099	SRR24385967	316424	446.816	40.0315	0.027465	pallidum	Nichols	SRR24385967	SAMN34498186	GSPAR092UOM	Argentina	South America	2023	UW	human	NA	ssrA-1	ssrB-1	ssrC-1	ssrD-1	ssrE-1	ssrF-1a	ssrG-1a	ssrH-1a
432	PRJNA723099	SRR22669094	782058	400.447	96.2811	0.005493	pallidum	Nichols	SRR22669094	SAMN32135595	GSPAR006NOM	Argentina	South America	2022	UW	human	NA	ssrA-1	ssrB-1	ssrC-1	ssrD-1	ssrE-1	ssrF-1a	ssrG-1a	ssrH-1a
433	PRJNA723099	SRR24385969	153855	433.185	19.2173	0.126339	pallidum	Nichols	SRR24385969	SAMN34498184	GSPAR083WGS	Argentina	South America	2022	UW	human	NA	ssrA-1	ssrB-1	ssrC-1	ssrD-1	NA	ssrF-1a	ssrG-1a	ssrH-1a
434	PRJNA723099	SRR22669088	852852	431.483	107.192	0.016479	pallidum	Nichols	SRR22669088	SAMN32135600	GSPAR015ROM	Argentina	South America	2022	UW	human	NA	ssrA-1	ssrB-1	ssrC-1	ssrD-1	ssrE-1	ssrF-1a	ssrG-1a	ssrH-1a
435	PRJNA723099	SRR24385962	317969	390.958	39.1357	0.027465	pallidum	Nichols	SRR24385962	SAMN34498191	GSPAR095MSL	Argentina	South America	2023	UW	human	NA	ssrA-1	ssrB-1	ssrC-1	ssrD-1	ssrE-1	ssrF-1a	ssrG-1a	ssrH-1a
436	PRJNA723099	SRR24385963	567995	396.951	72.7856	0.016479	pallidum	Nichols	SRR24385963	SAMN34498190	GSPAR095MPS	Argentina	South America	2023	UW	human	NA	ssrA-1	ssrB-1	ssrC-1	ssrD-1	ssrE-1	ssrF-1a	ssrG-1a	ssrH-1a
437	PRJNA754263	SRR15440063	637298	168.674	73.2293	0.021972	pallidum	Nichols	SRR15440063	SAMN20751490	TPAUS_037	Australia	Oceania	2018	Doherty	human	NA	ssrA-1	ssrB-1	ssrC-1	ssrD-1	NA	ssrF-1a	ssrG-1a	ssrH-1a
438	PRJNA508872	CP034919	4001467	298.724	525.248	0.010986	pallidum	Nichols	NA	SAMN10534853	CW59	France	Europe	2012	Masaryk	human	TRUE	ssrA-1	ssrB-1	ssrC-1	ssrD-1	ssrE-1	ssrF-1a	ssrG-1a	ssrH-1a
439	PRJNA508872	SRR8501165	1181796	284.336	149.116	0.027465	pallidum	Nichols	SRR8501165	SAMN10534853	CW59	France	Europe	2012	Masaryk	human	NA	ssrA-1	ssrB-1	ssrC-1	ssrD-1	NA	ssrF-1a	ssrG-1a	ssrH-1a
440	PRJNA723099	SRR22669096	1245019	387.353	151.821	0	pallidum	Nichols	SRR22669096	SAMN32135593	GSPAR004HOM	Argentina	South America	2022	UW	human	NA	ssrA-1	ssrB-1	ssrC-1	ssrD-1	ssrE-1	ssrF-1a	ssrG-1a	ssrH-1a
441	PRJNA723099	SRR22669090	3266376	348.425	406.556	0.010986	pallidum	Nichols	SRR22669090	SAMN32135599	GSPAR012TCG	Argentina	South America	2022	UW	human	NA	ssrA-1	ssrB-1	ssrC-1	ssrD-1	ssrE-1	ssrF-1a	ssrG-1a	ssrH-1a
442	PRJNA723099	SRR22669097	598239	555.182	72.0252	0.010986	pallidum	Nichols	SRR22669097	SAMN32135592	GSPAR004HOC	Argentina	South America	2022	UW	human	NA	ssrA-1	ssrB-1	ssrC-1	ssrD-1	ssrE-1	ssrF-1a	ssrG-1a	ssrH-1a
443	PRJNA723099	SRR22669071	336116	394.351	43.0177	0.016479	pallidum	Nichols	SRR22669071	SAMN32135616	GSPAR0385OM	Argentina	South America	2022	UW	human	NA	ssrA-1	ssrB-1	ssrC-1	ssrD-1	ssrE-1	ssrF-1a	ssrG-1a	ssrH-1a
444	PRJNA723099	SRR22669092	664761	487.501	83.8217	0.010986	pallidum	Nichols	SRR22669092	SAMN32135597	GSPAR010XCG	Argentina	South America	2022	UW	human	NA	ssrA-1	ssrB-1	ssrC-1	ssrD-1	ssrE-1	ssrF-1a	ssrG-1a	ssrH-1a
445	PRJNA723099	SRR22775013	551324	457.021	68.797	0.016479	pallidum	Nichols	SRR22775013	SAMN32277596	ARG74085H1	Argentina	South America	2020	UW	human	NA	ssrA-1	ssrB-1	ssrC-1	ssrD-1	ssrE-1	ssrF-1a	ssrG-1a	ssrH-1a
446	PRJNA723099	SRR14277301	201347	498.873	25.7157	0.060423	pallidum	Nichols	SRR14277301	SAMN18804911	ItalyAS14	Italy	Europe	2017	UW	human	NA	ssrA-1	ssrB-1	ssrC-1	ssrD-1	ssrE-1	ssrF-1a	ssrG-1a	ssrH-1a
447	PRJNA723099	SRR22669074	220879	384.797	26.7796	0.032958	pallidum	Nichols	SRR22669074	SAMN32135613	GSPAR032HPM	Argentina	South America	2022	UW	human	NA	ssrA-1	ssrB-1	ssrC-1	ssrD-1	ssrE-1	ssrF-1a	ssrG-1a	ssrH-1a
448	PRJEB33181	ERR4993349	726201	196.002	91.0034	0.010986	pallidum	Nichols	ERR4993349	SAMEA5753809	TPA_EIR015	Ireland	Europe	2018	Sanger	human	NA	ssrA-1	ssrB-1	ssrC-1	ssrD-1	ssrE-1	ssrF-1a	ssrG-1a	ssrH-1a
449	PRJNA754263	SRR15440222	174419	188.799	19.7861	3.48256	pallidum	Nichols	SRR15440222	SAMN20751875	TPAUS_703	Australia	Oceania	2005	Doherty	human	NA	ssrA-1	NA	NA	ssrD-1	NA	ssrF-1a	ssrG-1a	ssrH-1a
450	PRJEB20795	ERR2756197	2320255	182.37	236.728	0.005493	pallidum	Nichols	ERR2756197	SAMEA104225592	UW279B	USA	North America	2004	Sanger	human	NA	ssrA-1	ssrB-1	ssrC-1	ssrD-1	ssrE-1	ssrF-1a	ssrG-1a	ssrH-1a
451	PRJEB20795	ERR2756187	2671365	177.074	263.448	0.010986	pallidum	Nichols	ERR2756187	SAMEA104225581	UW189B	USA	North America	2004	Sanger	human	NA	ssrA-1	ssrB-1	ssrC-1	ssrD-1	NA	ssrF-1a	ssrG-1a	ssrH-1a
452	PRJEB22208	ERR3061032	426165	185.999	45.5736	0.038451	pallidum	Nichols	ERR3061032	NA	UW202B	USA	North America	2003	Sanger	human	NA	ssrA-1	ssrB-1	ssrC-1	ssrD-1	NA	ssrF-1a	ssrG-1a	ssrH-1a
453	PRJEB33181	ERR4853571	654286	182.943	77.1645	0.027465	pallidum	Nichols	ERR4853571	SAMEA5753833	TPA_USL-SEA-86-1	USA	North America	1986	Sanger	human	NA	ssrA-1	ssrB-1	ssrC-1	ssrD-1	ssrE-1	ssrF-1a	ssrG-1a	ssrH-1a
454	PRJNA313497	SRR3268740	211503	135.438	15.742	7.10244	pallidum	Nichols	SRR3268740	SAMN04524056	SEA86	USA	North America	1986	University of Tubingen	human	TRUE	ssrA-1	ssrB-1	ssrC-1	ssrD-1	NA	NA	NA	NA
455	PRJNA723099	SRR22669091	1834586	471.733	224.588	0.010986	pallidum	Nichols	SRR22669091	SAMN32135598	GSPAR011ZOM	Argentina	South America	2022	UW	human	NA	ssrA-1	ssrB-1	ssrC-1	ssrD-1	ssrE-1	ssrF-1a	ssrG-1a	ssrH-1a
456	PRJNA723099	SRR24385972	717132	342.878	91.9104	0.016479	pallidum	Nichols	SRR24385972	SAMN34498173	GSPAR053BOM	Argentina	South America	2022	UW	human	NA	ssrA-1	ssrB-1	ssrC-1	ssrD-1	ssrE-1	ssrF-1a	ssrG-1a	ssrH-1a
457	PRJNA723099	SRR22669101	2695892	350.892	347.719	0.005493	pallidum	Nichols	SRR22669101	SAMN32135580	95916H1	Argentina	South America	2021	UW	human	NA	ssrA-1	ssrB-1	ssrC-1	ssrD-1	ssrE-1	ssrF-1a	ssrG-1a	ssrH-1a
458	PRJNA723099	SRR22775036	316548	325.551	38.1791	0.021972	pallidum	Nichols	SRR22775036	SAMN32277599	ARG95916H3	Argentina	South America	2021	UW	human	NA	ssrA-1	ssrB-1	ssrC-1	ssrD-1	ssrE-1	ssrF-1a	ssrG-1a	ssrH-1a
459	PRJNA723099	SRR21130883	146117	496.921	17.3868	0.0878879	pallidum	Nichols	SRR21130883	SAMN30221315	26166H1	Argentina	South America	2018	UW	human	NA	ssrA-1	ssrB-1	ssrC-1	ssrD-1	ssrE-1	ssrF-1a	ssrG-1a	ssrH-1a
460	PRJNA723099	SRR31681310	130478	355.611	16.0287	0.175776	pallidum	Nichols	SRR31681310	SAMN45707657	GSPAR078NGS	Argentina	South America	2022	UW	human	NA	ssrA-1	ssrB-1	ssrC-1	ssrD-1	ssrE-1	ssrF-1a	ssrG-1a	ssrH-1a
461	PRJNA723099	SRR22669066	73058	433.715	9.35792	1.89508	pallidum	Nichols	SRR22669066	SAMN32135620	GSPAR043FCG	Argentina	South America	2022	UW	human	NA	ssrA-1	NA	NA	ssrD-1	NA	ssrF-1a	ssrG-1a	ssrH-1a
462	PRJNA723099	SRR22669093	185198	548.717	22.5218	0.142818	pallidum	Nichols	SRR22669093	SAMN32135596	GSPAR009BOM	Argentina	South America	2022	UW	human	NA	ssrA-1	ssrB-1	ssrC-1	ssrD-1	ssrE-1	ssrF-1a	ssrG-1a	ssrH-1a
463	PRJNA723099	SRR21135123	216963	493.654	26.2526	0.038451	pallidum	Nichols	SRR21135123	SAMN30221317	34832H2	Argentina	South America	2019	UW	human	NA	ssrA-1	ssrB-1	ssrC-1	ssrD-1	ssrE-1	ssrF-1a	ssrG-1a	ssrH-1a
464	PRJNA723099	SRR21115596	173719	791.317	19.8876	0.05493	pallidum	Nichols	SRR21115596	SAMN30221316	34829H1	Argentina	South America	2019	UW	human	NA	ssrA-1	ssrB-1	ssrC-1	ssrD-1	ssrE-1	ssrF-1a	ssrG-1a	ssrH-1a
465	PRJNA723099	SRR21135124	66805	605.846	7.91714	5.81708	pallidum	Nichols	SRR21135124	SAMN30221314	26165H2	Argentina	South America	2018	UW	human	NA	NA	ssrB-1	NA	ssrD-1	NA	ssrF-1a	ssrG-1a	ssrH-1a
466	PRJNA723099	SRR21135085	3999409	354.913	511.301	0.038451	pallidum	Nichols	SRR21135085	SAMN30221326	82674H1	Argentina	South America	2021	UW	human	NA	ssrA-1	ssrB-1	ssrC-1	ssrD-1	ssrE-1	ssrF-1a	ssrG-1a	ssrH-1a
467	PRJNA723099	SRR21144449	183534	505.959	22.5988	0.027465	pallidum	Nichols	SRR21144449	SAMN30221318	34832H3	Argentina	South America	2019	UW	human	NA	ssrA-1	ssrB-1	ssrC-1	ssrD-1	ssrE-1	ssrF-1a	ssrG-1a	ssrH-1a
468	PRJNA723099	SRR22669069	1503374	405.62	192.885	0.016479	pallidum	Nichols	SRR22669069	SAMN32135618	GSPAR0409PM	Argentina	South America	2022	UW	human	NA	ssrA-1	ssrB-1	ssrC-1	ssrD-1	ssrE-1	ssrF-1a	ssrG-1a	ssrH-1a
469	PRJNA723099	SRR22669070	2533176	356.563	322.352	0.010986	pallidum	Nichols	SRR22669070	SAMN32135617	GSPAR0409GM	Argentina	South America	2022	UW	human	NA	ssrA-1	ssrB-1	ssrC-1	ssrD-1	ssrE-1	ssrF-1a	ssrG-1a	ssrH-1a
470	PRJNA723099	SRR24385961	314267	448.01	40.3197	0.038451	pallidum	Nichols	SRR24385961	SAMN34498174	GSPAR058XPS	Argentina	South America	2022	UW	human	NA	ssrA-1	ssrB-1	ssrC-1	ssrD-1	ssrE-1	ssrF-1a	ssrG-1a	ssrH-1a
471	PRJNA723099	SRR22775024	143988	317.292	18.1783	0.175776	pallidum	Nichols	SRR22775024	SAMN32277591	ARG55527H1	Argentina	South America	2019	UW	human	NA	ssrA-1	ssrB-1	ssrC-1	ssrD-1	ssrE-1	ssrF-1a	ssrG-1a	ssrH-1a
472	PRJNA508872	SRR8501171	197796	250.881	25.3118	0.10986	pallidum	Nichols	SRR8501171	SAMN10534859	CW86	France	Europe	2013	Masaryk	human	TRUE	ssrA-1	ssrB-1	ssrC-1	ssrD-1	NA	ssrF-1a	ssrG-1a	ssrH-1a
473	PRJNA508872	CP034914	4001686	298.709	525.284	0.010986	pallidum	Nichols	NA	SAMN10534859	CW86	France	Europe	2013	Masaryk	human	NA	ssrA-1	ssrB-1	ssrC-1	ssrD-1	ssrE-1	ssrF-1a	ssrG-1a	ssrH-1a
474	PRJNA723099	SRR21135120	1785815	365.113	227.317	0.038451	pallidum	Nichols	SRR21135120	SAMN30221327	90603H2	Argentina	South America	2021	UW	human	NA	ssrA-1	ssrB-1	ssrC-1	ssrD-1	ssrE-1	ssrF-1a	ssrG-1a	ssrH-1a
475	PRJNA723099	SRR22775040	768405	462.662	92.2902	0.010986	pallidum	Nichols	SRR22775040	SAMN32277597	ARG90603H1	Argentina	South America	2021	UW	human	NA	ssrA-1	ssrB-1	ssrC-1	ssrD-1	ssrE-1	ssrF-1a	ssrG-1a	ssrH-1a
476	PRJNA723099	SRR22669098	627853	430.776	77.5017	0.005493	pallidum	Nichols	SRR22669098	SAMN32135591	GSPAR001VPM	Argentina	South America	2022	UW	human	NA	ssrA-1	ssrB-1	ssrC-1	ssrD-1	ssrE-1	ssrF-1a	ssrG-1a	ssrH-1a
477	PRJNA723099	SRR22669099	708589	427.957	86.793	0.010986	pallidum	Nichols	SRR22669099	SAMN32135590	GSPAR001VOM	Argentina	South America	2022	UW	human	NA	ssrA-1	ssrB-1	ssrC-1	ssrD-1	ssrE-1	ssrF-1a	ssrG-1a	ssrH-1a
478	PRJNA589065	SRR21533276	275478	372.016	38.5426	0.038451	pallidum	Nichols	SRR21533276	SAMN13328081	MI05	Italy	Europe	2017	UW	human	NA	ssrA-1	ssrB-1	ssrC-1	ssrD-1	ssrE-1	ssrF-1a	ssrG-1a	ssrH-1a
479	PRJNA723099	SRR22669078	703141	322.896	89.867	0.016479	pallidum	Nichols	SRR22669078	SAMN32135583	Brazil014	Brazil	South America	2022	UW	human	NA	ssrA-1	ssrB-1	ssrC-1	ssrD-1	ssrE-1	ssrF-1a	ssrG-1a	ssrH-1a
480	PRJNA815321	SRR21294786	278071	202.012	33.905	0.049437	pallidum	Nichols	SRR21294786	SAMN30415097	TPVCC038T0	Colombia	South America	2021	UNC	human	NA	ssrA-1	ssrB-1	ssrC-1	ssrD-1	ssrE-1	ssrF-1a	ssrG-1a	ssrH-1a
481	PRJNA313497	SRR3268710	623350	176.598	51.9204	0.016479	pallidum	Nichols	SRR3268710	SAMN04524035	NE20	Netherlands	Europe	2013	University of Tubingen	human	NA	ssrA-1	ssrB-1	ssrC-1	ssrD-1	ssrE-1	ssrF-1a	ssrG-1a	ssrH-1a
482	PRJEB33181	ERR5207001	60546	193.908	7.40973	20.4944	pallidum	Nichols	ERR5207001	NA	TPA_ALC148	Canada	North America	2019	Sanger	human	NA	NA	NA	NA	ssrD-1	NA	NA	ssrG-1a	ssrH-1a
483	PRJNA815321	SRR29022046	71306	208.948	8.75859	5.61934	pallidum	Nichols	SRR29022046	SAMN41394427	TPVCC076N	Colombia	South America	2022	UNC	human	NA	ssrA-1	ssrB-1	NA	ssrD-1	NA	ssrF-1a	ssrG-1a	NA
484	PRJNA815321	SRR29022038	46530	192.537	5.62478	20.2362	pallidum	Nichols	SRR29022038	SAMN41394434	TPVCC0934	Colombia	South America	2022	UNC	human	NA	NA	ssrB-1	ssrC-1	ssrD-1	NA	NA	NA	NA
485	PRJNA815321	SRR29022041	134698	201.755	16.4709	0.587751	pallidum	Nichols	SRR29022041	SAMN41394432	TPVCC086A	Colombia	South America	2022	UNC	human	NA	NA	ssrB-1	ssrC-1	ssrD-1	ssrE-1	ssrF-1a	ssrG-1a	ssrH-1a
486	PRJNA723099	SRR24385952	3999252	317.004	498.718	0.010986	pallidum	Nichols	SRR24385952	SAMN34498181	GSPAR0721PS	Argentina	South America	2022	UW	human	NA	ssrA-1	ssrB-1	ssrC-1	ssrD-1	ssrE-1	ssrF-1a	ssrG-1a	ssrH-1a
487	PRJNA723099	SRR24385953	213970	444.528	27.2363	0.043944	pallidum	Nichols	SRR24385953	SAMN34498180	GSPAR0721OM	Argentina	South America	2022	UW	human	NA	ssrA-1	ssrB-1	ssrC-1	ssrD-1	ssrE-1	ssrF-1a	ssrG-1a	ssrH-1a
488	PRJNA815321	SRR21294826	203581	213.123	25.2535	0.0933809	pallidum	Nichols	SRR21294826	SAMN30415062	TPVCC008N0	Colombia	South America	2020	UNC	human	NA	ssrA-1	ssrB-1	ssrC-1	ssrD-1	NA	ssrF-1a	ssrG-1a	ssrH-1a
489	PRJNA815321	SRR29022106	267301	198.45	32.7976	0.0988739	pallidum	Nichols	SRR29022106	SAMN41394355	GSPCC003KSK1	Colombia	South America	2022	UNC	human	NA	ssrA-1	ssrB-1	ssrC-1	ssrD-1	ssrE-1	ssrF-1a	ssrG-1a	ssrH-1a
490	PRJNA815321	SRR21294776	46780	287.061	5.86714	21.4117	pallidum	Nichols	SRR21294776	SAMN30414902	TPVCC052NS	Colombia	South America	2021	UNC	human	NA	ssrA-1	NA	NA	ssrD-1	NA	NA	NA	NA
491	PRJNA815321	SRR29022084	376383	208.095	46.427	0.065916	pallidum	Nichols	SRR29022084	SAMN41394357	GSPCC011KLS0	Colombia	South America	2022	UNC	human	NA	ssrA-1	ssrB-1	ssrC-1	ssrD-1	NA	ssrF-1a	ssrG-1a	ssrH-1a
492	PRJNA815321	SRR29022037	450332	202.875	54.7784	0.060423	pallidum	Nichols	SRR29022037	SAMN41394435	TPVCC098K	Colombia	South America	2023	UNC	human	NA	ssrA-1	ssrB-1	ssrC-1	ssrD-1	ssrE-1	ssrF-1a	ssrG-1a	ssrH-1a
493	PRJNA815321	SRR29022157	294586	183.649	34.74	0.049437	pallidum	Nichols	SRR29022157	SAMN41394354	GSPCC003KOS0	Colombia	South America	2022	UNC	human	NA	ssrA-1	ssrB-1	ssrC-1	ssrD-1	ssrE-1	ssrF-1a	ssrG-1a	ssrH-1a
494	PRJNA815321	SRR29022044	218001	207.523	26.8707	0.065916	pallidum	Nichols	SRR29022044	SAMN41394429	TPVCC0806	Colombia	South America	2022	UNC	human	NA	ssrA-1	ssrB-1	ssrC-1	ssrD-1	NA	ssrF-1a	ssrG-1a	ssrH-1a
495	PRJNA815321	SRR29022062	316782	179.521	36.6765	0.05493	pallidum	Nichols	SRR29022062	SAMN41394359	GSPCC0192	Colombia	South America	2023	UNC	human	NA	ssrA-1	ssrB-1	ssrC-1	ssrD-1	ssrE-1	ssrF-1a	ssrG-1a	ssrH-1a
496	PRJNA815321	SRR29022047	204156	212.968	25.3668	0.142818	pallidum	Nichols	SRR29022047	SAMN41394426	TPVCC072X	Colombia	South America	2022	UNC	human	NA	ssrA-1	ssrB-1	ssrC-1	ssrD-1	NA	ssrF-1a	ssrG-1a	ssrH-1a
497	PRJNA815321	SRR29022073	92800	193.319	11.2358	3.75721	pallidum	Nichols	SRR29022073	SAMN41394358	GSPCC011KOS1	Colombia	South America	2022	UNC	human	NA	ssrA-1	ssrB-1	ssrC-1	ssrD-1	NA	ssrF-1a	NA	NA
498	PRJNA815321	SRR21294955	46499	214.798	5.78051	18.3741	pallidum	Nichols	SRR21294955	SAMN30414897	TPVCC052NBS	Colombia	South America	2021	UNC	human	NA	NA	ssrB-1	ssrC-1	NA	NA	NA	NA	NA
499	PRJNA815321	SRR29022158	263282	201.1	32.3142	0.175776	pallidum	Nichols	SRR29022158	SAMN41394353	GSPCC001P	Colombia	South America	2022	UNC	human	NA	ssrA-1	ssrB-1	ssrC-1	ssrD-1	NA	ssrF-1a	ssrG-1a	ssrH-1a
500	PRJNA815321	SRR21294819	91957	213.841	11.361	2.29607	pallidum	Nichols	SRR21294819	SAMN30415068	TPVCC004D0	Colombia	South America	2020	UNC	human	NA	ssrA-1	ssrB-1	ssrC-1	ssrD-1	NA	ssrF-1a	NA	NA
501	PRJNA815321	SRR21294906	82419	267.131	9.9494	6.99258	pallidum	Nichols	SRR21294906	SAMN30414901	TPVCC051LS	Colombia	South America	2021	UNC	human	NA	ssrA-1	ssrB-1	ssrC-1	ssrD-1	NA	NA	NA	NA
502	PRJNA815321	SRR29022039	83840	167.067	9.36119	3.88355	pallidum	Nichols	SRR29022039	SAMN41394433	TPVCC0902	Colombia	South America	2022	UNC	human	NA	ssrA-1	ssrB-1	ssrC-1	ssrD-1	NA	ssrF-1a	NA	NA
503	PRJEB28546	ERR4045391	136653	182.005	16.1951	1.94452	pallidum	Nichols	ERR4045391	SAMEA5145807	PHE170401A	UK	Europe	2017	Sanger	human	NA	ssrA-1	ssrB-1	ssrC-1	ssrD-1	NA	ssrF-1a	ssrG-1a	NA
504	PRJNA961304	SRR24318001	39889	383.573	5.18135	18.1653	pallidum	Nichols	SRR24318001	SAMN34387066	P-21-20045	USA	North America	2021	UW	human	NA	NA	NA	NA	NA	NA	NA	NA	NA
505	PRJEB40823	ERR9768177	2892110	198.503	344.802	0.010986	pallidum	Nichols	NA	NA	NA	Papua New Guinea	Oceania	2013-2016	Sanger	human	NA	ssrA-1	ssrB-1	ssrC-1	ssrD-1	NA	ssrF-1a	ssrG-1a	ssrH-1a
506	PRJNA723099	SRR24385954	285016	419.183	36.1053	0.021972	pallidum	Nichols	SRR24385954	SAMN34498179	GSPAR0721GS	Argentina	South America	2022	UW	human	NA	ssrA-1	ssrB-1	ssrC-1	ssrD-1	ssrE-1	ssrF-1a	ssrG-1a	ssrH-1a
507	PRJNA815321	SRR29022095	300945	198.372	36.9105	0.0823949	pallidum	Nichols	SRR29022095	SAMN41394356	GSPCC007U	Colombia	South America	2022	UNC	human	NA	ssrA-1	ssrB-1	ssrC-1	ssrD-1	NA	ssrF-1a	ssrG-1a	NA
508	PRJNA723099	SRR22669059	3110286	310.851	380.62	0.005493	pallidum	Nichols	SRR22669059	SAMN32135586	Brazil019	Brazil	South America	2022	UW	human	NA	ssrA-1	ssrB-1	ssrC-1	ssrD-1	ssrE-1	ssrF-1a	ssrG-1a	ssrH-1a
509	PRJNA723099	SRR26366772	3379725	316.344	437.214	0.010986	pallidum	Nichols	SRR26366772	SAMN37795120	SIFI57	Spain	Europe	2022	UW	human	NA	ssrA-1	ssrB-1	ssrC-1	ssrD-1	ssrE-1	ssrF-1a	ssrG-1a	ssrH-1a
510	PRJNA723099	SRR22669075	194926	379.628	24.6313	0.027465	pallidum	Nichols	SRR22669075	SAMN32135612	GSPAR031RPM	Argentina	South America	2022	UW	human	NA	ssrA-1	ssrB-1	ssrC-1	ssrD-1	ssrE-1	ssrF-1a	ssrG-1a	ssrH-1a
511	PRJNA723099	SRR22669077	4000193	358.39	513.101	0.005493	pallidum	Nichols	SRR22669077	SAMN32135610	GSPAR031RIZ	Argentina	South America	2022	UW	human	NA	ssrA-1	ssrB-1	ssrC-1	ssrD-1	ssrE-1	ssrF-1a	ssrG-1a	ssrH-1a
512	PRJNA723099	SRR22669079	591169	393.599	76.266	0.016479	pallidum	Nichols	SRR22669079	SAMN32135609	GSPAR031RGM	Argentina	South America	2022	UW	human	NA	ssrA-1	ssrB-1	ssrC-1	ssrD-1	ssrE-1	ssrF-1a	ssrG-1a	ssrH-1a
513	PRJNA723099	SRR22669064	158879	368.411	19.2632	0.126339	pallidum	Nichols	SRR22669064	SAMN32135622	GSPAR0453OM	Argentina	South America	2022	UW	human	NA	ssrA-1	ssrB-1	ssrC-1	ssrD-1	ssrE-1	ssrF-1a	ssrG-1a	ssrH-1a
514	PRJNA723099	SRR22669076	158229	367.827	18.9841	0.120846	pallidum	Nichols	SRR22669076	SAMN32135611	GSPAR031ROM	Argentina	South America	2022	UW	human	NA	ssrA-1	ssrB-1	ssrC-1	ssrD-1	ssrE-1	ssrF-1a	ssrG-1a	ssrH-1a
515	PRJNA754263	SRR15440338	482859	194.384	56.9738	0.065916	pallidum	Nichols	SRR15440338	SAMN20751770	TPAUS_507	Australia	Oceania	2019	Doherty	human	NA	ssrA-1	ssrB-1	ssrC-1	ssrD-1	NA	ssrF-1a	ssrG-1a	ssrH-1a
516	PRJNA754263	SRR15440379	416000	199.146	48.7278	0.126339	pallidum	Nichols	SRR15440379	SAMN20751733	TPAUS_410	Australia	Oceania	2020	Doherty	human	NA	ssrA-1	ssrB-1	ssrC-1	ssrD-1	NA	ssrF-1a	ssrG-1a	ssrH-1a
517	PRJEB33181	ERR5207020	368916	191.575	44.5498	0.016479	pallidum	Nichols	ERR5207020	SAMEA6626624	TPA_AUSBR-41	Australia	Oceania	2019	Sanger	human	NA	ssrA-1	ssrB-1	ssrC-1	ssrD-1	ssrE-1	ssrF-1a	ssrG-1a	ssrH-1a
518	PRJEB33181	ERR4853542	130911	192.532	15.9868	1.84015	pallidum	Nichols	ERR4853542	SAMEA5753856	TPA_BCC142	Canada	North America	2016	Sanger	human	NA	ssrA-1	ssrB-1	NA	ssrD-1	NA	ssrF-1a	ssrG-1a	NA
519	PRJNA754263	SRR15440250	170216	182.542	20.0044	0.263664	pallidum	Nichols	SRR15440250	SAMN20751849	TPAUS_672	Australia	Oceania	2020	Doherty	human	NA	ssrA-1	ssrB-1	ssrC-1	ssrD-1	NA	ssrF-1a	ssrG-1a	ssrH-1a
520	PRJNA754263	SRR15440304	2062978	184.176	240.735	0.016479	pallidum	Nichols	SRR15440304	SAMN20751800	TPAUS_550	Australia	Oceania	2020	Doherty	human	NA	ssrA-1	ssrB-1	ssrC-1	ssrD-1	NA	ssrF-1a	ssrG-1a	ssrH-1a
521	PRJNA754263	SRR15440307	4001727	169.426	457.722	0.016479	pallidum	Nichols	SRR15440307	SAMN20751797	TPAUS_547	Australia	Oceania	2020	Doherty	human	NA	ssrA-1	ssrB-1	ssrC-1	ssrD-1	NA	ssrF-1a	ssrG-1a	ssrH-1a
522	PRJNA754263	SRR15440298	2953716	214.706	348.906	0.027465	pallidum	Nichols	SRR15440298	SAMN20751806	TPAUS_563	Australia	Oceania	2020	Doherty	human	NA	ssrA-1	ssrB-1	ssrC-1	ssrD-1	ssrE-1	ssrF-1a	ssrG-1a	ssrH-1a
523	PRJNA754263	SRR15440323	1592796	221.433	190.344	0.027465	pallidum	Nichols	SRR15440323	SAMN20751783	TPAUS_530	Australia	Oceania	2020	Doherty	human	NA	ssrA-1	ssrB-1	ssrC-1	ssrD-1	NA	ssrF-1a	ssrG-1a	ssrH-1a
524	PRJEB33181	ERR4899217	441736	189.297	54.6132	0.005493	pallidum	Nichols	ERR4899217	SAMEA5857547	TPA_OMI021	UK	Europe	2017	Sanger	human	NA	ssrA-1	ssrB-1	ssrC-1	ssrD-1	NA	ssrF-1a	ssrG-1a	ssrH-1a
525	PRJNA754263	SRR15440306	2342763	201.488	273	0.010986	pallidum	Nichols	SRR15440306	SAMN20751798	TPAUS_548	Australia	Oceania	2020	Doherty	human	NA	ssrA-1	ssrB-1	ssrC-1	ssrD-1	NA	ssrF-1a	ssrG-1a	ssrH-1a
526	PRJEB28546	ERR3684487	185734	183.549	22.6191	0.499863	pallidum	Nichols	ERR3684487	SAMEA5145743	PHE150114A	UK	Europe	2015	Sanger	human	NA	ssrA-1	ssrB-1	ssrC-1	ssrD-1	NA	NA	ssrG-1a	ssrH-1a
527	PRJNA754263	SRR15440438	131228	196.729	15.9737	0.681132	pallidum	Nichols	SRR15440438	SAMN20751679	TPAUS_290	Australia	Oceania	2016	Doherty	human	NA	ssrA-1	ssrB-1	ssrC-1	ssrD-1	NA	ssrF-1a	ssrG-1a	ssrH-1a
528	PRJNA754263	SRR15440232	104181	218.799	12.4952	6.75089	pallidum	Nichols	SRR15440232	NA	TPAUS_691	Australia	Oceania	2018	Doherty	human	NA	ssrA-1	ssrB-1	ssrC-1	NA	NA	NA	ssrG-1a	NA
529	PRJNA961304	SRR22669062	123320	545.028	15.0302	0.593244	pallidum	Nichols	SRR22669062	SAMN32135624	UW15977O	USA	North America	2022	UW	human	NA	ssrA-1	ssrB-1	ssrC-1	ssrD-1	NA	ssrF-1a	ssrG-1a	ssrH-1a
530	PRJNA754263	SRR15440350	455116	184.998	46.7892	0.049437	pallidum	Nichols	SRR15440350	SAMN20751759	TPAUS_480	Australia	Oceania	2020	Doherty	human	NA	ssrA-1	ssrB-1	ssrC-1	ssrD-1	NA	ssrF-1a	ssrG-1a	ssrH-1a
531	PRJNA961304	SRR24318012	170247	292.761	21.4787	0.400989	pallidum	Nichols	SRR24318012	SAMN34387055	R-21-10111	USA	North America	2021	UW	human	NA	ssrA-1	ssrB-1	ssrC-1	ssrD-1	ssrE-1	ssrF-1a	ssrG-1a	ssrH-1a
532	PRJNA754263	SRR15440420	492334	188.692	58.688	0.038451	pallidum	Nichols	SRR15440420	SAMN20751696	TPAUS_312	Australia	Oceania	2017	Doherty	human	NA	ssrA-1	ssrB-1	ssrC-1	ssrD-1	NA	ssrF-1a	ssrG-1a	ssrH-1a
533	PRJNA723099	SRR21144433	182622	505.058	21.7218	0.252678	pallidum	Nichols	SRR21144433	SAMN30221367	SF706030	USA	North America	2018	UW	human	NA	ssrA-1	ssrB-1	ssrC-1	ssrD-1	ssrE-1	ssrF-1a	ssrG-1a	ssrH-1a
534	PRJNA754263	SRR15440354	255748	184.773	30.2579	0.120846	pallidum	Nichols	SRR15440354	SAMN20751756	TPAUS_465	Australia	Oceania	2019	Doherty	human	NA	ssrA-1	ssrB-1	ssrC-1	ssrD-1	NA	ssrF-1a	ssrG-1a	ssrH-1a
535	PRJNA961304	SRR24318006	240886	311.456	30.2063	0.153804	pallidum	Nichols	SRR24318006	SAMN34387062	P-21-20135	USA	North America	2021	UW	human	NA	ssrA-1	ssrB-1	ssrC-1	ssrD-1	ssrE-1	ssrF-1a	ssrG-1a	ssrH-1a
536	PRJNA754263	SRR15440066	2532340	179.025	298.726	0.016479	pallidum	Nichols	SRR15440066	SAMN20751604	TPAUS_185	Australia	Oceania	2019	Doherty	human	NA	ssrA-1	ssrB-1	ssrC-1	ssrD-1	ssrE-1	ssrF-1a	ssrG-1a	ssrH-1a
537	PRJNA754263	SRR15440326	3999122	225.691	476.842	0.010986	pallidum	Nichols	SRR15440326	SAMN20751780	TPAUS_527	Australia	Oceania	2020	Doherty	human	NA	ssrA-1	ssrB-1	ssrC-1	ssrD-1	NA	ssrF-1a	ssrG-1a	ssrH-1a
538	PRJNA754263	SRR15440085	193733	159.381	21.6611	0.324087	pallidum	Nichols	SRR15440085	SAMN20751488	TPAUS_035	Australia	Oceania	2018	Doherty	human	NA	ssrA-1	ssrB-1	ssrC-1	ssrD-1	NA	ssrF-1a	ssrG-1a	ssrH-1a
539	PRJNA754263	SRR15440142	277138	161.299	31.2107	0.120846	pallidum	Nichols	SRR15440142	SAMN20751483	TPAUS_022	Australia	Oceania	2018	Doherty	human	NA	ssrA-1	ssrB-1	ssrC-1	ssrD-1	NA	ssrF-1a	ssrG-1a	ssrH-1a
540	PRJNA754263	SRR15440127	2963441	168.723	329.598	0.05493	pallidum	Nichols	SRR15440127	SAMN20751550	TPAUS_127	Australia	Oceania	2016	Doherty	human	NA	ssrA-1	ssrB-1	ssrC-1	ssrD-1	NA	ssrF-1a	ssrG-1a	ssrH-1a
541	PRJNA754263	SRR15440283	601432	203.55	69.8539	0.043944	pallidum	Nichols	SRR15440283	SAMN20751819	TPAUS_605	Australia	Oceania	2020	Doherty	human	NA	ssrA-1	ssrB-1	ssrC-1	ssrD-1	NA	ssrF-1a	ssrG-1a	ssrH-1a
542	PRJNA754263	SRR15440256	2140943	186.861	253.656	0.043944	pallidum	Nichols	SRR15440256	SAMN20751844	TPAUS_664	Australia	Oceania	2020	Doherty	human	NA	ssrA-1	ssrB-1	ssrC-1	ssrD-1	NA	ssrF-1a	ssrG-1a	ssrH-1a
543	PRJNA754263	SRR15440421	763990	207.34	91.9103	0.038451	pallidum	Nichols	SRR15440421	SAMN20751695	TPAUS_311	Australia	Oceania	2017	Doherty	human	NA	ssrA-1	ssrB-1	ssrC-1	ssrD-1	NA	ssrF-1a	ssrG-1a	ssrH-1a
544	PRJNA754263	SRR15440109	692248	167.95	79.1299	0.038451	pallidum	Nichols	SRR15440109	SAMN20751486	TPAUS_029	Australia	Oceania	2019	Doherty	human	NA	ssrA-1	ssrB-1	ssrC-1	ssrD-1	ssrE-1	ssrF-1a	ssrG-1a	ssrH-1a
545	PRJNA754263	SRR15440111	3299043	172.183	368.029	0.049437	pallidum	Nichols	SRR15440111	SAMN20751565	TPAUS_144	Australia	Oceania	2016	Doherty	human	NA	ssrA-1	ssrB-1	ssrC-1	ssrD-1	NA	ssrF-1a	ssrG-1a	ssrH-1a
546	PRJNA754263	SRR15440291	3998725	203.351	479.128	0.043944	pallidum	Nichols	SRR15440291	SAMN20751812	TPAUS_598	Australia	Oceania	2020	Doherty	human	NA	ssrA-1	ssrB-1	ssrC-1	ssrD-1	NA	ssrF-1a	ssrG-1a	ssrH-1a
547	PRJNA754263	SRR15440097	861821	182.528	101.437	0.049437	pallidum	Nichols	SRR15440097	SAMN20751478	TPAUS_007	Australia	Oceania	2019	Doherty	human	NA	ssrA-1	ssrB-1	ssrC-1	ssrD-1	NA	ssrF-1a	ssrG-1a	ssrH-1a
548	PRJNA754263	SRR15440405	647475	178.184	75.6568	0.060423	pallidum	Nichols	SRR15440405	SAMN20751709	TPAUS_350	Australia	Oceania	2019	Doherty	human	NA	ssrA-1	ssrB-1	ssrC-1	ssrD-1	NA	ssrF-1a	ssrG-1a	ssrH-1a
549	PRJNA754263	SRR15440286	95653	210.3	11.0297	4.03735	pallidum	Nichols	SRR15440286	NA	TPAUS_080	Australia	Oceania	2017	Doherty	human	NA	NA	ssrB-1	NA	ssrD-1	NA	NA	ssrG-1a	NA
550	PRJNA723099	SRR26871284	164299	422.503	19.6582	0.159297	pallidum	Nichols	SRR26871284	SAMN38300327	SEA0404BS-L	USA	North America	2023	UW	human	NA	ssrA-1	ssrB-1	ssrC-1	ssrD-1	ssrE-1	ssrF-1a	ssrG-1a	ssrH-1a
551	PRJNA754263	SRR15440309	425930	201.309	49.8126	0.032958	pallidum	Nichols	SRR15440309	SAMN20751796	TPAUS_546	Australia	Oceania	2020	Doherty	human	NA	ssrA-1	ssrB-1	ssrC-1	ssrD-1	NA	ssrF-1a	ssrG-1a	ssrH-1a
552	PRJNA754263	SRR15440359	852485	165.762	91.4374	0.016479	pallidum	Nichols	SRR15440359	SAMN20751751	TPAUS_447	Australia	Oceania	2019	Doherty	human	NA	ssrA-1	ssrB-1	ssrC-1	ssrD-1	NA	ssrF-1a	ssrG-1a	ssrH-1a
553	PRJNA961304	SRR24317945	191983	371.648	24.4788	0.203241	pallidum	Nichols	SRR24317945	SAMN34387052	P-21-20119	USA	North America	2021	UW	human	NA	ssrA-1	ssrB-1	ssrC-1	ssrD-1	ssrE-1	ssrF-1a	ssrG-1a	ssrH-1a
554	PRJEB28546	ERR3684473	439451	189.468	53.9121	0.016479	pallidum	Nichols	ERR3684473	NA	PHE170336B	UK	Europe	2017	Sanger	human	NA	ssrA-1	ssrB-1	ssrC-1	ssrD-1	NA	ssrF-1a	ssrG-1a	ssrH-1a
555	PRJEB28546	ERR3684471	259393	188.718	31.8937	0.148311	pallidum	Nichols	ERR3684471	SAMEA5145719	PHE170322A	UK	Europe	2017	Sanger	human	NA	ssrA-1	ssrB-1	NA	ssrD-1	NA	ssrF-1a	ssrG-1a	ssrH-1a
556	PRJEB28546	ERR3684549	100438	184.501	12.2682	5.15243	pallidum	Nichols	ERR3684549	SAMEA5145797	PHE170336A	UK	Europe	2017	Sanger	human	NA	ssrA-1	ssrB-1	ssrC-1	ssrD-1	NA	ssrF-1a	ssrG-1a	NA
557	PRJNA754263	SRR15440389	1690251	234.737	183.561	0.065916	pallidum	Nichols	SRR15440389	SAMN20751724	TPAUS_393	Australia	Oceania	2019	Doherty	human	NA	ssrA-1	ssrB-1	ssrC-1	ssrD-1	NA	ssrF-1a	ssrG-1a	ssrH-1a
558	PRJNA754263	SRR15440035	2757141	191.709	314.005	0.071409	pallidum	Nichols	SRR15440035	SAMN20751632	TPAUS_228	Australia	Oceania	2017	Doherty	human	NA	ssrA-1	ssrB-1	ssrC-1	ssrD-1	NA	ssrF-1a	ssrG-1a	ssrH-1a
559	PRJNA754263	SRR15440463	3999391	191.881	456.368	0.071409	pallidum	Nichols	SRR15440463	SAMN20751657	TPAUS_261	Australia	Oceania	2018	Doherty	human	NA	ssrA-1	ssrB-1	ssrC-1	ssrD-1	NA	ssrF-1a	ssrG-1a	ssrH-1a
560	PRJNA754263	SRR15440411	583113	193.389	69.1825	0.060423	pallidum	Nichols	SRR15440411	SAMN20751704	TPAUS_330	Australia	Oceania	2018	Doherty	human	NA	ssrA-1	ssrB-1	ssrC-1	ssrD-1	NA	ssrF-1a	ssrG-1a	ssrH-1a
561	PRJNA754263	SRR15440408	871485	177.274	101.975	0.043944	pallidum	Nichols	SRR15440408	SAMN20751500	TPAUS_053	Australia	Oceania	2018	Doherty	human	NA	ssrA-1	ssrB-1	ssrC-1	ssrD-1	NA	ssrF-1a	ssrG-1a	ssrH-1a
562	PRJNA754263	SRR15440129	4000227	189.397	460.071	0.038451	pallidum	Nichols	SRR15440129	SAMN20751548	TPAUS_125	Australia	Oceania	2017	Doherty	human	NA	ssrA-1	ssrB-1	ssrC-1	ssrD-1	NA	ssrF-1a	ssrG-1a	ssrH-1a
563	PRJNA754263	SRR15440132	3576303	188.217	399.514	0.05493	pallidum	Nichols	SRR15440132	SAMN20751546	TPAUS_123	Australia	Oceania	2016	Doherty	human	NA	ssrA-1	ssrB-1	ssrC-1	ssrD-1	NA	ssrF-1a	ssrG-1a	ssrH-1a
564	PRJNA754263	SRR15440297	3528207	173.367	406.596	0.05493	pallidum	Nichols	SRR15440297	SAMN20751510	TPAUS_079	Australia	Oceania	2016	Doherty	human	NA	ssrA-1	ssrB-1	ssrC-1	ssrD-1	NA	ssrF-1a	ssrG-1a	ssrH-1a
565	PRJNA754263	SRR15440138	3727729	168.454	422.669	0.049437	pallidum	Nichols	SRR15440138	SAMN20751540	TPAUS_117	Australia	Oceania	2016	Doherty	human	NA	ssrA-1	ssrB-1	ssrC-1	ssrD-1	ssrE-1	ssrF-1a	ssrG-1a	ssrH-1a
566	PRJNA754263	SRR15440319	721196	179.239	84.1044	0.0823949	pallidum	Nichols	SRR15440319	SAMN20751508	TPAUS_077	Australia	Oceania	2016	Doherty	human	NA	ssrA-1	ssrB-1	ssrC-1	ssrD-1	NA	ssrF-1a	ssrG-1a	ssrH-1a
567	PRJNA754263	SRR15440407	3015020	178.959	355.298	0.049437	pallidum	Nichols	SRR15440407	SAMN20751707	TPAUS_340	Australia	Oceania	2018	Doherty	human	NA	ssrA-1	ssrB-1	ssrC-1	ssrD-1	ssrE-1	ssrF-1a	ssrG-1a	ssrH-1a
568	PRJNA754263	SRR15440092	2127677	192.747	245.304	0.05493	pallidum	Nichols	SRR15440092	SAMN20751580	TPAUS_160	Australia	Oceania	2018	Doherty	human	NA	ssrA-1	ssrB-1	ssrC-1	ssrD-1	ssrE-1	ssrF-1a	ssrG-1a	ssrH-1a
569	PRJNA754263	SRR15440253	710515	224.375	84.9698	0.05493	pallidum	Nichols	SRR15440253	SAMN20751514	TPAUS_083	Australia	Oceania	2017	Doherty	human	NA	ssrA-1	ssrB-1	ssrC-1	ssrD-1	NA	ssrF-1a	ssrG-1a	ssrH-1a
570	PRJNA754263	SRR15440157	951161	169.403	102.939	0.049437	pallidum	Nichols	SRR15440157	SAMN20751523	TPAUS_092	Australia	Oceania	2016	Doherty	human	NA	ssrA-1	ssrB-1	ssrC-1	ssrD-1	ssrE-1	ssrF-1a	ssrG-1a	ssrH-1a
571	PRJNA754263	SRR15440312	683180	198.944	80.2477	0.027465	pallidum	Nichols	SRR15440312	SAMN20751793	TPAUS_540	Australia	Oceania	2020	Doherty	human	NA	ssrA-1	ssrB-1	ssrC-1	ssrD-1	NA	ssrF-1a	ssrG-1a	ssrH-1a
572	PRJNA754263	SRR15440281	492628	180.706	57.2718	0.104367	pallidum	Nichols	SRR15440281	SAMN20751821	TPAUS_607	Australia	Oceania	2020	Doherty	human	NA	ssrA-1	ssrB-1	ssrC-1	ssrD-1	NA	ssrF-1a	ssrG-1a	ssrH-1a
573	PRJNA754263	SRR15440344	549235	181.901	60.1901	0.038451	pallidum	Nichols	SRR15440344	SAMN20751765	TPAUS_497	Australia	Oceania	2020	Doherty	human	NA	ssrA-1	ssrB-1	ssrC-1	ssrD-1	ssrE-1	ssrF-1a	ssrG-1a	ssrH-1a
574	PRJNA744275	SRR15055836	440633	112.382	38.2381	15.4683	pallidum	Nichols	SRR15055836	SAMN20086520	EUHM-012	USA	North America	2019	CDC	human	NA	ssrA-1	NA	NA	NA	NA	NA	NA	NA
575	PRJNA754263	SRR15440282	245017	203.854	28.2443	0.16479	pallidum	Nichols	SRR15440282	SAMN20751820	TPAUS_606	Australia	Oceania	2020	Doherty	human	NA	ssrA-1	ssrB-1	ssrC-1	ssrD-1	NA	ssrF-1a	ssrG-1a	ssrH-1a
576	PRJNA754263	SRR15440294	447195	211.172	52.5456	0.05493	pallidum	Nichols	SRR15440294	SAMN20751809	TPAUS_569	Australia	Oceania	2020	Doherty	human	NA	ssrA-1	ssrB-1	ssrC-1	ssrD-1	NA	ssrF-1a	ssrG-1a	ssrH-1a
577	PRJNA754263	SRR15440270	117583	211.874	13.6746	1.84565	pallidum	Nichols	SRR15440270	SAMN20751831	TPAUS_620	Australia	Oceania	2020	Doherty	human	NA	ssrA-1	ssrB-1	NA	ssrD-1	NA	NA	ssrG-1a	NA
578	PRJNA754263	SRR15440460	273780	195.674	30.211	0.38451	pallidum	Nichols	SRR15440460	SAMN20751660	TPAUS_264	Australia	Oceania	2018	Doherty	human	NA	ssrA-1	ssrB-1	NA	ssrD-1	NA	ssrF-1a	ssrG-1a	ssrH-1a
579	PRJEB33181	ERR4853612	73510	196.888	8.91351	12.4087	pallidum	Nichols	ERR4853612	SAMEA5857519	TPA_UKBIR033	UK	Europe	2018	Sanger	human	NA	ssrA-1	ssrB-1	NA	ssrD-1	NA	ssrF-1a	NA	NA
580	PRJNA754263	SRR15440288	310582	186.951	36.1132	0.192255	pallidum	Nichols	SRR15440288	SAMN20751815	TPAUS_601	Australia	Oceania	2020	Doherty	human	NA	ssrA-1	ssrB-1	ssrC-1	ssrD-1	NA	ssrF-1a	ssrG-1a	ssrH-1a
581	PRJNA754263	SRR15440104	947909	190.306	110.917	0.049437	pallidum	Nichols	SRR15440104	SAMN20751571	TPAUS_150	Australia	Oceania	2017	Doherty	human	NA	ssrA-1	ssrB-1	ssrC-1	ssrD-1	ssrE-1	ssrF-1a	ssrG-1a	ssrH-1a
582	PRJNA961304	SRR24318011	197632	336.499	25.1018	0.148311	pallidum	Nichols	SRR24318011	SAMN34387056	R-21-10099	USA	North America	2021	UW	human	NA	ssrA-1	ssrB-1	ssrC-1	ssrD-1	ssrE-1	ssrF-1a	ssrG-1a	ssrH-1a
583	PRJNA754263	SRR15440143	125641	211.165	14.7588	1.44466	pallidum	Nichols	SRR15440143	SAMN20751536	TPAUS_109	Australia	Oceania	2015	Doherty	human	NA	ssrA-1	ssrB-1	ssrC-1	ssrD-1	NA	NA	ssrG-1a	ssrH-1a
584	PRJNA754263	SRR15440412	164238	169.483	19.0386	0.428454	pallidum	Nichols	SRR15440412	SAMN20751703	TPAUS_326	Australia	Oceania	2017	Doherty	human	NA	ssrA-1	ssrB-1	NA	ssrD-1	NA	ssrF-1a	ssrG-1a	ssrH-1a
585	PRJNA754263	SRR15440100	1097366	191.933	122.002	0.060423	pallidum	Nichols	SRR15440100	SAMN20751575	TPAUS_154	Australia	Oceania	2018	Doherty	human	NA	ssrA-1	ssrB-1	ssrC-1	ssrD-1	NA	ssrF-1a	ssrG-1a	ssrH-1a
586	PRJNA754263	SRR15440073	1347712	179.778	156.247	0.049437	pallidum	Nichols	SRR15440073	SAMN20751597	TPAUS_178	Australia	Oceania	2018	Doherty	human	NA	ssrA-1	ssrB-1	ssrC-1	ssrD-1	ssrE-1	ssrF-1a	ssrG-1a	ssrH-1a
587	PRJNA754263	SRR15440080	2558283	193.214	296.055	0.038451	pallidum	Nichols	SRR15440080	SAMN20751591	TPAUS_172	Australia	Oceania	2018	Doherty	human	NA	ssrA-1	ssrB-1	ssrC-1	ssrD-1	NA	ssrF-1a	ssrG-1a	ssrH-1a
588	PRJNA961304	SRR24318014	172575	371.995	21.8958	0.247185	pallidum	Nichols	SRR24318014	SAMN34387053	P-22-20006	USA	North America	2022	UW	human	NA	ssrA-1	ssrB-1	ssrC-1	ssrD-1	ssrE-1	ssrF-1a	ssrG-1a	ssrH-1a
589	PRJNA754263	SRR15440358	94327	183.561	10.9212	3.6089	pallidum	Nichols	SRR15440358	NA	TPAUS_449	Australia	Oceania	2019	Doherty	human	NA	ssrA-1	ssrB-1	ssrC-1	ssrD-1	NA	ssrF-1a	ssrG-1a	ssrH-1a
590	PRJNA754263	SRR15440396	151808	189.665	17.8577	0.790991	pallidum	Nichols	SRR15440396	SAMN20751717	TPAUS_377	Australia	Oceania	2019	Doherty	human	NA	ssrA-1	ssrB-1	ssrC-1	ssrD-1	NA	ssrF-1a	ssrG-1a	NA
591	PRJNA815321	SRR21294939	2194193	201.33	259.418	0	pallidum	Nichols	SRR21294939	SAMN30415009	TPVCN029V0	China	Asia	2020	UNC	human	NA	ssrA-1	ssrB-1	ssrC-1	ssrD-1	NA	ssrF-1a	ssrG-1a	ssrH-1a
592	PRJNA754263	SRR15440273	341015	203.24	39.8048	0.0933809	pallidum	Nichols	SRR15440273	SAMN20751828	TPAUS_616	Australia	Oceania	2020	Doherty	human	NA	ssrA-1	ssrB-1	ssrC-1	ssrD-1	NA	ssrF-1a	ssrG-1a	ssrH-1a
593	PRJNA754263	SRR15440365	195989	189.126	22.9642	0.357045	pallidum	Nichols	SRR15440365	SAMN20751746	TPAUS_436	Australia	Oceania	2019	Doherty	human	NA	ssrA-1	ssrB-1	ssrC-1	ssrD-1	NA	ssrF-1a	ssrG-1a	ssrH-1a
594	PRJNA754263	SRR15440368	322008	192.446	37.2858	0.0933809	pallidum	Nichols	SRR15440368	SAMN20751743	TPAUS_432	Australia	Oceania	2020	Doherty	human	NA	ssrA-1	ssrB-1	ssrC-1	ssrD-1	NA	ssrF-1a	ssrG-1a	ssrH-1a
595	PRJNA754263	SRR15440149	520289	202.33	61.1656	0.0769019	pallidum	Nichols	SRR15440149	SAMN20751530	TPAUS_100	Australia	Oceania	2016	Doherty	human	NA	ssrA-1	ssrB-1	ssrC-1	ssrD-1	NA	ssrF-1a	ssrG-1a	ssrH-1a
596	PRJNA754263	SRR15440395	732374	177.502	83.5325	0.060423	pallidum	Nichols	SRR15440395	SAMN20751718	TPAUS_378	Australia	Oceania	2019	Doherty	human	NA	ssrA-1	ssrB-1	ssrC-1	ssrD-1	NA	ssrF-1a	ssrG-1a	ssrH-1a
597	PRJNA754263	SRR15440292	731748	212.435	87.1803	0.027465	pallidum	Nichols	SRR15440292	SAMN20751811	TPAUS_578	Australia	Oceania	2020	Doherty	human	NA	ssrA-1	ssrB-1	ssrC-1	ssrD-1	ssrE-1	ssrF-1a	ssrG-1a	ssrH-1a
598	PRJEB28546	ERR3684488	77097	189.813	9.51364	9.51936	pallidum	Nichols	ERR3684488	SAMEA5145744	PHE150115A	UK	Europe	2015	Sanger	human	NA	ssrA-1	ssrB-1	NA	ssrD-1	NA	ssrF-1a	ssrG-1a	NA
599	PRJNA754263	SRR15440229	1394494	135.695	143.202	0.0933809	pallidum	Nichols	SRR15440229	SAMN20751868	TPAUS_693	Australia	Oceania	2018	Doherty	human	NA	ssrA-1	ssrB-1	ssrC-1	ssrD-1	NA	ssrF-1a	ssrG-1a	ssrH-1a
600	PRJNA754263	SRR15440410	219251	183.48	26.0055	0.0988739	pallidum	Nichols	SRR15440410	SAMN20751705	TPAUS_331	Australia	Oceania	2018	Doherty	human	NA	ssrA-1	ssrB-1	ssrC-1	ssrD-1	NA	ssrF-1a	ssrG-1a	ssrH-1a
601	PRJNA754263	SRR15440413	156952	181.372	18.538	0.390003	pallidum	Nichols	SRR15440413	SAMN20751702	TPAUS_325	Australia	Oceania	2017	Doherty	human	NA	ssrA-1	ssrB-1	ssrC-1	ssrD-1	NA	ssrF-1a	ssrG-1a	ssrH-1a
602	PRJNA754263	SRR15440293	3727499	183.326	438.213	0.016479	pallidum	Nichols	SRR15440293	SAMN20751810	TPAUS_572	Australia	Oceania	2020	Doherty	human	NA	ssrA-1	ssrB-1	ssrC-1	ssrD-1	NA	ssrF-1a	ssrG-1a	ssrH-1a
603	PRJNA723099	SRR14277283	1595099	390.355	204.963	0.005493	pallidum	Nichols	SRR14277283	SAMN18804928	Japan303	Japan	Asia	2019	UW	human	NA	ssrA-1	ssrB-1	ssrC-1	ssrD-1	ssrE-1	ssrF-1a	ssrG-1a	ssrH-1a
604	PRJNA754263	SRR15440102	1433405	195.55	155.989	0.05493	pallidum	Nichols	SRR15440102	SAMN20751573	TPAUS_152	Australia	Oceania	2018	Doherty	human	NA	ssrA-1	ssrB-1	ssrC-1	ssrD-1	NA	ssrF-1a	ssrG-1a	ssrH-1a
605	PRJNA754263	SRR15440333	509888	210.16	60.4728	0.049437	pallidum	Nichols	SRR15440333	SAMN20751775	TPAUS_522	Australia	Oceania	2020	Doherty	human	NA	ssrA-1	ssrB-1	ssrC-1	ssrD-1	NA	ssrF-1a	ssrG-1a	ssrH-1a
606	PRJNA754263	SRR15440316	982478	201.866	114.831	0.027465	pallidum	Nichols	SRR15440316	SAMN20751789	TPAUS_536	Australia	Oceania	2020	Doherty	human	NA	ssrA-1	ssrB-1	ssrC-1	ssrD-1	NA	ssrF-1a	ssrG-1a	ssrH-1a
607	PRJNA754263	SRR15440356	419768	179.364	42.6851	0.060423	pallidum	Nichols	SRR15440356	SAMN20751754	TPAUS_453	Australia	Oceania	2019	Doherty	human	NA	ssrA-1	ssrB-1	ssrC-1	ssrD-1	NA	ssrF-1a	ssrG-1a	ssrH-1a
608	PRJNA723099	SRR26871283	215000	399.848	25.5375	0.071409	pallidum	Nichols	SRR26871283	SAMN38300328	SEA0420RI-O	USA	North America	2023	UW	human	NA	ssrA-1	ssrB-1	ssrC-1	ssrD-1	ssrE-1	ssrF-1a	ssrG-1a	ssrH-1a
609	PRJNA754263	SRR15440228	599214	188.013	69.3529	0.21972	pallidum	Nichols	SRR15440228	SAMN20751869	TPAUS_694	Australia	Oceania	2018	Doherty	human	NA	ssrA-1	ssrB-1	ssrC-1	ssrD-1	NA	ssrF-1a	ssrG-1a	ssrH-1a
610	PRJNA754263	SRR15440451	3999464	182.05	461.538	0.065916	pallidum	Nichols	SRR15440451	SAMN20751668	TPAUS_272	Australia	Oceania	2018	Doherty	human	NA	ssrA-1	ssrB-1	ssrC-1	ssrD-1	NA	ssrF-1a	ssrG-1a	ssrH-1a
611	PRJNA754263	SRR15440081	647364	192.546	70.2964	0.0933809	pallidum	Nichols	SRR15440081	SAMN20751590	TPAUS_171	Australia	Oceania	2018	Doherty	human	NA	ssrA-1	ssrB-1	ssrC-1	ssrD-1	ssrE-1	ssrF-1a	ssrG-1a	ssrH-1a
612	PRJNA754263	SRR15440452	1223266	176.245	129.029	0.0988739	pallidum	Nichols	SRR15440452	SAMN20751667	TPAUS_271	Australia	Oceania	2018	Doherty	human	NA	ssrA-1	ssrB-1	ssrC-1	ssrD-1	NA	ssrF-1a	ssrG-1a	ssrH-1a
613	PRJNA754263	SRR15440116	188080	167.074	21.4692	0.703104	pallidum	Nichols	SRR15440116	SAMN20751560	TPAUS_139	Australia	Oceania	2016	Doherty	human	NA	ssrA-1	ssrB-1	NA	ssrD-1	NA	ssrF-1a	ssrG-1a	ssrH-1a
614	PRJNA754263	SRR15440115	1761792	183.891	201.169	0.049437	pallidum	Nichols	SRR15440115	SAMN20751561	TPAUS_140	Australia	Oceania	2016	Doherty	human	NA	ssrA-1	ssrB-1	ssrC-1	ssrD-1	NA	ssrF-1a	ssrG-1a	ssrH-1a
615	PRJNA961304	SRR24318013	656132	339.019	83.3697	0.021972	pallidum	Nichols	SRR24318013	SAMN34387054	P-22-20227	USA	North America	2022	UW	human	NA	ssrA-1	ssrB-1	ssrC-1	ssrD-1	ssrE-1	ssrF-1a	ssrG-1a	ssrH-1a
616	PRJNA754263	SRR15440383	3689636	190.598	414.207	1.0162	pallidum	Nichols	SRR15440383	SAMN20751729	TPAUS_402	Australia	Oceania	2020	Doherty	human	NA	ssrA-1	ssrB-1	ssrC-1	ssrD-1	NA	ssrF-1a	ssrG-1a	NA
617	PRJNA754263	SRR15440121	646538	188.46	71.3242	0.0878879	pallidum	Nichols	SRR15440121	SAMN20751556	TPAUS_135	Australia	Oceania	2017	Doherty	human	NA	ssrA-1	ssrB-1	ssrC-1	ssrD-1	NA	ssrF-1a	ssrG-1a	ssrH-1a
618	PRJNA754263	SRR15440052	1598986	180.574	187.7	0.05493	pallidum	Nichols	SRR15440052	SAMN20751491	TPAUS_038	Australia	Oceania	2018	Doherty	human	NA	ssrA-1	ssrB-1	ssrC-1	ssrD-1	ssrE-1	ssrF-1a	ssrG-1a	ssrH-1a
619	PRJNA754263	SRR15440110	2424883	188.016	268.238	0.05493	pallidum	Nichols	SRR15440110	SAMN20751566	TPAUS_145	Australia	Oceania	2017	Doherty	human	NA	ssrA-1	ssrB-1	ssrC-1	ssrD-1	ssrE-1	ssrF-1a	ssrG-1a	ssrH-1a
620	PRJNA754263	SRR15440337	901891	179.544	91.8908	0.016479	pallidum	Nichols	SRR15440337	SAMN20751771	TPAUS_508	Australia	Oceania	2020	Doherty	human	NA	ssrA-1	ssrB-1	ssrC-1	ssrD-1	ssrE-1	ssrF-1a	ssrG-1a	ssrH-1a
621	PRJEB28546	ERR4045376	108943	192.751	13.3199	3.16397	pallidum	Nichols	ERR4045376	SAMEA5145789	PHE160282A	UK	Europe	2016	Sanger	human	NA	ssrA-1	ssrB-1	NA	ssrD-1	NA	ssrF-1a	ssrG-1a	NA
622	PRJNA754263	SRR15440252	149638	156.776	16.6849	0.840428	pallidum	Nichols	SRR15440252	SAMN20751847	TPAUS_670	Australia	Oceania	2020	Doherty	human	NA	ssrA-1	ssrB-1	ssrC-1	ssrD-1	NA	ssrF-1a	NA	ssrH-1a
623	PRJNA754263	SRR15440305	3999491	213.895	466.336	0.027465	pallidum	Nichols	SRR15440305	SAMN20751799	TPAUS_549	Australia	Oceania	2020	Doherty	human	NA	ssrA-1	ssrB-1	ssrC-1	ssrD-1	NA	ssrF-1a	ssrG-1a	ssrH-1a
624	PRJNA754263	SRR15440067	687715	213.847	82.7928	0.05493	pallidum	Nichols	SRR15440067	SAMN20751603	TPAUS_184	Australia	Oceania	2019	Doherty	human	NA	ssrA-1	ssrB-1	ssrC-1	ssrD-1	NA	ssrF-1a	ssrG-1a	ssrH-1a
625	PRJNA754263	SRR15440335	97929	190.885	11.608	1.86762	pallidum	Nichols	SRR15440335	NA	TPAUS_514	Australia	Oceania	2020	Doherty	human	NA	ssrA-1	ssrB-1	ssrC-1	ssrD-1	NA	ssrF-1a	ssrG-1a	ssrH-1a
626	PRJNA754263	SRR15440296	2492689	170.469	288.617	0.016479	pallidum	Nichols	SRR15440296	SAMN20751807	TPAUS_564	Australia	Oceania	2020	Doherty	human	NA	ssrA-1	ssrB-1	ssrC-1	ssrD-1	NA	ssrF-1a	ssrG-1a	ssrH-1a
627	PRJNA754263	SRR15440254	159628	184.586	18.8013	0.324087	pallidum	Nichols	SRR15440254	SAMN20751846	TPAUS_668	Australia	Oceania	2020	Doherty	human	NA	ssrA-1	ssrB-1	ssrC-1	ssrD-1	NA	ssrF-1a	NA	ssrH-1a
628	PRJNA754263	SRR15440351	390338	151.667	39.495	0.0933809	pallidum	Nichols	SRR15440351	SAMN20751758	TPAUS_477	Australia	Oceania	2020	Doherty	human	NA	ssrA-1	ssrB-1	ssrC-1	ssrD-1	NA	ssrF-1a	ssrG-1a	ssrH-1a
629	PRJNA754263	SRR15440332	802010	199.727	93.8463	0.038451	pallidum	Nichols	SRR15440332	SAMN20751776	TPAUS_523	Australia	Oceania	2020	Doherty	human	NA	ssrA-1	ssrB-1	ssrC-1	ssrD-1	ssrE-1	ssrF-1a	ssrG-1a	ssrH-1a
630	PRJNA754263	SRR15440280	476852	203.018	55.5527	0.060423	pallidum	Nichols	SRR15440280	SAMN20751822	TPAUS_609	Australia	Oceania	2020	Doherty	human	NA	ssrA-1	ssrB-1	ssrC-1	ssrD-1	ssrE-1	ssrF-1a	ssrG-1a	ssrH-1a
631	PRJNA754263	SRR15440369	1124870	179.178	129.56	0.05493	pallidum	Nichols	SRR15440369	SAMN20751742	TPAUS_431	Australia	Oceania	2020	Doherty	human	NA	ssrA-1	ssrB-1	ssrC-1	ssrD-1	NA	ssrF-1a	ssrG-1a	ssrH-1a
632	PRJNA961304	SRR24318002	155979	353.579	20.3471	18.5114	pallidum	Nichols	SRR24318002	SAMN34387065	R-21-10122	USA	North America	2022	UW	human	NA	ssrA-1	NA	NA	ssrD-1	ssrE-1	ssrF-1a	ssrG-1a	ssrH-1a
633	PRJNA961304	SRR21135088	296694	591.394	35.1714	0.043944	pallidum	Nichols	SRR21135088	SAMN30221410	UW15953	USA	North America	2021	UW	human	NA	ssrA-1	ssrB-1	ssrC-1	ssrD-1	ssrE-1	ssrF-1a	ssrG-1a	ssrH-1a
634	PRJNA961304	SRR24318008	65797	264.427	8.07804	8.05823	pallidum	Nichols	SRR24318008	SAMN34387060	UW15993L	USA	North America	2022	UW	human	NA	ssrA-1	ssrB-1	ssrC-1	NA	NA	ssrF-1a	NA	ssrH-1a
635	PRJNA754263	SRR15440267	261495	176.972	30.3602	0.05493	pallidum	Nichols	SRR15440267	SAMN20751834	TPAUS_634	Australia	Oceania	2020	Doherty	human	NA	ssrA-1	ssrB-1	ssrC-1	ssrD-1	NA	ssrF-1a	ssrG-1a	ssrH-1a
636	PRJNA754263	SRR15440310	2984566	185.202	347.062	0.010986	pallidum	Nichols	SRR15440310	SAMN20751795	TPAUS_543	Australia	Oceania	2020	Doherty	human	NA	ssrA-1	ssrB-1	ssrC-1	ssrD-1	NA	ssrF-1a	ssrG-1a	ssrH-1a
637	PRJNA961304	SRR24318009	1146128	324.793	146.036	0.021972	pallidum	Nichols	SRR24318009	SAMN34387059	P-22-20168	USA	North America	2022	UW	human	NA	ssrA-1	ssrB-1	ssrC-1	ssrD-1	ssrE-1	ssrF-1a	ssrG-1a	ssrH-1a
638	PRJNA754263	SRR15440264	1472493	174.04	160.675	0.065916	pallidum	Nichols	SRR15440264	SAMN20751513	TPAUS_082	Australia	Oceania	2017	Doherty	human	NA	ssrA-1	ssrB-1	ssrC-1	ssrD-1	NA	ssrF-1a	ssrG-1a	ssrH-1a
639	PRJNA961304	SRR24318010	333765	298.623	41.9607	0.065916	pallidum	Nichols	SRR24318010	SAMN34387057	P-21-20167	USA	North America	2021	UW	human	NA	ssrA-1	ssrB-1	ssrC-1	ssrD-1	ssrE-1	ssrF-1a	ssrG-1a	ssrH-1a
640	PRJNA815321	SRR21294846	1482843	204.232	180.635	0.010986	pallidum	Nichols	SRR21294846	SAMN30414991	TPVCN006D	China	Asia	2020	UNC	human	NA	ssrA-1	ssrB-1	ssrC-1	ssrD-1	ssrE-1	ssrF-1a	ssrG-1a	ssrH-1a
641	PRJNA815321	SRR23948455	480477	190.255	57.3107	0.021972	pallidum	Nichols	SRR23948455	SAMN33864096	TPVCN006DB	China	Asia	2020	UNC	human	NA	ssrA-1	ssrB-1	ssrC-1	ssrD-1	ssrE-1	ssrF-1a	ssrG-1a	ssrH-1a
642	PRJNA723099	SRR26366773	242426	300.708	30.521	0.010986	pallidum	Nichols	SRR26366773	SAMN37795119	SIFI39	Spain	Europe	2022	UW	human	NA	ssrA-1	ssrB-1	ssrC-1	ssrD-1	ssrE-1	ssrF-1a	ssrG-1a	ssrH-1a
643	PRJEB33181	ERR4853626	75309	190.853	8.99867	11.4859	pallidum	Nichols	ERR4853626	SAMEA5857548	TPA_OMI061	UK	Europe	2018	Sanger	human	NA	NA	NA	NA	ssrD-1	NA	ssrF-1a	NA	NA
644	PRJNA723099	SRR26366776	437301	300.548	56.8279	0.010986	pallidum	Nichols	SRR26366776	SAMN37795116	SIFI8	Spain	Europe	2022	UW	human	NA	ssrA-1	ssrB-1	ssrC-1	ssrD-1	ssrE-1	ssrF-1a	ssrG-1a	ssrH-1a
645	PRJNA723099	SRR26366774	142734	336.212	18.6862	0.049437	pallidum	Nichols	SRR26366774	SAMN37795118	SIFI31	Spain	Europe	2022	UW	human	NA	ssrA-1	ssrB-1	ssrC-1	ssrD-1	ssrE-1	ssrF-1a	ssrG-1a	ssrH-1a
646	PRJNA754263	SRR15440424	145448	198.43	17.5797	0.49437	pallidum	Nichols	SRR15440424	SAMN20751692	TPAUS_307	Australia	Oceania	2017	Doherty	human	NA	ssrA-1	ssrB-1	NA	ssrD-1	NA	ssrF-1a	ssrG-1a	ssrH-1a
647	PRJNA1027463	SRR26370405	51723	268.757	6.28935	10.5191	pallidum	Nichols	SRR26370405	SAMN37797341	rec1121-2	Spain	Europe	2022	UW	human	NA	NA	ssrB-1	NA	ssrD-1	ssrE-1	NA	ssrG-1a	ssrH-1a
648	PRJNA1027463	SRR26370406	84702	272.332	10.197	2.75748	pallidum	Nichols	SRR26370406	SAMN37797340	rec1027-2	Spain	Europe	2022	UW	human	NA	ssrA-1	ssrB-1	NA	ssrD-1	ssrE-1	NA	ssrG-1a	ssrH-1a
649	PRJEB60271	ERR13170822	661937	185.724	79.5987	0.005493	pallidum	Nichols	NA	NA	NA	South Africa	Africa	NA	Sanger	human	NA	ssrA-1	ssrB-1	ssrC-1	ssrD-1	ssrE-1	ssrF-1a	ssrG-1a	ssrH-1a
650	PRJDB9408	DRR213710	1112648	255.065	161.413	2.37297	pallidum	Nichols	DRR213710	SAMD00208592	14B001UK	Japan	Asia	2014	NIID - Japan	human	NA	ssrA-1	ssrB-1	ssrC-1	ssrD-1	ssrE-1	ssrF-2a	ssrG-1a	ssrH-1a
651	PRJDB9408	DRR213714	666620	284.894	103.823	0.016479	pallidum	Nichols	DRR213714	SAMD00208596	17A003MM	Japan	Asia	2017	NIID - Japan	human	NA	ssrA-1	ssrB-1	ssrC-1	ssrD-1	ssrE-1	ssrF-2a	ssrG-1a	ssrH-1a
652	PRJNA508872	CP034918	3997347	298.719	524.697	0	pallidum	Nichols	NA	SAMN10534854	CW65	Australia	Oceania	2014	Masaryk	human	NA	ssrA-1	ssrB-1	ssrC-1	ssrD-1	ssrE-1	ssrF-2a	ssrG-1a	ssrH-1a
653	PRJEB33181	ERR4899209	203582	188.119	25.0041	0.186762	pallidum	Nichols	ERR4899209	SAMEA5857520	TPA_UKBIR028	UK	Europe	2018	Sanger	human	NA	ssrA-1	ssrB-1	ssrC-1	ssrD-1	NA	ssrF-2a	ssrG-1a	ssrH-1a
654	PRJNA754263	SRR15440248	442730	168.734	50.2871	1.75227	pallidum	Nichols	SRR15440248	SAMN20751851	TPAUS_675	Australia	Oceania	2016	Doherty	human	NA	ssrA-1	ssrB-1	ssrC-1	ssrD-1	NA	ssrF-2a	ssrG-1a	NA
655	PRJNA508872	SRR8501164	169987	299.852	22.1898	0.653667	pallidum	Nichols	SRR8501164	SAMN10534854	CW65	Australia	Oceania	2014	Masaryk	human	TRUE	ssrA-1	ssrB-1	NA	ssrD-1	NA	ssrF-2a	NA	NA
656	PRJEB28546	ERR3684483	214631	190.341	26.3506	0.16479	pallidum	Nichols	ERR3684483	SAMEA5145739	UKTPA7632854	NA	NA	NA	Sanger	human	NA	ssrA-1	ssrB-1	ssrC-1	ssrD-1	NA	ssrF-1a	ssrG-1a	ssrH-1a
657	PRJEB28546	ERR4045383	163056	193.532	19.6326	0.637188	pallidum	Nichols	ERR4045383	SAMEA5145861	PHE120033A	UK	Europe	2012	Sanger	human	NA	ssrA-1	ssrB-1	ssrC-1	ssrD-1	NA	ssrF-1a	ssrG-1a	ssrH-1a
658	PRJEB28546	ERR3684484	136364	191.915	16.8446	1.37874	pallidum	Nichols	ERR3684484	SAMEA5145740	PHE120029A	UK	Europe	2012	Sanger	human	NA	ssrA-1	ssrB-1	ssrC-1	ssrD-1	NA	ssrF-1a	ssrG-1a	ssrH-1a
659	PRJEB28546	ERR3684612	59923	191.471	7.25208	19.621	pallidum	Nichols	ERR3684612	SAMEA5145861	UKTPA7633000	NA	NA	NA	Sanger	human	NA	ssrA-1	ssrB-1	NA	NA	NA	ssrF-1a	NA	ssrH-1a
660	PRJEB60271	ERR13170823	2227741	189.689	269.664	0.016479	pallidum	Nichols	NA	NA	NA	South Africa	Africa	NA	Sanger	human	NA	ssrA-1	ssrB-1	ssrC-1	ssrD-1	ssrE-1	ssrF-1a	ssrG-1a	ssrH-1a
661	PRJEB60271	ERR13170824	71088	181.002	8.52742	9.78852	pallidum	Nichols	NA	NA	NA	South Africa	Africa	NA	Sanger	human	NA	ssrA-1	ssrB-1	ssrC-1	ssrD-1	NA	ssrF-1a	ssrG-1a	NA
662	PRJEB60271	ERR13170781	465011	176.108	54.888	0.027465	pallidum	Nichols	NA	NA	NA	South Africa	Africa	NA	Sanger	human	NA	ssrA-1	ssrB-1	ssrC-1	ssrD-1	NA	ssrF-1a	ssrG-1a	ssrH-1a
663	PRJEB60271	ERR13170794	225068	195.629	27.5126	0.137325	pallidum	Nichols	NA	NA	NA	South Africa	Africa	NA	Sanger	human	NA	ssrA-1	ssrB-1	ssrC-1	ssrD-1	ssrE-1	ssrF-1a	ssrG-1a	ssrH-1a
664	PRJEB60271	ERR13170798	128238	175.548	14.986	1.66987	pallidum	Nichols	NA	NA	NA	South Africa	Africa	NA	Sanger	human	NA	ssrA-1	ssrB-1	ssrC-1	ssrD-1	NA	ssrF-1a	ssrG-1a	ssrH-1a
665	PRJNA723099	SRR21130893	103810	309.723	13.9472	0.32958	pallidum	Nichols	SRR21130893	SAMN30221395	UAB35	Madagascar	Africa	2000-2007	UW	human	NA	ssrA-1	ssrB-1	ssrC-1	ssrD-1	ssrE-1	ssrF-1a	ssrG-1a	ssrH-1a
666	PRJNA723099	SRR14277361	2105901	345.546	274.51	0	pallidum	Nichols	SRR14277361	SAMN18805033	UAB38xi	Madagascar	Africa	2000-2007	UW	human	NA	ssrA-1	ssrB-1	ssrC-1	ssrD-1	ssrE-1	ssrF-1a	ssrG-1a	ssrH-1a
667	PRJNA723099	SRR21130898	72778	334.308	8.87231	4.09778	pallidum	Nichols	SRR21130898	SAMN30221383	UAB2	Madagascar	Africa	2000-2007	UW	human	NA	NA	ssrB-1	ssrC-1	ssrD-1	ssrE-1	NA	NA	NA
668	PRJNA723099	SRR14277317	913865	318.726	116.979	0.005493	pallidum	Nichols	SRR14277317	SAMN18805073	UAB554xi	Madagascar	Africa	2000-2007	UW	human	NA	ssrA-1	ssrB-1	ssrC-1	ssrD-1	ssrE-1	ssrF-1a	ssrG-1a	ssrH-1a
669	PRJNA723099	SRR14277378	397796	284.082	51.0669	0.016479	pallidum	Nichols	SRR14277378	SAMN18805018	UAB211i	Madagascar	Africa	2000-2007	UW	human	NA	ssrA-1	ssrB-1	ssrC-1	ssrD-1	ssrE-1	ssrF-1a	ssrG-1a	ssrH-1a
670	PRJNA723099	SRR14277347	599753	236.412	73.7811	0	pallidum	Nichols	SRR14277347	SAMN18805046	UAB511xi	Madagascar	Africa	2000-2007	UW	human	NA	ssrA-1	ssrB-1	ssrC-1	ssrD-1	ssrE-1	ssrF-1a	ssrG-1a	ssrH-1a
671	PRJNA723099	SRR21135106	4000793	282.307	513.036	0.021972	pallidum	Nichols	SRR21135106	SAMN30221388	UAB235	Madagascar	Africa	2000-2007	UW	human	NA	ssrA-1	ssrB-1	ssrC-1	ssrD-1	ssrE-1	ssrF-1a	ssrG-1a	ssrH-1a
672	PRJNA723099	SRR21135107	552110	331.053	70.5432	0.010986	pallidum	Nichols	SRR21135107	SAMN30221387	UAB232	Madagascar	Africa	2000-2007	UW	human	NA	ssrA-1	ssrB-1	ssrC-1	ssrD-1	ssrE-1	ssrF-1a	ssrG-1a	ssrH-1a
673	PRJNA723099	SAMN18805021	597558	274.119	75.5368	0.005493	pallidum	Nichols	NA	SAMN18805021	UAB229xe	Madagascar	Africa	2000-2007	UW	human	NA	ssrA-1	ssrB-1	ssrC-1	ssrD-1	ssrE-1	ssrF-1a	ssrG-1a	ssrH-1a
674	PRJNA723099	SRR21135101	111063	349.644	13.6781	0.263664	pallidum	Nichols	SRR21135101	SAMN30221398	UAB514	Madagascar	Africa	2000-2007	UW	human	NA	ssrA-1	ssrB-1	ssrC-1	ssrD-1	ssrE-1	ssrF-1a	ssrG-1a	ssrH-1a
675	PRJNA723099	SRR21135111	113419	317.152	14.0591	0.285636	pallidum	Nichols	SRR21135111	SAMN30221380	UAB18	Madagascar	Africa	2000-2007	UW	human	NA	ssrA-1	ssrB-1	ssrC-1	ssrD-1	ssrE-1	ssrF-1a	ssrG-1a	ssrH-1a
676	PRJNA723099	SAMN18805024	188058	285.254	24.1031	0.021972	pallidum	Nichols	NA	SAMN18805024	UAB237	Madagascar	Africa	2000-2007	UW	human	NA	ssrA-1	ssrB-1	ssrC-1	ssrD-1	ssrE-1	ssrF-1a	ssrG-1a	ssrH-1a
677	PRJNA723099	SRR14277396	837131	248.453	103.62	0	pallidum	Nichols	SRR14277396	SAMN18805001	UAB160xe	Madagascar	Africa	2000-2007	UW	human	NA	ssrA-1	ssrB-1	ssrC-1	ssrD-1	ssrE-1	ssrF-1a	ssrG-1a	ssrH-1a
678	PRJNA723099	SRR21144442	161917	298.953	20.8615	0.038451	pallidum	Nichols	SRR21144442	SAMN30221408	UAB555	Madagascar	Africa	2000-2007	UW	human	NA	ssrA-1	ssrB-1	ssrC-1	ssrD-1	ssrE-1	ssrF-1a	ssrG-1a	ssrH-1a
679	PRJNA723099	SRR21135089	1174169	302.596	141.336	0.005493	pallidum	Nichols	SRR21135089	SAMN30221389	UAB25	Madagascar	Africa	2000-2007	UW	human	NA	ssrA-1	ssrB-1	ssrC-1	ssrD-1	ssrE-1	ssrF-1a	ssrG-1a	ssrH-1a
680	PRJNA723099	SAMN18805017	877316	314.808	113.828	0	pallidum	Nichols	NA	SAMN18805017	UAB204xe	Madagascar	Africa	2000-2007	UW	human	NA	ssrA-1	ssrB-1	ssrC-1	ssrD-1	ssrE-1	ssrF-1a	ssrG-1a	ssrH-1a
681	PRJNA723099	SRR14277387	1778590	352.025	229.279	0	pallidum	Nichols	SRR14277387	SAMN18805009	UAB17x	Madagascar	Africa	2000-2007	UW	human	NA	ssrA-1	ssrB-1	ssrC-1	ssrD-1	ssrE-1	ssrF-1a	ssrG-1a	ssrH-1a
682	PRJNA723099	SRR21130892	114886	377.505	13.8045	0.477891	pallidum	Nichols	SRR21130892	SAMN30221396	UAB4	Madagascar	Africa	2000-2007	UW	human	NA	ssrA-1	ssrB-1	ssrC-1	ssrD-1	ssrE-1	ssrF-1a	ssrG-1a	ssrH-1a
683	PRJNA723099	SAMN18805071	721544	341.622	93.0001	0	pallidum	Nichols	NA	SAMN18805071	UAB552x	Madagascar	Africa	2000-2007	UW	human	NA	ssrA-1	ssrB-1	ssrC-1	ssrD-1	ssrE-1	ssrF-1a	ssrG-1a	ssrH-1a
684	PRJNA723099	SAMN18805005	257820	235.841	31.9303	0.021972	pallidum	Nichols	NA	SAMN18805005	UAB166xe	Madagascar	Africa	2000-2007	UW	human	NA	ssrA-1	ssrB-1	ssrC-1	ssrD-1	ssrE-1	ssrF-1a	ssrG-1a	ssrH-1a
685	PRJNA723099	SRR14277308	1493286	275.451	193.132	0	pallidum	Nichols	SRR14277308	SAMN18805081	UAB75	Madagascar	Africa	2000-2007	UW	human	NA	ssrA-1	ssrB-1	ssrC-1	ssrD-1	ssrE-1	ssrF-1a	ssrG-1a	ssrH-1a
686	PRJNA723099	SRR21130899	240345	369.697	29.897	0.016479	pallidum	Nichols	SRR21130899	SAMN30221382	UAB199	Madagascar	Africa	2000-2007	UW	human	NA	ssrA-1	ssrB-1	ssrC-1	ssrD-1	ssrE-1	ssrF-1a	ssrG-1a	ssrH-1a
687	PRJNA723099	SRR14277376	482260	293.176	62.3288	0.065916	pallidum	Nichols	SRR14277376	SAMN18805019	UAB216i	Madagascar	Africa	2000-2007	UW	human	NA	ssrA-1	ssrB-1	ssrC-1	ssrD-1	ssrE-1	ssrF-1a	ssrG-1a	ssrH-1a
688	PRJNA723099	SAMN18805003	235693	310.366	29.4523	0.043944	pallidum	Nichols	NA	SAMN18805003	UAB164xei	Madagascar	Africa	2000-2007	UW	human	NA	ssrA-1	ssrB-1	ssrC-1	ssrD-1	ssrE-1	ssrF-1a	ssrG-1a	ssrH-1a
689	PRJNA723099	SRR21130897	114280	334.628	14.0304	0.790991	pallidum	Nichols	SRR21130897	SAMN30221384	UAB209	Madagascar	Africa	2000-2007	UW	human	NA	ssrA-1	ssrB-1	ssrC-1	ssrD-1	ssrE-1	ssrF-1a	ssrG-1a	NA
690	PRJNA723099	SRR14277375	445549	276.957	57.1514	0.010986	pallidum	Nichols	SRR14277375	SAMN18805020	UAB218i	Madagascar	Africa	2000-2007	UW	human	NA	ssrA-1	ssrB-1	ssrC-1	ssrD-1	ssrE-1	ssrF-1a	ssrG-1a	ssrH-1a
691	PRJNA723099	SRR21130900	118680	350.985	14.4572	0.43944	pallidum	Nichols	SRR21130900	SAMN30221377	UAB119	Madagascar	Africa	2000-2007	UW	human	NA	ssrA-1	ssrB-1	ssrC-1	ssrD-1	ssrE-1	ssrF-1a	ssrG-1a	ssrH-1a
692	PRJNA723099	SRR14277342	1310926	286.696	167.08	0	pallidum	Nichols	SRR14277342	SAMN18805050	UAB521xi	Madagascar	Africa	2000-2007	UW	human	NA	ssrA-1	ssrB-1	ssrC-1	ssrD-1	ssrE-1	ssrF-1a	ssrG-1a	ssrH-1a
693	PRJNA723099	SRR14277343	2214305	257.81	280.871	0	pallidum	Nichols	SRR14277343	SAMN18805049	UAB516xi	Madagascar	Africa	2000-2007	UW	human	NA	ssrA-1	ssrB-1	ssrC-1	ssrD-1	ssrE-1	ssrF-1a	ssrG-1a	ssrH-1a
694	PRJNA508872	CP034917	4002382	298.711	525.381	0	pallidum	Nichols	NA	SAMN10534856	CW83	Cuba	North America	2015	Masaryk	human	NA	ssrA-1	ssrB-1	ssrC-1	ssrD-1	ssrE-1	ssrF-1a	ssrG-1a	ssrH-1a
695	PRJEB33181	ERR4899215	274270	193.074	33.8799	0.05493	pallidum	Nichols	ERR4899215	NA	TPA_SA006	South Africa	Africa	2006	Sanger	human	NA	ssrA-1	ssrB-1	ssrC-1	ssrD-1	NA	ssrF-1a	ssrG-1a	ssrH-1a
696	PRJEB60271	ERR13170791	112943	192.258	13.6619	1.96649	pallidum	Nichols	NA	NA	NA	South Africa	Africa	NA	Sanger	human	NA	ssrA-1	ssrB-1	ssrC-1	ssrD-1	NA	ssrF-1a	NA	ssrH-1a
697	PRJEB60271	ERR13170817	403970	182.506	48.74	0.032958	pallidum	Nichols	NA	NA	NA	South Africa	Africa	NA	Sanger	human	NA	ssrA-1	ssrB-1	ssrC-1	ssrD-1	ssrE-1	ssrF-1a	ssrG-1a	ssrH-1a
698	PRJEB60271	ERR13170866	86138	196.764	10.5117	4.3944	pallidum	Nichols	NA	NA	NA	South Africa	Africa	NA	Sanger	human	NA	ssrA-1	NA	ssrC-1	ssrD-1	NA	ssrF-1a	ssrG-1a	ssrH-1a
699	PRJEB60271	ERR13170818	1188162	189.263	143.639	0.005493	pallidum	Nichols	NA	NA	NA	South Africa	Africa	NA	Sanger	human	NA	ssrA-1	ssrB-1	ssrC-1	ssrD-1	ssrE-1	ssrF-1a	ssrG-1a	ssrH-1a
700	PRJEB60271	ERR13170820	4000572	178.427	482.684	0.010986	pallidum	Nichols	NA	NA	NA	South Africa	Africa	NA	Sanger	human	NA	ssrA-1	ssrB-1	ssrC-1	ssrD-1	ssrE-1	ssrF-1a	ssrG-1b	ssrH-1a
701	PRJEB60271	ERR13170802	1365064	178.752	161.669	0.016479	pallidum	Nichols	NA	NA	NA	South Africa	Africa	NA	Sanger	human	NA	ssrA-1	ssrB-1	ssrC-1	ssrD-1	ssrE-1	ssrF-1a	ssrG-1a	ssrH-1a
702	PRJEB60271	ERR13170808	3058275	198.433	373.765	0.010986	pallidum	Nichols	NA	NA	NA	South Africa	Africa	NA	Sanger	human	NA	ssrA-1	ssrB-1	ssrC-1	ssrD-1	ssrE-1	ssrF-1a	ssrG-1a	ssrH-1a
703	PRJEB60271	ERR13170776	637768	169.033	73.7442	0.038451	pallidum	Nichols	NA	NA	NA	South Africa	Africa	NA	Sanger	human	NA	ssrA-1	ssrB-1	ssrC-1	ssrD-1	ssrE-1	ssrF-1a	ssrG-1a	ssrH-1d
704	PRJEB60271	ERR13170777	419825	183.697	50.4807	0.05493	pallidum	Nichols	NA	NA	NA	South Africa	Africa	NA	Sanger	human	NA	ssrA-1	ssrB-1	ssrC-1	ssrD-1	NA	ssrF-1a	ssrG-1a	ssrH-1d
705	PRJEB60271	ERR13170811	439301	179.987	52.3652	0.016479	pallidum	Nichols	NA	NA	NA	South Africa	Africa	NA	Sanger	human	NA	ssrA-1	ssrB-1	ssrC-1	ssrD-1	NA	ssrF-1a	ssrG-1a	ssrH-1a
706	PRJEB33181	ERR4899213	173547	195.768	21.5171	0.406482	pallidum	Nichols	ERR4899213	SAMEA5857536	TPA_ZIM008	Zimbabwe	Africa	2015	Sanger	human	NA	ssrA-1	ssrB-1	ssrC-1	ssrD-1	ssrE-1	ssrF-1a	ssrG-1a	ssrH-1a
707	PRJEB60271	ERR13170801	425079	188.171	51.5007	0.016479	pallidum	Nichols	NA	NA	NA	South Africa	Africa	NA	Sanger	human	NA	ssrA-1	ssrB-1	ssrC-1	ssrD-1	NA	ssrF-1a	ssrG-1a	ssrH-1a
708	PRJNA815321	SRR21294860	128748	218.767	16.1603	0.620709	pallidum	Nichols	SRR21294860	SAMN30414978	TPVMW56330	Malawi	Africa	2021	UNC	human	NA	ssrA-1	ssrB-1	ssrC-1	ssrD-1	ssrE-1	ssrF-1a	ssrG-1a	NA
709	PRJNA815321	SRR29022051	282593	205.096	34.7513	0.043944	pallidum	Nichols	SRR29022051	SAMN41394360	GSPMW0015LS0	Malawi	Africa	2022	UNC	human	NA	ssrA-1	ssrB-1	ssrC-1	ssrD-1	NA	ssrF-1a	ssrG-1a	ssrH-1a
710	PRJNA815321	SRR29022019	51566	208.418	6.29511	15.666	pallidum	Nichols	SRR29022019	SAMN41394452	TPVMW742T	Malawi	Africa	2022	UNC	human	NA	NA	ssrB-1	ssrC-1	ssrD-1	NA	ssrF-1a	ssrG-1a	NA
711	PRJNA815321	SRR29022040	196918	197.16	23.9465	0.153804	pallidum	Nichols	SRR29022040	SAMN41394361	GSPMW0015LS1	Malawi	Africa	2022	UNC	human	NA	ssrA-1	ssrB-1	ssrC-1	ssrD-1	NA	ssrF-1a	ssrG-1a	ssrH-1a
712	PRJNA815321	SRR29022117	45237	188.516	5.41166	22.4499	pallidum	Nichols	SRR29022117	SAMN41394488	TPVMW7793	Malawi	Africa	2022	UNC	human	NA	NA	ssrB-1	NA	NA	NA	NA	NA	NA
713	PRJNA815321	SRR21294756	360704	212.933	45.0283	0.065916	pallidum	Nichols	SRR21294756	SAMN30414965	TPVMW343S0	Malawi	Africa	2020	UNC	human	NA	ssrA-1	ssrB-1	ssrC-1	ssrD-1	ssrE-1	ssrF-1a	ssrG-1a	ssrH-1a
714	PRJNA815321	SRR21294859	48395	214.764	5.95934	15.8803	pallidum	Nichols	SRR21294859	SAMN30414979	TPVMW673Z0	Malawi	Africa	2021	UNC	human	NA	NA	ssrB-1	ssrC-1	ssrD-1	NA	NA	NA	NA
715	PRJNA815321	SRR29022141	114475	197.28	13.5307	16.9679	pallidum	Nichols	SRR29022141	SAMN41394466	TPVMW760N	Malawi	Africa	2022	UNC	human	NA	ssrA-1	NA	NA	ssrD-1	NA	ssrF-1a	ssrG-1a	NA
716	PRJNA815321	SRR21294745	64286	216.473	8.11206	7.80005	pallidum	Nichols	SRR21294745	SAMN30414975	TPVMW516N0	Malawi	Africa	2021	UNC	human	NA	NA	ssrB-1	ssrC-1	ssrD-1	NA	NA	NA	NA
717	PRJNA815321	SRR21294927	155943	211.687	19.43	0.192255	pallidum	Nichols	SRR21294927	SAMN30414918	TPVMW469Z0	Malawi	Africa	2021	UNC	human	NA	ssrA-1	ssrB-1	ssrC-1	ssrD-1	ssrE-1	ssrF-1a	ssrG-1a	ssrH-1a
718	PRJNA815321	SRR29022093	97313	195.493	11.8508	2.68608	pallidum	Nichols	SRR29022093	SAMN41394384	GSPMW018LLS1	Malawi	Africa	2022	UNC	human	NA	ssrA-1	ssrB-1	ssrC-1	ssrD-1	NA	ssrF-1a	ssrG-1a	NA
719	PRJNA815321	SRR29022094	351014	215.823	44.0784	0.060423	pallidum	Nichols	SRR29022094	SAMN41394383	GSPMW018LLS0	Malawi	Africa	2022	UNC	human	NA	ssrA-1	ssrB-1	ssrC-1	ssrD-1	ssrE-1	ssrF-1a	ssrG-1a	ssrH-1a
720	PRJNA815321	SRR29022124	91832	191.529	11.0615	3.2903	pallidum	Nichols	SRR29022124	SAMN41394482	TPVMW774T	Malawi	Africa	2022	UNC	human	NA	NA	ssrB-1	ssrC-1	ssrD-1	NA	ssrF-1a	NA	NA
721	PRJEB60271	ERR13170810	2989384	182.362	358.422	0.010986	pallidum	Nichols	NA	NA	NA	South Africa	Africa	NA	Sanger	human	NA	ssrA-1	ssrB-1	ssrC-1	ssrD-1	ssrE-1	ssrF-1a	ssrG-1a	ssrH-1a
722	PRJNA815321	SRR21294770	86113	186.504	10.2721	4.04834	pallidum	Nichols	SRR21294770	SAMN30414952	TPVMW14460	Malawi	Africa	2020	UNC	human	NA	NA	ssrB-1	ssrC-1	ssrD-1	NA	ssrF-1a	ssrG-1a	NA
723	PRJNA815321	SRR29022020	185692	203.67	22.7499	0.197748	pallidum	Nichols	SRR29022020	SAMN41394451	TPVMW741ZLS1	Malawi	Africa	2022	UNC	human	NA	ssrA-1	ssrB-1	ssrC-1	ssrD-1	ssrE-1	ssrF-1a	ssrG-1a	ssrH-1a
724	PRJNA815321	SRR29022021	209317	208.631	25.6687	0.115353	pallidum	Nichols	SRR29022021	SAMN41394450	TPVMW741ZLS0	Malawi	Africa	2022	UNC	human	NA	ssrA-1	ssrB-1	ssrC-1	ssrD-1	ssrE-1	ssrF-1a	ssrG-1a	ssrH-1a
725	PRJNA815321	SRR21294775	62848	210.602	7.83089	9.23922	pallidum	Nichols	SRR21294775	SAMN30414947	TPVMW124Y0	Malawi	Africa	2020	UNC	human	NA	NA	ssrB-1	ssrC-1	ssrD-1	NA	ssrF-1a	NA	NA
726	PRJNA815321	SRR29022136	768612	211.767	95.7728	0.021972	pallidum	Nichols	SRR29022136	SAMN41394471	TPVMW764X	Malawi	Africa	2022	UNC	human	NA	ssrA-1	ssrB-1	ssrC-1	ssrD-1	NA	ssrF-1a	ssrG-1a	ssrH-1a
727	PRJNA815321	SRR21294805	316345	198.335	38.5575	0.027465	pallidum	Nichols	SRR21294805	SAMN30415081	TPVMW0774SW2	Malawi	Africa	2020	UNC	human	NA	ssrA-1	ssrB-1	ssrC-1	ssrD-1	ssrE-1	ssrF-1a	ssrG-1a	ssrH-1a
728	PRJNA815321	SRR21294813	412789	202.839	50.7627	0.043944	pallidum	Nichols	SRR21294813	SAMN30415074	TPVMW0774SW1	Malawi	Africa	2020	UNC	human	NA	ssrA-1	ssrB-1	ssrC-1	ssrD-1	ssrE-1	ssrF-1a	ssrG-1a	ssrH-1a
729	PRJNA815321	SRR21294949	244111	241.289	30.3587	0.137325	pallidum	Nichols	SRR21294949	SAMN30415000	TPVMW07740	Malawi	Africa	2020	UNC	human	NA	ssrA-1	ssrB-1	ssrC-1	ssrD-1	NA	ssrF-1a	ssrG-1a	ssrH-1a
730	PRJNA723099	SAMN18805074	558720	335.129	70.8509	0.005493	pallidum	Nichols	NA	SAMN18805074	UAB60i	Madagascar	Africa	2000-2007	UW	human	NA	ssrA-1	ssrB-1	ssrC-1	ssrD-1	ssrE-1	ssrF-1a	ssrG-1a	ssrH-1a
731	PRJNA723099	SRR14277369	3114665	286.731	402.888	0	pallidum	Nichols	SRR14277369	SAMN18805026	UAB266i	Madagascar	Africa	2000-2007	UW	human	NA	ssrA-1	ssrB-1	ssrC-1	ssrD-1	ssrE-1	ssrF-1a	ssrG-1a	ssrH-1a
732	PRJNA723099	SRR21135110	498248	272.219	60.2612	0.071409	pallidum	Nichols	SRR21135110	SAMN30221385	UAB222	Madagascar	Africa	2000-2007	UW	human	NA	ssrA-1	ssrB-1	ssrC-1	ssrD-1	ssrE-1	ssrF-1a	ssrG-1a	ssrH-1a
733	PRJNA723099	SRR21130896	146035	355.477	18.641	0.43944	pallidum	Nichols	SRR21130896	SAMN30221391	UAB264	Madagascar	Africa	2000-2007	UW	human	NA	ssrA-1	ssrB-1	ssrC-1	ssrD-1	ssrE-1	ssrF-1a	ssrG-1a	ssrH-1a
734	PRJNA723099	SAMN18805054	274110	291.465	34.0957	0.016479	pallidum	Nichols	NA	SAMN18805054	UAB526xi	Madagascar	Africa	2000-2007	UW	human	NA	ssrA-1	ssrB-1	ssrC-1	ssrD-1	ssrE-1	ssrF-1a	ssrG-1a	ssrH-1a
735	PRJNA723099	SAMN18805059	358241	310.208	44.8587	0	pallidum	Nichols	NA	SAMN18805059	UAB531i	Madagascar	Africa	2000-2007	UW	human	NA	ssrA-1	ssrB-1	ssrC-1	ssrD-1	ssrE-1	ssrF-1a	ssrG-1a	ssrH-1a
736	PRJNA723099	SRR14277348	2482488	297.46	322.375	0	pallidum	Nichols	SRR14277348	SAMN18805045	UAB510i	Madagascar	Africa	2000-2007	UW	human	NA	ssrA-1	ssrB-1	ssrC-1	ssrD-1	ssrE-1	ssrF-1a	ssrG-1a	ssrH-1a
737	PRJNA723099	SRR14277362	582105	325.07	75.0746	0.0933809	pallidum	Nichols	SRR14277362	SAMN18805032	UAB28xi	Madagascar	Africa	2000-2007	UW	human	NA	ssrA-1	ssrB-1	ssrC-1	ssrD-1	NA	ssrF-1a	ssrG-1a	ssrH-1a
738	PRJNA723099	SAMN18805075	193631	311.716	24.3136	0.049437	pallidum	Nichols	NA	SAMN18805075	UAB61xei	Madagascar	Africa	2000-2007	UW	human	NA	ssrA-1	ssrB-1	ssrC-1	ssrD-1	ssrE-1	ssrF-1a	ssrG-1a	ssrH-1a
739	PRJNA723099	SRR14277312	1684922	285.252	215.676	0	pallidum	Nichols	SRR14277312	SAMN18805078	UAB69i	Madagascar	Africa	2000-2007	UW	human	NA	ssrA-1	ssrB-1	ssrC-1	ssrD-1	NA	ssrF-1a	ssrG-1a	ssrH-1a
740	PRJNA723099	SRR21135103	182005	335.228	22.5231	0.027465	pallidum	Nichols	SRR21135103	SAMN30221394	UAB32	Madagascar	Africa	2000-2007	UW	human	NA	ssrA-1	ssrB-1	ssrC-1	ssrD-1	ssrE-1	ssrF-1a	ssrG-1a	ssrH-1a
741	PRJNA723099	SAMN18805057	157805	316.595	20.2524	0.038451	pallidum	Nichols	NA	SAMN18805057	UAB52xi	Madagascar	Africa	2000-2007	UW	human	NA	ssrA-1	ssrB-1	NA	ssrD-1	ssrE-1	ssrF-1a	ssrG-1a	ssrH-1a
742	PRJNA723099	SRR21144444	136684	272.079	16.1869	0.208734	pallidum	Nichols	SRR21144444	SAMN30221379	UAB15	Madagascar	Africa	2000-2007	UW	human	NA	ssrA-1	ssrB-1	ssrC-1	ssrD-1	ssrE-1	ssrF-1a	ssrG-1a	ssrH-1a
743	PRJNA723099	SRR21130889	105824	275.424	12.6029	0.697611	pallidum	Nichols	SRR21130889	SAMN30221402	UAB539	Madagascar	Africa	2000-2007	UW	human	NA	ssrA-1	ssrB-1	ssrC-1	ssrD-1	NA	ssrF-1a	ssrG-1a	ssrH-1a
744	PRJNA723099	SRR14277350	743049	302.063	96.2537	0	pallidum	Nichols	SRR14277350	SAMN18805043	UAB508	Madagascar	Africa	2000-2007	UW	human	NA	ssrA-1	ssrB-1	ssrC-1	ssrD-1	ssrE-1	ssrF-1a	ssrG-1a	ssrH-1a
745	PRJNA723099	SAMN18805038	648393	316.881	83.3135	0.005493	pallidum	Nichols	NA	SAMN18805038	UAB501	Madagascar	Africa	2000-2007	UW	human	NA	ssrA-1	ssrB-1	ssrC-1	ssrD-1	NA	ssrF-1a	ssrG-1a	ssrH-1a
746	PRJNA723099	SRR21135099	240790	286.051	29.1676	0.005493	pallidum	Nichols	SRR21135099	SAMN30221403	UAB542	Madagascar	Africa	2000-2007	UW	human	NA	ssrA-1	ssrB-1	ssrC-1	ssrD-1	ssrE-1	ssrF-1a	ssrG-1a	ssrH-1a
747	PRJNA723099	SRR14277309	910269	305.687	117.444	0.005493	pallidum	Nichols	SRR14277309	SAMN18805080	UAB71i	Madagascar	Africa	2000-2007	UW	human	NA	ssrA-1	ssrB-1	ssrC-1	ssrD-1	NA	ssrF-1a	ssrG-1a	ssrH-1a
748	PRJNA723099	SAMN18805079	615472	302.379	79.5426	0.005493	pallidum	Nichols	NA	SAMN18805079	UAB6xi	Madagascar	Africa	2000-2007	UW	human	NA	ssrA-1	ssrB-1	ssrC-1	ssrD-1	ssrE-1	ssrF-1a	ssrG-1a	ssrH-1a
749	PRJNA723099	SRR14277390	742220	298.967	96.5583	0	pallidum	Nichols	SRR14277390	SAMN18805007	UAB16xi	Madagascar	Africa	2000-2007	UW	human	NA	ssrA-1	ssrB-1	ssrC-1	ssrD-1	NA	ssrF-1a	ssrG-1a	ssrH-1a
750	PRJNA723099	SAMN18805065	451461	348.468	57.0041	0.010986	pallidum	Nichols	NA	SAMN18805065	UAB545ei	Madagascar	Africa	2000-2007	UW	human	NA	ssrA-1	ssrB-1	ssrC-1	ssrD-1	ssrE-1	ssrF-1a	ssrG-1a	ssrH-1a
751	PRJNA723099	SAMN18805072	724481	304.757	93.3288	0	pallidum	Nichols	NA	SAMN18805072	UAB553xei	Madagascar	Africa	2000-2007	UW	human	NA	ssrA-1	ssrB-1	ssrC-1	ssrD-1	ssrE-1	ssrF-1a	ssrG-1a	ssrH-1a
752	PRJNA723099	SRR14277314	1471327	278.786	187.644	0	pallidum	Nichols	SRR14277314	SAMN18805076	UAB62i	Madagascar	Africa	2000-2007	UW	human	NA	ssrA-1	ssrB-1	ssrC-1	ssrD-1	ssrE-1	ssrF-1a	ssrG-1a	ssrH-1a
753	PRJNA723099	SAMN18805070	580911	269.985	71.727	0.005493	pallidum	Nichols	NA	SAMN18805070	UAB551xi	Madagascar	Africa	2000-2007	UW	human	NA	ssrA-1	ssrB-1	ssrC-1	ssrD-1	ssrE-1	ssrF-1a	ssrG-1a	ssrH-1a
754	PRJNA723099	SRR14277393	417343	265.052	50.5894	0	pallidum	Nichols	SRR14277393	SAMN18805004	UAB165xi	Madagascar	Africa	2000-2007	UW	human	NA	ssrA-1	ssrB-1	ssrC-1	ssrD-1	ssrE-1	ssrF-1a	ssrG-1a	ssrH-1a
755	PRJNA723099	SRR14277363	4000289	320.835	517.918	0	pallidum	Nichols	SRR14277363	SAMN18805031	UAB278i	Madagascar	Africa	2000-2007	UW	human	NA	ssrA-1	ssrB-1	ssrC-1	ssrD-1	ssrE-1	ssrF-1a	ssrG-1a	ssrH-1a
756	PRJNA723099	SRR14277354	556158	259.307	68.1359	0	pallidum	Nichols	SRR14277354	SAMN18805039	UAB503i	Madagascar	Africa	2000-2007	UW	human	NA	ssrA-1	ssrB-1	ssrC-1	ssrD-1	ssrE-1	ssrF-1a	ssrG-1a	ssrH-1a
757	PRJNA723099	SRR14277365	3784891	253.142	485.224	0	pallidum	Nichols	SRR14277365	SAMN18805029	UAB275i	Madagascar	Africa	2000-2007	UW	human	NA	ssrA-1	ssrB-1	ssrC-1	ssrD-1	ssrE-1	ssrF-1a	ssrG-1a	ssrH-1a
758	PRJNA723099	SRR14277367	4001553	310.11	519.332	0	pallidum	Nichols	SRR14277367	SAMN18805028	UAB268xi	Madagascar	Africa	2000-2007	UW	human	NA	ssrA-1	ssrB-1	ssrC-1	ssrD-1	ssrE-1	ssrF-1a	ssrG-1a	ssrH-1a
759	PRJNA723099	SRR14277351	2953981	306.114	369.409	0	pallidum	Nichols	SRR14277351	SAMN18805042	UAB507ei	Madagascar	Africa	2000-2007	UW	human	NA	ssrA-1	ssrB-1	ssrC-1	ssrD-1	ssrE-1	ssrF-1a	ssrG-1a	ssrH-1a
760	PRJNA723099	SAMN18805062	752317	290.199	94.1415	0.005493	pallidum	Nichols	NA	SAMN18805062	UAB534xi	Madagascar	Africa	2000-2007	UW	human	NA	ssrA-1	ssrB-1	ssrC-1	ssrD-1	ssrE-1	ssrF-1a	ssrG-1a	ssrH-1a
761	PRJNA723099	SRR14277386	1052537	273.194	129.29	0	pallidum	Nichols	SRR14277386	SAMN18805010	UAB191xei	Madagascar	Africa	2000-2007	UW	human	NA	ssrA-1	ssrB-1	ssrC-1	ssrD-1	ssrE-1	ssrF-1a	ssrG-1a	ssrH-1a
762	PRJNA723099	SRR14277368	2950152	271.17	382.021	0	pallidum	Nichols	SRR14277368	SAMN18805027	UAB267i	Madagascar	Africa	2000-2007	UW	human	NA	ssrA-1	ssrB-1	ssrC-1	ssrD-1	ssrE-1	ssrF-1a	ssrG-1a	ssrH-1a
763	PRJNA723099	SRR14277353	613840	252.54	77.0157	0	pallidum	Nichols	SRR14277353	SAMN18805040	UAB504xi	Madagascar	Africa	2000-2007	UW	human	NA	ssrA-1	ssrB-1	ssrC-1	ssrD-1	ssrE-1	ssrF-1a	ssrG-1a	ssrH-1a
764	PRJNA723099	SRR14277330	743796	345.718	93.0835	0	pallidum	Nichols	SRR14277330	SAMN18805061	UAB533i	Madagascar	Africa	2000-2007	UW	human	NA	ssrA-1	ssrB-1	ssrC-1	ssrD-1	ssrE-1	ssrF-1a	ssrG-1a	ssrH-1a
765	PRJNA723099	SAMN18805030	431042	278.174	55.033	0	pallidum	Nichols	NA	SAMN18805030	UAB276i	Madagascar	Africa	2000-2007	UW	human	NA	ssrA-1	ssrB-1	ssrC-1	ssrD-1	ssrE-1	ssrF-1a	ssrG-1a	ssrH-1a
766	PRJNA723099	SRR14277345	684442	240.325	83.9669	0	pallidum	Nichols	SRR14277345	SAMN18805048	UAB515xi	Madagascar	Africa	2000-2007	UW	human	NA	ssrA-1	ssrB-1	ssrC-1	ssrD-1	ssrE-1	ssrF-1a	ssrG-1a	ssrH-1a
767	PRJNA723099	SAMN18805052	449219	322.129	56.7339	0.005493	pallidum	Nichols	NA	SAMN18805052	UAB523x	Madagascar	Africa	2000-2007	UW	human	NA	ssrA-1	ssrB-1	ssrC-1	ssrD-1	ssrE-1	ssrF-1a	ssrG-1a	ssrH-1a
768	PRJNA723099	SRR21135100	128961	365.173	15.7171	0.543807	pallidum	Nichols	SRR21135100	SAMN30221399	UAB520	Madagascar	Africa	2000-2007	UW	human	NA	ssrA-1	ssrB-1	ssrC-1	ssrD-1	ssrE-1	ssrF-1a	ssrG-1a	ssrH-1a
769	PRJNA723099	SRR14277370	591297	382.112	75.7655	0.313101	pallidum	Nichols	SRR14277370	SAMN18805025	UAB263xi	Madagascar	Africa	2000-2007	UW	human	NA	ssrA-1	ssrB-1	ssrC-1	ssrD-1	ssrE-1	ssrF-1a	ssrG-1a	ssrH-1a
770	PRJNA723099	SRR21135105	1293610	264.387	158.988	0.032958	pallidum	Nichols	SRR21135105	SAMN30221390	UAB261	Madagascar	Africa	2000-2007	UW	human	NA	ssrA-1	ssrB-1	ssrC-1	ssrD-1	ssrE-1	ssrF-1a	ssrG-1a	ssrH-1a
771	PRJNA723099	SAMN18805053	226800	349.184	28.2465	0.010986	pallidum	Nichols	NA	SAMN18805053	UAB525xe	Madagascar	Africa	2000-2007	UW	human	NA	ssrA-1	ssrB-1	ssrC-1	ssrD-1	ssrE-1	ssrF-1a	ssrG-1a	ssrH-1a
772	PRJNA723099	SRR21130888	189643	327.586	23.5147	0.016479	pallidum	Nichols	SRR21130888	SAMN30221405	UAB544	Madagascar	Africa	2000-2007	UW	human	NA	ssrA-1	ssrB-1	ssrC-1	ssrD-1	ssrE-1	ssrF-1a	ssrG-1a	ssrH-1a
773	PRJNA723099	SRR21130890	209932	284.697	25.5808	0.038451	pallidum	Nichols	SRR21130890	SAMN30221401	UAB537	Madagascar	Africa	2000-2007	UW	human	NA	ssrA-1	ssrB-1	ssrC-1	ssrD-1	ssrE-1	ssrF-1a	ssrG-1a	ssrH-1a
774	PRJNA723099	SRR14277389	140423	246.625	17.265	0.131832	pallidum	Nichols	SRR14277389	SAMN18805008	UAB178ei	Madagascar	Africa	2000-2007	UW	human	NA	ssrA-1	ssrB-1	ssrC-1	ssrD-1	ssrE-1	ssrF-1a	ssrG-1a	ssrH-1a
775	PRJNA723099	SRR21135104	237534	319.548	29.5744	0.032958	pallidum	Nichols	SRR21135104	SAMN30221392	UAB270	Madagascar	Africa	2000-2007	UW	human	NA	ssrA-1	ssrB-1	ssrC-1	ssrD-1	ssrE-1	ssrF-1a	ssrG-1a	ssrH-1a
776	PRJNA723099	SRR14277352	3999693	281.043	511.474	0.005493	pallidum	Nichols	SRR14277352	SAMN18805041	UAB505ei	Madagascar	Africa	2000-2007	UW	human	NA	ssrA-1	ssrB-1	ssrC-1	ssrD-1	ssrE-1	ssrF-1a	ssrG-1a	ssrH-1a
777	PRJNA723099	SRR21115593	246122	394.1	31.006	0.021972	pallidum	Nichols	SRR21115593	SAMN30221404	UAB543	Madagascar	Africa	2000-2007	UW	human	NA	ssrA-1	ssrB-1	ssrC-1	ssrD-1	ssrE-1	ssrF-1a	ssrG-1a	ssrH-1a
778	PRJNA723099	SRR21144443	158824	303.89	18.833	0.324087	pallidum	Nichols	SRR21144443	SAMN30221381	UAB190	Madagascar	Africa	2000-2007	UW	human	NA	ssrA-1	ssrB-1	ssrC-1	ssrD-1	ssrE-1	ssrF-1a	ssrG-1a	ssrH-1a
779	PRJEB33181	ERR4899199	97563	192.505	12.0785	4.13073	pallidum	Nichols	ERR4899199	SAMEA5753842	TPA_BCC013	Canada	North America	2002	Sanger	human	NA	ssrA-1	ssrB-1	ssrC-1	ssrD-1	NA	NA	ssrG-1a	NA
780	PRJEB60271	ERR13170768	150372	185.651	18.1263	0.873386	pallidum	Nichols	NA	NA	NA	South Africa	Africa	NA	Sanger	human	NA	ssrA-1	ssrB-1	ssrC-1	ssrD-1	NA	ssrF-1a	ssrG-1a	NA
781	PRJEB60271	ERR13170862	57723	180.057	6.88895	17.1491	pallidum	Nichols	NA	NA	NA	South Africa	Africa	NA	Sanger	human	NA	ssrA-1	ssrB-1	NA	ssrD-1	NA	ssrF-1a	NA	NA
782	PRJEB60271	ERR13170864	70080	182.116	8.38047	9.73908	pallidum	Nichols	NA	NA	NA	South Africa	Africa	NA	Sanger	human	NA	ssrA-1	ssrB-1	ssrC-1	ssrD-1	NA	ssrF-1a	ssrG-1a	NA
783	PRJNA723099	SRR21130894	122953	336.318	15.0713	0.247185	pallidum	Nichols	SRR21130894	SAMN30221393	UAB3	Madagascar	Africa	2000-2007	UW	human	NA	ssrA-1	ssrB-1	ssrC-1	ssrD-1	ssrE-1	ssrF-1a	ssrG-1a	ssrH-1a
784	PRJNA723099	SAMN18805047	1233237	306.932	157.529	0	pallidum	Nichols	NA	SAMN18805047	UAB512x	Madagascar	Africa	2000-2007	UW	human	NA	ssrA-1	ssrB-1	ssrC-1	ssrD-1	ssrE-1	ssrF-1a	ssrG-1a	ssrH-1a
785	PRJNA723099	SAMN18805084	3999437	267.962	511.546	0	pallidum	Nichols	NA	SAMN18805084	UAB89xi	Madagascar	Africa	2000-2007	UW	human	NA	ssrA-1	ssrB-1	ssrC-1	ssrD-1	ssrE-1	ssrF-1a	ssrG-1a	ssrH-1a
786	PRJNA723099	SAMN18805037	224188	311.026	28.9114	0.016479	pallidum	Nichols	NA	SAMN18805037	UAB49xi	Madagascar	Africa	2000-2007	UW	human	NA	ssrA-1	ssrB-1	ssrC-1	ssrD-1	NA	ssrF-1a	ssrG-1a	ssrH-1a
787	PRJNA723099	SRR14277306	772521	240.19	94.9242	0	pallidum	Nichols	SRR14277306	SAMN18805083	UAB81xi	Madagascar	Africa	2000-2007	UW	human	NA	ssrA-1	ssrB-1	ssrC-1	ssrD-1	ssrE-1	ssrF-1a	ssrG-1a	ssrH-1a
788	PRJNA723099	SRR14277321	348592	255.522	43.5147	0.005493	pallidum	Nichols	SRR14277321	SAMN18805069	UAB54xi	Madagascar	Africa	2000-2007	UW	human	NA	ssrA-1	ssrB-1	ssrC-1	ssrD-1	ssrE-1	ssrF-1a	ssrG-1a	ssrH-1a
789	PRJNA723099	SAMN18805068	238550	304.38	29.6947	0.010986	pallidum	Nichols	NA	SAMN18805068	UAB549xe	Madagascar	Africa	2000-2007	UW	human	NA	ssrA-1	ssrB-1	ssrC-1	ssrD-1	ssrE-1	ssrF-1a	ssrG-1a	ssrH-1a
790	PRJNA723099	SAMN18805012	400007	272.893	50.1329	0	pallidum	Nichols	NA	SAMN18805012	UAB194xi	Madagascar	Africa	2000-2007	UW	human	NA	ssrA-1	ssrB-1	ssrC-1	ssrD-1	ssrE-1	ssrF-1a	ssrG-1a	ssrH-1a
791	PRJNA723099	SAMN18805022	772789	312.207	99.4435	0	pallidum	Nichols	NA	SAMN18805022	UAB231i	Madagascar	Africa	2000-2007	UW	human	NA	ssrA-1	ssrB-1	ssrC-1	ssrD-1	ssrE-1	ssrF-1a	ssrG-1a	ssrH-1a
792	PRJNA723099	SAMN18805067	244679	333.612	31.3691	0.021972	pallidum	Nichols	NA	SAMN18805067	UAB547xei	Madagascar	Africa	2000-2007	UW	human	NA	ssrA-1	ssrB-1	ssrC-1	ssrD-1	ssrE-1	ssrF-1a	ssrG-1a	ssrH-1a
793	PRJNA723099	SRR14277313	345992	285.498	42.5754	0	pallidum	Nichols	SRR14277313	SAMN18805077	UAB67xi	Madagascar	Africa	2000-2007	UW	human	NA	ssrA-1	ssrB-1	ssrC-1	ssrD-1	ssrE-1	ssrF-1a	ssrG-1a	ssrH-1a
794	PRJNA723099	SAMN18805058	526277	260.361	66.6744	0	pallidum	Nichols	NA	SAMN18805058	UAB530i	Madagascar	Africa	2000-2007	UW	human	NA	ssrA-1	ssrB-1	ssrC-1	ssrD-1	ssrE-1	ssrF-1a	ssrG-1a	ssrH-1a
795	PRJNA723099	SAMN18805066	503987	274.318	63.3865	0.005493	pallidum	Nichols	NA	SAMN18805066	UAB546i	Madagascar	Africa	2000-2007	UW	human	NA	ssrA-1	ssrB-1	ssrC-1	ssrD-1	ssrE-1	ssrF-1a	ssrG-1a	ssrH-1a
796	PRJNA723099	SAMN18805002	434231	254.165	53.4463	0	pallidum	Nichols	NA	SAMN18805002	UAB162xi	Madagascar	Africa	2000-2007	UW	human	NA	ssrA-1	ssrB-1	ssrC-1	ssrD-1	ssrE-1	ssrF-1a	ssrG-1a	ssrH-1a
797	PRJNA723099	SRR14277397	1062918	294.92	136.522	0	pallidum	Nichols	SRR14277397	SAMN18805000	UAB12xi	Madagascar	Africa	2000-2007	UW	human	NA	ssrA-1	ssrB-1	ssrC-1	ssrD-1	ssrE-1	ssrF-1a	ssrG-1a	ssrH-1a
798	PRJNA723099	SAMN18805063	605382	265.04	75.6496	0	pallidum	Nichols	NA	SAMN18805063	UAB535i	Madagascar	Africa	2000-2007	UW	human	NA	ssrA-1	ssrB-1	ssrC-1	ssrD-1	ssrE-1	ssrF-1a	ssrG-1a	ssrH-1a
799	PRJNA723099	SRR21130891	258280	343.442	32.1834	0.032958	pallidum	Nichols	SRR21130891	SAMN30221400	UAB536	Madagascar	Africa	2000-2007	UW	human	NA	ssrA-1	ssrB-1	ssrC-1	ssrD-1	ssrE-1	ssrF-1a	ssrG-1a	ssrH-1a
800	PRJNA723099	SAMN18805055	209573	328.123	26.6915	0.005493	pallidum	Nichols	NA	SAMN18805055	UAB528ei	Madagascar	Africa	2000-2007	UW	human	NA	ssrA-1	ssrB-1	ssrC-1	ssrD-1	ssrE-1	ssrF-1a	ssrG-1a	ssrH-1a
801	PRJNA723099	SRR14277331	4000000	321.401	505.165	0	pallidum	Nichols	SRR14277331	SAMN18805060	UAB532xi	Madagascar	Africa	2000-2007	UW	human	NA	ssrA-1	ssrB-1	ssrC-1	ssrD-1	ssrE-1	ssrF-1a	ssrG-1a	ssrH-1a
802	PRJNA723099	SRR14277349	4000254	263.266	502.671	0	pallidum	Nichols	SRR14277349	SAMN18805044	UAB509ei	Madagascar	Africa	2000-2007	UW	human	NA	ssrA-1	ssrB-1	ssrC-1	ssrD-1	ssrE-1	ssrF-1a	ssrG-1a	ssrH-1a
803	PRJNA723099	SAMN18805035	645167	329.263	83.3196	0.016479	pallidum	Nichols	NA	SAMN18805035	UAB44xi	Madagascar	Africa	2000-2007	UW	human	NA	ssrA-1	ssrB-1	ssrC-1	ssrD-1	ssrE-1	ssrF-1a	ssrG-1a	ssrH-1a
804	PRJNA723099	SAMN18805064	422786	270.707	52.9236	0.010986	pallidum	Nichols	NA	SAMN18805064	UAB538xi	Madagascar	Africa	2000-2007	UW	human	NA	ssrA-1	ssrB-1	ssrC-1	ssrD-1	NA	ssrF-1a	ssrG-1a	ssrH-1a
805	PRJNA723099	SAMN18805015	2897996	287.167	370.145	0	pallidum	Nichols	NA	SAMN18805015	UAB202xi	Madagascar	Africa	2000-2007	UW	human	NA	ssrA-1	ssrB-1	ssrC-1	ssrD-1	ssrE-1	ssrF-1a	ssrG-1a	ssrH-1a
806	PRJNA723099	SRR14277391	176549	214.446	21.0234	0.05493	pallidum	Nichols	SRR14277391	SAMN18805006	UAB167xei	Madagascar	Africa	2000-2007	UW	human	NA	ssrA-1	ssrB-1	ssrC-1	ssrD-1	ssrE-1	ssrF-1a	ssrG-1a	ssrH-1a
807	PRJNA723099	SRR21135096	219908	277.836	27.6544	0.05493	pallidum	Nichols	SRR21135096	SAMN30221407	UAB550	Madagascar	Africa	2000-2007	UW	human	NA	ssrA-1	ssrB-1	ssrC-1	ssrD-1	ssrE-1	ssrF-1a	ssrG-1a	ssrH-1a
808	PRJNA723099	SRR21135102	231625	275.467	28.1616	0.038451	pallidum	Nichols	SRR21135102	SAMN30221397	UAB502	Madagascar	Africa	2000-2007	UW	human	NA	ssrA-1	ssrB-1	ssrC-1	ssrD-1	ssrE-1	ssrF-1a	ssrG-1a	ssrH-1a
809	PRJNA723099	SRR14277307	192462	274.801	23.7371	0.027465	pallidum	Nichols	SRR14277307	SAMN18805082	UAB76xei	Madagascar	Africa	2000-2007	UW	human	NA	ssrA-1	ssrB-1	ssrC-1	ssrD-1	ssrE-1	ssrF-1a	ssrG-1a	ssrH-1a
810	PRJNA723099	SAMN18805034	432715	311.354	55.4994	0	pallidum	Nichols	NA	SAMN18805034	UAB40xi	Madagascar	Africa	2000-2007	UW	human	NA	ssrA-1	ssrB-1	ssrC-1	ssrD-1	ssrE-1	ssrF-1a	ssrG-1a	ssrH-1a
811	PRJNA723099	SAMN18805056	1014230	289.203	130.021	0.010986	pallidum	Nichols	NA	SAMN18805056	UAB529i	Madagascar	Africa	2000-2007	UW	human	NA	ssrA-1	ssrB-1	ssrC-1	ssrD-1	ssrE-1	ssrF-1a	ssrG-1a	ssrH-1a
812	PRJNA723099	SRR14277380	1078488	259.833	135.189	0	pallidum	Nichols	SRR14277380	SAMN18805016	UAB203i	Madagascar	Africa	2000-2007	UW	human	NA	ssrA-1	ssrB-1	ssrC-1	ssrD-1	ssrE-1	ssrF-1a	ssrG-1a	ssrH-1a
813	PRJNA723099	SRR14277372	1664769	320.359	216.976	0	pallidum	Nichols	SRR14277372	SAMN18805023	UAB236i	Madagascar	Africa	2000-2007	UW	human	NA	ssrA-1	ssrB-1	ssrC-1	ssrD-1	ssrE-1	ssrF-1a	ssrG-1a	ssrH-1a
814	PRJNA723099	SRR21135098	156929	316.744	19.14	0.05493	pallidum	Nichols	SRR21135098	SAMN30221406	UAB548	Madagascar	Africa	2000-2007	UW	human	NA	ssrA-1	ssrB-1	ssrC-1	ssrD-1	ssrE-1	ssrF-1a	ssrG-1a	ssrH-1a
815	PRJNA723099	SRR14277385	960079	286.364	120.734	0	pallidum	Nichols	SRR14277385	SAMN18805011	UAB193i	Madagascar	Africa	2000-2007	UW	human	NA	ssrA-1	ssrB-1	ssrC-1	ssrD-1	ssrE-1	ssrF-1a	ssrG-1a	ssrH-1a
816	PRJNA723099	SAMN18805013	431716	276.483	54.1281	0	pallidum	Nichols	NA	SAMN18805013	UAB195xi	Madagascar	Africa	2000-2007	UW	human	NA	ssrA-1	ssrB-1	ssrC-1	ssrD-1	ssrE-1	ssrF-1a	ssrG-1a	ssrH-1a
817	PRJNA723099	SRR14277382	1687199	304.654	216.247	0	pallidum	Nichols	SRR14277382	SAMN18805014	UAB197i	Madagascar	Africa	2000-2007	UW	human	NA	ssrA-1	ssrB-1	ssrC-1	ssrD-1	ssrE-1	ssrF-1a	ssrG-1a	ssrH-1a
818	PRJNA723099	SRR14277358	128777	273.115	16.1349	0.241692	pallidum	Nichols	SRR14277358	SAMN18805036	UAB46xei	Madagascar	Africa	2000-2007	UW	human	NA	ssrA-1	ssrB-1	ssrC-1	ssrD-1	ssrE-1	ssrF-1a	ssrG-1a	ssrH-1a
819	PRJEB60271	ERR13170779	148432	185.909	17.8971	0.686625	pallidum	Nichols	NA	NA	NA	South Africa	Africa	NA	Sanger	human	NA	ssrA-1	ssrB-1	ssrC-1	ssrD-1	NA	ssrF-1a	ssrG-1a	ssrH-1a
820	PRJEB63120	ERR14054897	90134	200.677	11.2091	3.8396	pallidum	Nichols	NA	NA	NA	NA	Africa	NA	Sanger	human	NA	ssrA-1	ssrB-1	ssrC-1	ssrD-1	NA	ssrF-1a	NA	NA
821	PRJNA815321	SRR21294897	58735	207.25	7.22543	10.5575	pallidum	Nichols	SRR21294897	SAMN30414945	TPVMW122K0	Malawi	Africa	2020	UNC	human	NA	ssrA-1	ssrB-1	ssrC-1	ssrD-1	NA	NA	NA	NA
822	PRJNA815321	SRR21294763	283627	206.56	34.4167	0.153804	pallidum	Nichols	SRR21294763	SAMN30414958	TPVMW182T0	Malawi	Africa	2020	UNC	human	NA	ssrA-1	ssrB-1	ssrC-1	ssrD-1	NA	ssrF-1a	ssrG-1b	ssrH-1a
823	PRJNA815321	SRR21294926	167399	206.508	20.5261	1.12606	pallidum	Nichols	SRR21294926	SAMN30415107	TPVMW478T	Malawi	Africa	2021	UNC	human	NA	ssrA-1	ssrB-1	ssrC-1	ssrD-1	NA	ssrF-1a	ssrG-1b	ssrH-1a
824	PRJNA815321	SRR21294792	398837	257.704	51.5206	0.038451	pallidum	Nichols	SRR21294792	SAMN30415093	TPVMW478TSW2	Malawi	Africa	2021	UNC	human	NA	ssrA-1	ssrB-1	ssrC-1	ssrD-1	ssrE-1	ssrF-1a	ssrG-1b	ssrH-1a
825	PRJNA815321	SRR21294793	576682	206.871	71.1888	0.021972	pallidum	Nichols	SRR21294793	SAMN30415092	TPVMW478T1	Malawi	Africa	2021	UNC	human	NA	ssrA-1	ssrB-1	ssrC-1	ssrD-1	NA	ssrF-1a	ssrG-1b	ssrH-1a
826	PRJNA815321	SRR21294857	372504	211.917	46.5343	0.032958	pallidum	Nichols	SRR21294857	SAMN30414981	TPVMW708X0	Malawi	Africa	2020	UNC	human	NA	ssrA-1	ssrB-1	ssrC-1	ssrD-1	NA	ssrF-1a	ssrG-1b	ssrH-1a
827	PRJNA815321	SRR29022149	98969	228.48	12.5941	3.97693	pallidum	Nichols	SRR29022149	SAMN41394459	TPVMW756NLS0	Malawi	Africa	2022	UNC	human	NA	ssrA-1	ssrB-1	ssrC-1	ssrD-1	NA	ssrF-1a	ssrG-1b	ssrH-1a
828	PRJNA815321	SRR21294855	150606	217.266	19.0331	0.269157	pallidum	Nichols	SRR21294855	SAMN30414983	TPVMW709Z0	Malawi	Africa	2020	UNC	human	NA	ssrA-1	ssrB-1	ssrC-1	ssrD-1	ssrE-1	ssrF-1a	ssrG-1b	ssrH-1a
829	PRJNA815321	SRR21294853	58358	215.685	7.26893	10.2335	pallidum	Nichols	SRR21294853	SAMN30414985	TPVMW72050	Malawi	Africa	2020	UNC	human	NA	NA	ssrB-1	ssrC-1	ssrD-1	NA	NA	NA	NA
830	PRJNA815321	SRR29022099	97336	199.688	11.7151	2.23016	pallidum	Nichols	SRR29022099	SAMN41394379	GSPMW0159	Malawi	Africa	2022	UNC	human	NA	NA	ssrB-1	ssrC-1	ssrD-1	NA	ssrF-1a	ssrG-1b	ssrH-1a
831	PRJEB60271	ERR13170778	241625	203.223	29.7829	0.049437	pallidum	Nichols	NA	NA	NA	South Africa	Africa	NA	Sanger	human	NA	ssrA-1	ssrB-1	ssrC-1	ssrD-1	NA	ssrF-1a	ssrG-1a	ssrH-1a
832	PRJEB60271	ERR13170780	819604	172.722	96.5514	0.005493	pallidum	Nichols	NA	NA	NA	South Africa	Africa	NA	Sanger	human	NA	ssrA-1	ssrB-1	ssrC-1	ssrD-1	ssrE-1	ssrF-1a	ssrG-1a	ssrH-1a
833	PRJEB60271	ERR13170843	218710	177.804	25.7414	0.148311	pallidum	Nichols	NA	NA	NA	South Africa	Africa	NA	Sanger	human	NA	ssrA-1	ssrB-1	ssrC-1	ssrD-1	NA	ssrF-1a	NA	ssrH-1a
834	PRJEB60271	ERR13170782	495758	177.95	58.8682	0.016479	pallidum	Nichols	NA	NA	NA	South Africa	Africa	NA	Sanger	human	NA	ssrA-1	ssrB-1	ssrC-1	ssrD-1	ssrE-1	ssrF-1a	ssrG-1a	ssrH-1a
835	PRJEB60271	ERR13170803	434717	192.652	52.748	0.010986	pallidum	Nichols	NA	NA	NA	South Africa	Africa	NA	Sanger	human	NA	ssrA-1	ssrB-1	ssrC-1	ssrD-1	ssrE-1	ssrF-1a	ssrG-1a	ssrH-1a
836	PRJEB60271	ERR13170853	54452	193.816	6.6316	16.9953	pallidum	Nichols	NA	NA	NA	South Africa	Africa	NA	Sanger	human	NA	ssrA-1	NA	ssrC-1	NA	NA	ssrF-1a	NA	NA
837	PRJEB60271	ERR13170800	765709	191.032	93.221	0.016479	pallidum	Nichols	NA	NA	NA	South Africa	Africa	NA	Sanger	human	NA	ssrA-1	ssrB-1	ssrC-1	ssrD-1	ssrE-1	ssrF-1a	ssrG-1a	ssrH-1a
838	PRJEB60271	ERR13170821	3502092	194.365	430.06	0.010986	pallidum	Nichols	NA	NA	NA	South Africa	Africa	NA	Sanger	human	NA	ssrA-1	ssrB-1	ssrC-1	ssrD-1	ssrE-1	ssrF-1a	ssrG-1a	ssrH-1a
839	PRJNA815321	SRR21294795	430926	200.533	53.3531	0.049437	pallidum	Nichols	SRR21294795	SAMN30415090	TPVMW468X0	Malawi	Africa	2021	UNC	human	NA	ssrA-1	ssrB-1	ssrC-1	ssrD-1	ssrE-1	ssrF-1a	ssrG-1a	ssrH-1a
840	PRJNA815321	SRR21294950	122889	208.584	15.22	0.928316	pallidum	Nichols	SRR21294950	SAMN30414999	TPVMW082H0	Malawi	Africa	2020	UNC	human	NA	NA	ssrB-1	ssrC-1	ssrD-1	NA	NA	NA	NA
841	PRJNA815321	SRR21294798	533627	211.953	67.3647	0.038451	pallidum	Nichols	SRR21294798	SAMN30415087	TPVMW4405SW1	Malawi	Africa	2021	UNC	human	NA	ssrA-1	ssrB-1	ssrC-1	ssrD-1	ssrE-1	ssrF-1a	ssrG-1a	ssrH-1a
842	PRJNA815321	SRR21294797	612440	221.489	77.3488	0.010986	pallidum	Nichols	SRR21294797	SAMN30415088	TPVMW4405SW2	Malawi	Africa	2021	UNC	human	NA	ssrA-1	ssrB-1	ssrC-1	ssrD-1	ssrE-1	ssrF-1a	ssrG-1a	ssrH-1a
843	PRJNA815321	SRR21294800	575470	207.817	71.1159	0.021972	pallidum	Nichols	SRR21294800	SAMN30415086	TPVMW44050	Malawi	Africa	2021	UNC	human	NA	ssrA-1	ssrB-1	ssrC-1	ssrD-1	NA	ssrF-1a	ssrG-1a	ssrH-1a
844	PRJEB60271	ERR13170832	51034	187.349	6.14203	20.8459	pallidum	Nichols	NA	NA	NA	South Africa	Africa	NA	Sanger	human	NA	ssrA-1	ssrB-1	NA	ssrD-1	NA	NA	ssrG-1a	NA
845	PRJEB33181	ERR4853622	54149	191.61	6.55178	23.0871	pallidum	Nichols	ERR4853622	NA	TPA_ZIM016	Zimbabwe	Africa	2015	Sanger	human	NA	ssrA-1	ssrB-1	ssrC-1	ssrD-1	NA	ssrF-1a	NA	NA
846	PRJEB60271	ERR13170815	4002049	199.116	494.855	0.010986	pallidum	Nichols	NA	NA	NA	South Africa	Africa	NA	Sanger	human	NA	ssrA-1	ssrB-1	ssrC-1	ssrD-1	ssrE-1	ssrF-1a	ssrG-1a	ssrH-1a
847	PRJEB33181	ERR4853623	294412	185.1	35.2456	0.10986	pallidum	Nichols	ERR4853623	SAMEA5857540	TPA_ZIM018	Zimbabwe	Africa	2015	Sanger	human	NA	ssrA-1	ssrB-1	ssrC-1	ssrD-1	NA	ssrF-1a	ssrG-1a	ssrH-1a
848	PRJEB33181	ERR4853624	91740	191.378	10.8295	7.50343	pallidum	Nichols	ERR4853624	SAMEA5857541	TPA_OMI017	UK	Europe	2017	Sanger	human	NA	ssrA-1	ssrB-1	ssrC-1	ssrD-1	NA	ssrF-1a	ssrG-1a	ssrH-1a
849	PRJEB33181	ERR4853621	112205	189.057	13.4524	4.53172	pallidum	Nichols	ERR4853621	SAMEA5857537	TPA_ZIM014	Zimbabwe	Africa	2015	Sanger	human	NA	ssrA-1	ssrB-1	NA	ssrD-1	NA	ssrF-1a	ssrG-1a	ssrH-1a
850	PRJEB60271	ERR13170831	81318	191.401	9.88231	5.93793	pallidum	Nichols	NA	NA	NA	South Africa	Africa	NA	Sanger	human	NA	ssrA-1	ssrB-1	NA	ssrD-1	NA	ssrF-1a	NA	NA
851	PRJEB33181	ERR4899214	186899	186.134	22.8642	0.560286	pallidum	Nichols	ERR4899214	SAMEA5857538	TPA_ZIM015	Zimbabwe	Africa	2015	Sanger	human	NA	ssrA-1	ssrB-1	ssrC-1	ssrD-1	NA	ssrF-1a	ssrG-1a	ssrH-1a
852	PRJEB33181	ERR4899239	116288	172.901	13.972	3.73524	pallidum	Nichols	ERR4899239	SAMEA5857642	TPA_ZIM020	Zimbabwe	Africa	2015	Sanger	human	NA	ssrA-1	ssrB-1	ssrC-1	ssrD-1	NA	ssrF-1a	ssrG-1a	ssrH-1a
853	PRJEB63120	ERR13433332	2271927	177.547	268.897	0	pallidum	Nichols	NA	NA	NA	NA	Africa	NA	Sanger	human	NA	ssrA-1	ssrB-1	ssrC-1	ssrD-1	ssrE-1	ssrF-1a	ssrG-1a	ssrH-1a
854	PRJEB63120	ERR14054905	1764533	201.969	220.789	0.010986	pallidum	Nichols	NA	NA	NA	NA	Africa	NA	Sanger	human	NA	ssrA-1	ssrB-1	ssrC-1	ssrD-1	ssrE-1	ssrF-1a	ssrG-1a	ssrH-1a
855	PRJEB63120	ERR13433338	456250	190.67	56.1795	0.010986	pallidum	Nichols	NA	NA	NA	NA	Africa	NA	Sanger	human	NA	ssrA-1	ssrB-1	ssrC-1	ssrD-1	NA	ssrF-1a	ssrG-1a	ssrH-1a
856	PRJEB63120	ERR14054904	1043639	191.417	128.838	0.016479	pallidum	Nichols	NA	NA	NA	NA	Africa	NA	Sanger	human	NA	ssrA-1	ssrB-1	ssrC-1	ssrD-1	ssrE-1	ssrF-1a	ssrG-1a	ssrH-1a
857	PRJEB60271	ERR13170799	855062	186.526	103.773	0.010986	pallidum	Nichols	NA	NA	NA	South Africa	Africa	NA	Sanger	human	NA	ssrA-1	ssrB-1	ssrC-1	ssrD-1	ssrE-1	ssrF-1a	ssrG-1a	ssrH-1a
858	PRJEB63120	ERR13433331	113512	197.649	14.0716	1.86762	pallidum	Nichols	NA	NA	NA	NA	Africa	NA	Sanger	human	NA	NA	ssrB-1	ssrC-1	ssrD-1	NA	ssrF-1a	ssrG-1a	NA
859	PRJEB60271	ERR13170816	1117878	187.604	135.656	0.010986	pallidum	Nichols	NA	NA	NA	South Africa	Africa	NA	Sanger	human	NA	ssrA-1	ssrB-1	ssrC-1	ssrD-1	ssrE-1	ssrF-1a	ssrG-1a	ssrH-1a
860	PRJEB60271	ERR13170796	246193	178.821	29.2943	0.131832	pallidum	Nichols	NA	NA	NA	South Africa	Africa	NA	Sanger	human	NA	ssrA-1	ssrB-1	ssrC-1	ssrD-1	ssrE-1	ssrF-1a	ssrG-1a	ssrH-1a
861	PRJEB60271	ERR13170807	1201481	183.413	144.296	0.016479	pallidum	Nichols	NA	NA	NA	South Africa	Africa	NA	Sanger	human	NA	ssrA-1	ssrB-1	ssrC-1	ssrD-1	NA	ssrF-1a	ssrG-1a	ssrH-1a
862	PRJEB33181	ERR4993351	836764	193.731	104.351	0.005493	pallidum	Nichols	ERR4993351	SAMEA5753811	TPA_BCC012	Canada	North America	2002	Sanger	human	NA	ssrA-1	ssrB-1	ssrC-1	ssrD-1	ssrE-1	ssrF-1a	ssrG-1a	ssrH-1a
863	PRJNA754263	SRR15440476	1983040	197.603	226.172	0.032958	pallidum	Nichols	SRR15440476	SAMN20751646	TPAUS_248	Australia	Oceania	2018	Doherty	human	NA	ssrA-1	ssrB-1	ssrC-1	ssrD-1	ssrE-1	ssrF-1a	ssrG-1a	ssrH-1a
864	PRJEB28546	ERR3684472	305317	194.897	37.46	0.043944	pallidum	Nichols	ERR3684472	SAMEA5145720	PHE170333A	UK	Europe	2017	Sanger	human	NA	ssrA-1	ssrB-1	ssrC-1	ssrD-1	ssrE-1	ssrF-1a	ssrG-1a	ssrH-1a
865	PRJEB28546	ERR3684459	245897	194.642	30.0724	0.126339	pallidum	Nichols	ERR3684459	SAMEA5145707	PHE160243A	UK	Europe	2016	Sanger	human	NA	ssrA-1	ssrB-1	ssrC-1	ssrD-1	NA	ssrF-1a	ssrG-1a	ssrH-1a
866	PRJEB28546	ERR3684463	105377	190.068	12.8826	5.54243	pallidum	Nichols	ERR3684463	SAMEA5145711	PHE160270A	UK	Europe	2016	Sanger	human	NA	ssrA-1	ssrB-1	NA	ssrD-1	NA	ssrF-1a	ssrG-1a	ssrH-1a
867	PRJEB28546	ERR4045380	178172	196.134	21.7138	0.379017	pallidum	Nichols	ERR4045380	SAMEA5145762	PHE160290A	UK	Europe	2016	Sanger	human	NA	ssrA-1	ssrB-1	ssrC-1	ssrD-1	NA	ssrF-1a	ssrG-1a	ssrH-1a
868	PRJEB28546	ERR3684496	94369	195.052	11.6471	5.05356	pallidum	Nichols	ERR3684496	SAMEA5145752	PHE160206A	UK	Europe	2016	Sanger	human	NA	NA	ssrB-1	ssrC-1	ssrD-1	NA	ssrF-1a	ssrG-1a	NA
869	PRJEB28546	ERR3684506	70116	195.021	8.67203	11.4639	pallidum	Nichols	ERR3684506	SAMEA5145762	UKTPA7632877	NA	NA	NA	Sanger	human	NA	NA	ssrB-1	NA	ssrD-1	NA	NA	ssrG-1a	ssrH-1a
870	PRJEB28546	ERR3684536	95137	174.84	11.2314	6.99808	pallidum	Nichols	ERR3684536	SAMEA5145784	PHE160233A	UK	Europe	2016	Sanger	human	NA	NA	ssrB-1	ssrC-1	ssrD-1	NA	NA	NA	ssrH-1a
871	PRJEB28546	ERR3684493	158269	191.057	19.5025	0.708597	pallidum	Nichols	ERR3684493	SAMEA5145749	PHE150166A	UK	Europe	2015	Sanger	human	NA	ssrA-1	ssrB-1	ssrC-1	ssrD-1	NA	ssrF-1a	ssrG-1a	ssrH-1a
872	PRJNA754263	SRR15440049	1425643	202.056	168.937	0.005493	pallidum	Nichols	SRR15440049	SAMN20751619	TPAUS_205	Australia	Oceania	2019	Doherty	human	NA	ssrA-1	ssrB-1	ssrC-1	ssrD-1	ssrE-1	ssrF-1a	ssrG-1a	ssrH-1a
873	PRJNA754263	SRR15440394	194655	209.326	22.4594	0.373524	pallidum	Nichols	SRR15440394	SAMN20751719	TPAUS_382	Australia	Oceania	2019	Doherty	human	NA	ssrA-1	ssrB-1	ssrC-1	ssrD-1	NA	ssrF-1a	ssrG-1a	ssrH-1a
874	PRJEB28546	ERR3684461	203927	185.12	24.688	0.752541	pallidum	Nichols	ERR3684461	SAMEA5145709	PHE160255A	UK	Europe	2016	Sanger	human	NA	ssrA-1	ssrB-1	ssrC-1	ssrD-1	NA	ssrF-1a	ssrG-1a	ssrH-1a
875	PRJEB28546	ERR3684508	66292	191.765	8.12217	14.0731	pallidum	Nichols	ERR3684508	SAMEA5145726	UKTPA7632879	NA	NA	NA	Sanger	human	NA	ssrA-1	ssrB-1	NA	ssrD-1	NA	NA	NA	NA
876	PRJEB28546	ERR3684454	461674	189.811	56.2304	0.005493	pallidum	Nichols	ERR3684454	SAMEA5145702	PHE150145A	UK	Europe	2015	Sanger	human	NA	ssrA-1	ssrB-1	ssrC-1	ssrD-1	ssrE-1	ssrF-1a	ssrG-1a	ssrH-1a
877	PRJEB28546	ERR3684750	129798	187.392	15.3888	3.07608	pallidum	Nichols	ERR3684750	SAMEA5146027	PHE150168A	UK	Europe	2015	Sanger	human	NA	NA	ssrB-1	ssrC-1	ssrD-1	NA	ssrF-1a	ssrG-1a	ssrH-1a
878	PRJEB28546	ERR4045382	91214	196.594	11.1119	5.21835	pallidum	Nichols	ERR4045382	SAMEA5145766	PHE140455A	UK	Europe	2014	Sanger	human	NA	ssrA-1	ssrB-1	ssrC-1	NA	NA	ssrF-1a	ssrG-1a	ssrH-1a
879	PRJEB28546	ERR3684476	279770	191.102	34.1982	0.0769019	pallidum	Nichols	ERR3684476	SAMEA5145724	PHE170374A	UK	Europe	2017	Sanger	human	NA	ssrA-1	ssrB-1	ssrC-1	ssrD-1	ssrE-1	ssrF-1a	ssrG-1a	ssrH-1a
880	PRJEB28546	ERR3684529	81104	183.763	9.79759	9.29964	pallidum	Nichols	ERR3684529	SAMEA5145777	PHE150139A	UK	Europe	2015	Sanger	human	NA	ssrA-1	ssrB-1	ssrC-1	ssrD-1	NA	NA	ssrG-1a	NA
881	PRJEB33181	ERR4899206	209893	190.909	25.8203	0.131832	pallidum	Nichols	ERR4899206	SAMEA5857514	TPA_ESBCN005	Spain	Europe	2015	Sanger	human	NA	ssrA-1	ssrB-1	ssrC-1	ssrD-1	NA	NA	ssrG-1a	ssrH-1a
882	PRJNA723099	SRR23803141	477854	461.381	58.7433	0.010986	pallidum	Nichols	SRR23803141	SAMN33714962	SIFI36	Spain	Europe	2022	UW	human	NA	ssrA-1	ssrB-1	ssrC-1	ssrD-1	ssrE-1	ssrF-1a	ssrG-1a	ssrH-1a
883	PRJEB28546	ERR4045385	145763	191.131	17.3309	1.13705	pallidum	Nichols	ERR4045385	SAMEA5145866	PHE150118A	UK	Europe	2015	Sanger	human	NA	ssrA-1	ssrB-1	ssrC-1	ssrD-1	NA	ssrF-1a	ssrG-1a	ssrH-1a
884	PRJEB28546	ERR3684578	75587	187.162	9.07474	12.6394	pallidum	Nichols	ERR3684578	SAMEA5145826	UKTPA7632963	NA	NA	NA	Sanger	human	NA	NA	ssrB-1	NA	NA	NA	ssrF-1a	ssrG-1a	NA
885	PRJEB28546	ERR4045395	205100	187.192	24.201	0.318594	pallidum	Nichols	ERR4045395	SAMEA5145826	PHE150143A	UK	Europe	2015	Sanger	human	NA	ssrA-1	ssrB-1	ssrC-1	ssrD-1	NA	ssrF-1a	ssrG-1a	ssrH-1a
886	PRJEB28546	ERR3684477	513730	190.984	62.7798	0.021972	pallidum	Nichols	ERR3684477	SAMEA5145733	PHE170381A	UK	Europe	2017	Sanger	human	NA	ssrA-1	ssrB-1	ssrC-1	ssrD-1	ssrE-1	ssrF-1a	ssrG-1a	ssrH-1a
887	PRJEB28546	ERR3684486	157799	179.145	18.8623	1.17001	pallidum	Nichols	ERR3684486	SAMEA5145742	PHE140089A	UK	Europe	2014	Sanger	human	NA	ssrA-1	ssrB-1	NA	ssrD-1	NA	NA	ssrG-1a	ssrH-1a
888	PRJEB28546	ERR3684490	281262	184.196	34.2064	0.148311	pallidum	Nichols	ERR3684490	SAMEA5145746	PHE150133A	UK	Europe	2015	Sanger	human	NA	ssrA-1	ssrB-1	ssrC-1	ssrD-1	ssrE-1	ssrF-1a	ssrG-1a	ssrH-1a
889	PRJEB28546	ERR3684453	627994	193.132	76.8419	0.005493	pallidum	Nichols	ERR3684453	SAMEA5145701	PHE150121A	UK	Europe	2015	Sanger	human	NA	ssrA-1	ssrB-1	ssrC-1	ssrD-1	ssrE-1	ssrF-1a	ssrG-1a	ssrH-1a
890	PRJEB28546	ERR3684474	396581	188.31	48.3416	0.043944	pallidum	Nichols	ERR3684474	SAMEA5145722	PHE170349A	UK	Europe	2017	Sanger	human	NA	ssrA-1	ssrB-1	ssrC-1	ssrD-1	NA	ssrF-1a	ssrG-1a	ssrH-1a
891	PRJEB20795	ERR2710619	574198	167.288	37.6614	0.010986	pallidum	Nichols	ERR2710619	SAMEA104061040	NL19	UK	Europe	2016	Sanger	human	NA	ssrA-1	ssrB-1	ssrC-1	ssrD-1	NA	ssrF-1a	ssrG-1a	ssrH-1a
892	PRJEB28546	ERR3684458	503852	189.326	61.2633	0.010986	pallidum	Nichols	ERR3684458	SAMEA5145706	PHE160224A	UK	Europe	2016	Sanger	human	NA	ssrA-1	ssrB-1	ssrC-1	ssrD-1	ssrE-1	ssrF-1a	ssrG-1a	ssrH-1a
893	PRJEB28546	ERR3684545	55233	185.128	6.64623	21.6973	pallidum	Nichols	ERR3684545	SAMEA5145793	UKTPA7632927	NA	NA	NA	Sanger	human	NA	ssrA-1	NA	NA	NA	NA	NA	NA	NA
894	PRJEB28546	ERR4045377	130170	186.894	15.6794	1.45015	pallidum	Nichols	ERR4045377	SAMEA5145793	PHE160302A	UK	Europe	2016	Sanger	human	NA	ssrA-1	ssrB-1	ssrC-1	ssrD-1	NA	ssrF-1a	ssrG-1a	ssrH-1a
895	PRJEB28546	ERR3684617	54971	188.943	6.60497	23.521	pallidum	Nichols	ERR3684617	SAMEA5145866	UKTPA7633005	NA	NA	NA	Sanger	human	NA	NA	NA	ssrC-1	ssrD-1	NA	ssrF-1a	NA	NA
896	PRJNA723099	SRR21130907	154265	459.577	19.1051	0.065916	pallidum	Nichols	SRR21130907	SAMN30221361	SF180909	USA	North America	2019	UW	human	NA	ssrA-1	ssrB-1	ssrC-1	ssrD-1	ssrE-1	ssrF-1a	ssrG-1a	ssrH-1a
897	PRJNA723099	SRR21135112	165799	466.314	20.0653	0.450426	pallidum	Nichols	SRR21135112	SAMN30221366	SF687060	USA	North America	2019	UW	human	NA	ssrA-1	ssrB-1	ssrC-1	ssrD-1	NA	ssrF-1a	ssrG-1a	ssrH-1a
898	PRJEB28546	ERR3684452	756595	190.514	92.1808	0	pallidum	Nichols	ERR3684452	SAMEA5145700	PHE140085A	UK	Europe	2014	Sanger	human	NA	ssrA-1	ssrB-1	ssrC-1	ssrD-1	ssrE-1	ssrF-1a	ssrG-1a	ssrH-1a
899	PRJEB33181	ERR4853613	170829	199.193	20.7829	0.65916	pallidum	Nichols	ERR4853613	SAMEA5857521	TPA_UKBIR032	UK	Europe	2018	Sanger	human	NA	ssrA-1	ssrB-1	ssrC-1	ssrD-1	NA	ssrF-1a	ssrG-1a	ssrH-1a
900	PRJEB20795	ERR2710618	183349	175.71	12.0304	0.499863	pallidum	Nichols	ERR2710618	SAMEA104061038	NL17	UK	Europe	2016	Sanger	human	NA	ssrA-1	ssrB-1	ssrC-1	ssrD-1	NA	ssrF-1a	ssrG-1a	NA
901	PRJEB28546	ERR4045393	114839	190.509	13.8386	2.93875	pallidum	Nichols	ERR4045393	SAMEA5145811	PHE170664A	UK	Europe	2017	Sanger	human	NA	ssrA-1	ssrB-1	NA	ssrD-1	NA	ssrF-1a	NA	ssrH-1a
902	PRJEB33181	ERR5210565	65710	197.965	8.02426	12.4911	pallidum	Nichols	ERR5210565	NA	TPA_HUN190013	Hungary	Europe	2019	Sanger	human	NA	ssrA-1	ssrB-1	NA	ssrD-1	NA	ssrF-1a	ssrG-1a	NA
903	PRJEB28546	ERR3684492	184309	187.79	22.5275	0.411975	pallidum	Nichols	ERR3684492	SAMEA5145748	PHE150162A	UK	Europe	2015	Sanger	human	NA	ssrA-1	ssrB-1	ssrC-1	ssrD-1	NA	ssrF-1a	ssrG-1a	ssrH-1a
904	PRJEB28546	ERR4045381	173901	193.694	21.0975	0.351552	pallidum	Nichols	ERR4045381	SAMEA5145726	PHE160306A	UK	Europe	2016	Sanger	human	NA	ssrA-1	ssrB-1	ssrC-1	ssrD-1	NA	ssrF-1a	ssrG-1a	ssrH-1a
905	PRJNA754263	SRR15440352	634199	167.693	67.0264	0.021972	pallidum	Nichols	SRR15440352	SAMN20751757	TPAUS_469	Australia	Oceania	2020	Doherty	human	NA	ssrA-1	ssrB-1	ssrC-1	ssrD-1	NA	ssrF-1a	ssrG-1a	ssrH-1a
906	PRJEB28546	ERR4045379	145392	191.23	17.6311	1.19198	pallidum	Nichols	ERR4045379	SAMEA5145759	PHE160276A	UK	Europe	2016	Sanger	human	NA	ssrA-1	ssrB-1	ssrC-1	ssrD-1	NA	ssrF-1a	ssrG-1a	NA
907	PRJEB28546	ERR3684503	60372	190.379	7.39815	16.446	pallidum	Nichols	ERR3684503	SAMEA5145759	UKTPA7632874	NA	NA	NA	Sanger	human	NA	ssrA-1	ssrB-1	ssrC-1	ssrD-1	NA	ssrF-1a	NA	NA
908	PRJEB28546	ERR3684532	99393	180.029	11.9431	5.00961	pallidum	Nichols	ERR3684532	SAMEA5145780	PHE150181A	UK	Europe	2015	Sanger	human	NA	ssrA-1	ssrB-1	ssrC-1	ssrD-1	NA	ssrF-1a	ssrG-1a	NA
909	PRJNA815321	SRR23948428	1032947	193.965	125.065	0.005493	pallidum	Nichols	SRR23948428	SAMN33864091	TPVCN067RB	China	Asia	2021	UNC	human	NA	ssrA-1	ssrB-1	ssrC-1	ssrD-1	NA	ssrF-1a	ssrG-1a	ssrH-1a
910	PRJNA723099	SRR14277311	3147869	383.859	399.391	0	pallidum	Nichols	SRR14277311	SAMN18804908	Italy17LGMi	Italy	Europe	2017	UW	human	NA	ssrA-1	ssrB-1	ssrC-1	ssrD-1	ssrE-1	ssrF-1a	ssrG-1a	ssrH-1a
911	PRJEB28546	ERR3684455	161683	191.271	19.6744	0.966767	pallidum	Nichols	ERR3684455	SAMEA5145703	PHE150150A	UK	Europe	2015	Sanger	human	NA	ssrA-1	ssrB-1	ssrC-1	ssrD-1	NA	ssrF-1a	NA	ssrH-1a
912	PRJNA815321	SRR21294845	2051679	211.565	253.398	0.010986	pallidum	Nichols	SRR21294845	SAMN30414992	TPVCN00490	China	Asia	2019	UNC	human	NA	ssrA-1	ssrB-1	ssrC-1	ssrD-1	ssrE-1	ssrF-1a	ssrG-1a	ssrH-1a
913	PRJNA815321	SRR21294889	624124	212.79	77.2176	0.021972	pallidum	Nichols	SRR21294889	SAMN30415026	TPVCN038X0	China	Asia	2021	UNC	human	NA	ssrA-1	ssrB-1	ssrC-1	ssrD-1	NA	ssrF-1a	ssrG-1a	ssrH-1a
914	PRJEB33181	ERR5210567	80559	201.735	9.91492	7.66273	pallidum	Nichols	ERR5210567	SAMEA6626617	TPA_HUN190019	Hungary	Europe	2019	Sanger	human	NA	ssrA-1	ssrB-1	ssrC-1	ssrD-1	NA	ssrF-1a	NA	NA
915	PRJNA723099	SRR21144447	135356	522.87	15.4867	0.747048	pallidum	Nichols	SRR21144447	SAMN30221370	SF731663	USA	North America	2017	UW	human	NA	ssrA-1	ssrB-1	ssrC-1	ssrD-1	ssrE-1	ssrF-1a	ssrG-1a	ssrH-1a
916	PRJNA815321	SRR21294951	3998821	205.819	467.616	0.010986	pallidum	Nichols	SRR21294951	SAMN30414998	TPVCN008H0	China	Asia	2020	UNC	human	NA	ssrA-1	ssrB-1	ssrC-1	ssrD-1	ssrE-1	ssrF-1a	ssrG-1a	ssrH-1a
917	PRJNA815321	SRR29022064	234204	204.705	28.5803	0.071409	pallidum	Nichols	SRR29022064	SAMN41394411	GSPVT0116SS1	Viet Nam	Asia	2022	UNC	human	NA	ssrA-1	ssrB-1	ssrC-1	ssrD-1	ssrE-1	ssrF-1a	ssrG-1a	ssrH-1a
918	PRJNA723099	SRR21110903	4001307	344.707	522.364	0	pallidum	Nichols	SRR21110903	SAMN30221334	ChinaNJ27	China	Asia	2019	UW	human	NA	ssrA-1	ssrB-1	ssrC-1	ssrD-1	NA	ssrF-1a	ssrG-1a	ssrH-1a
919	PRJNA815321	SRR23948451	165616	195.15	19.4737	0.115353	pallidum	Nichols	SRR23948451	SAMN33864100	TPVCN0689B	China	Asia	2021	UNC	human	NA	ssrA-1	ssrB-1	ssrC-1	ssrD-1	NA	ssrF-1a	ssrG-1a	ssrH-1a
920	PRJEB28546	ERR3684470	229598	187.468	27.8887	0.263664	pallidum	Nichols	ERR3684470	SAMEA5145718	PHE160317A	UK	Europe	2016	Sanger	human	NA	ssrA-1	ssrB-1	ssrC-1	ssrD-1	NA	ssrF-1a	ssrG-1a	ssrH-1a
921	PRJNA562373	SRR10041769	74667	204.761	9.27982	4.72398	pallidum	Nichols	SRR10041769	SAMN12638759	SMUTp_07	China	Asia	2018	Southern Medical University	human	NA	ssrA-1	NA	ssrC-1	ssrD-1	NA	ssrF-1a	ssrG-1a	NA
922	PRJEB20795	ERR2710615	853805	176.063	56.0252	0	pallidum	Nichols	ERR2710615	SAMEA104061035	NL14	UK	Europe	2016	Sanger	human	NA	ssrA-1	ssrB-1	ssrC-1	ssrD-1	NA	ssrF-1a	ssrG-1a	ssrH-1a
923	PRJNA815321	SRR21294930	2436487	204.029	294.646	0.005493	pallidum	Nichols	SRR21294930	SAMN30415017	TPVCN0169	China	Asia	2020	UNC	human	NA	ssrA-1	ssrB-1	ssrC-1	ssrD-1	NA	ssrF-1a	ssrG-1a	ssrH-1a
924	PRJNA815321	SRR23948441	3909209	225.324	489.606	0	pallidum	Nichols	SRR23948441	SAMN33864109	TPVCN0169B	China	Asia	2020	UNC	human	NA	ssrA-1	ssrB-1	ssrC-1	ssrD-1	ssrE-1	ssrF-1a	ssrG-1a	ssrH-1a
925	PRJNA723099	SRR23803138	154536	292.589	18.9493	0.0878879	pallidum	Nichols	SRR23803138	SAMN33714964	SIFI60	Spain	Europe	2022	UW	human	NA	ssrA-1	ssrB-1	ssrC-1	ssrD-1	ssrE-1	ssrF-1a	ssrG-1a	ssrH-1a
926	PRJNA723099	SRR14277428	1128281	429.102	144.979	0.005493	pallidum	Nichols	SRR14277428	SAMN18804974	Japan368i	Japan	Asia	2020	UW	human	NA	ssrA-1	ssrB-1	ssrC-1	ssrD-1	ssrE-1	ssrF-1a	ssrG-1a	ssrH-1a
927	PRJNA723099	SRR14277451	337403	384.338	42.876	0.005493	pallidum	Nichols	SRR14277451	SAMN18804953	Japan338xei	Japan	Asia	2019	UW	human	NA	ssrA-1	ssrB-1	ssrC-1	ssrD-1	ssrE-1	ssrF-1a	ssrG-1a	ssrH-1a
928	PRJNA815321	SRR23948444	1201986	227.298	149.307	0.010986	pallidum	Nichols	SRR23948444	SAMN33864106	TPVCN075R1	China	Asia	2022	UNC	human	NA	ssrA-1	ssrB-1	ssrC-1	ssrD-1	ssrE-1	ssrF-1a	ssrG-1a	ssrH-1a
929	PRJNA815321	SRR29022065	77726	201.671	9.41536	4.88877	pallidum	Nichols	SRR29022065	SAMN41394410	GSPVT0116OS0	Viet Nam	Asia	2022	UNC	human	NA	NA	ssrB-1	NA	NA	NA	ssrF-1a	ssrG-1a	NA
930	PRJNA815321	SRR21294932	1726960	203.364	208.598	0.016479	pallidum	Nichols	SRR21294932	SAMN30415016	TPVCN02410	China	Asia	2020	UNC	human	NA	ssrA-1	ssrB-1	ssrC-1	ssrD-1	ssrE-1	ssrF-1a	ssrG-1a	ssrH-1a
931	PRJNA754263	SRR15440186	496116	225.425	59.2335	0.043944	pallidum	Nichols	SRR15440186	SAMN20751520	TPAUS_089	Australia	Oceania	2016	Doherty	human	NA	ssrA-1	ssrB-1	ssrC-1	ssrD-1	NA	ssrF-1a	ssrG-1a	ssrH-1a
932	PRJNA754263	SRR15440202	408257	187.697	46.5459	0.0769019	pallidum	Nichols	SRR15440202	SAMN20751892	TPAUS_750	Australia	Oceania	2010	Doherty	human	NA	ssrA-1	ssrB-1	ssrC-1	ssrD-1	NA	ssrF-1a	ssrG-1a	ssrH-1a
933	PRJNA815321	SRR29022050	527850	214.164	65.3307	0.021972	pallidum	Nichols	SRR29022050	SAMN41394423	GSPVT021A	Viet Nam	Asia	2022	UNC	human	NA	ssrA-1	ssrB-1	ssrC-1	ssrD-1	NA	ssrF-1a	ssrG-1a	ssrH-1a
934	PRJEB28546	ERR3684475	240500	191.181	29.1219	0.225213	pallidum	Nichols	ERR3684475	SAMEA5145723	PHE170372A	UK	Europe	2017	Sanger	human	NA	ssrA-1	ssrB-1	ssrC-1	ssrD-1	NA	ssrF-1a	ssrG-1a	ssrH-1a
935	PRJEB33181	ERR4853538	83486	197.272	10.2228	7.83851	pallidum	Nichols	ERR4853538	SAMEA5753851	TPA_BCC124	Canada	North America	2015	Sanger	human	NA	ssrA-1	ssrB-1	NA	ssrD-1	NA	NA	NA	NA
936	PRJNA754263	SRR15440088	3999641	198.315	442.271	0.032958	pallidum	Nichols	SRR15440088	SAMN20751584	TPAUS_164	Australia	Oceania	2018	Doherty	human	NA	ssrA-1	ssrB-1	ssrC-1	ssrD-1	NA	ssrF-1a	ssrG-1a	ssrH-1a
937	PRJNA754263	SRR15440113	806767	195.024	93.5674	0.027465	pallidum	Nichols	SRR15440113	SAMN20751563	TPAUS_142	Australia	Oceania	2017	Doherty	human	NA	ssrA-1	ssrB-1	ssrC-1	ssrD-1	NA	ssrF-1a	ssrG-1a	ssrH-1a
938	PRJNA754263	SRR15440400	2087536	175.15	240.311	0.038451	pallidum	Nichols	SRR15440400	SAMN20751714	TPAUS_371	Australia	Oceania	2019	Doherty	human	NA	ssrA-1	ssrB-1	ssrC-1	ssrD-1	NA	ssrF-1a	ssrG-1a	ssrH-1a
939	PRJEB28546	ERR4045388	113278	185.156	13.1887	4.41637	pallidum	Nichols	ERR4045388	SAMEA5145794	PHE160307A	UK	Europe	2016	Sanger	human	NA	ssrA-1	NA	NA	ssrD-1	NA	NA	ssrG-1a	ssrH-1a
940	PRJNA815321	SRR29022058	445883	209.229	55.0446	0.071409	pallidum	Nichols	SRR29022058	SAMN41394416	GSPVT015E	Viet Nam	Asia	2022	UNC	human	NA	ssrA-1	ssrB-1	ssrC-1	ssrD-1	NA	ssrF-1a	ssrG-1a	ssrH-1a
941	PRJNA754263	SRR15440429	365540	180.424	42.7879	0.043944	pallidum	Nichols	SRR15440429	SAMN20751687	TPAUS_300	Australia	Oceania	2016	Doherty	human	NA	ssrA-1	ssrB-1	ssrC-1	ssrD-1	NA	ssrF-1a	ssrG-1a	ssrH-1a
942	PRJEB33181	ERR4853539	117079	195.891	14.2195	2.73002	pallidum	Nichols	ERR4853539	SAMEA5753852	TPA_BCC126	Canada	North America	2015	Sanger	human	NA	ssrA-1	ssrB-1	NA	ssrD-1	NA	ssrF-1a	ssrG-1a	NA
943	PRJEB33181	ERR4853595	56952	189.426	6.76391	21.0711	pallidum	Nichols	ERR4853595	NA	TPA_BCC148	Canada	North America	2016	Sanger	human	NA	NA	NA	NA	ssrD-1	NA	NA	NA	NA
944	PRJEB28546	ERR3684527	102686	180.78	12.3083	5.39962	pallidum	Nichols	ERR3684527	SAMEA5145775	PHE140107A	UK	Europe	2014	Sanger	human	NA	ssrA-1	ssrB-1	ssrC-1	ssrD-1	NA	ssrF-1a	NA	NA
945	PRJEB33181	ERR4853536	146270	194.644	17.8519	1.1755	pallidum	Nichols	ERR4853536	SAMEA5753847	TPA_BCC089	Canada	North America	2013	Sanger	human	NA	ssrA-1	ssrB-1	NA	ssrD-1	NA	ssrF-1a	ssrG-1a	ssrH-1a
946	PRJEB33181	ERR4853530	169181	191.005	20.4614	0.708597	pallidum	Nichols	ERR4853530	SAMEA5753818	TPA_BCC081	Canada	North America	2013	Sanger	human	NA	ssrA-1	ssrB-1	ssrC-1	ssrD-1	NA	ssrF-1a	ssrG-1a	ssrH-1a
947	PRJNA815321	SRR29022052	56877	206.48	7.02738	12.4471	pallidum	Nichols	SRR29022052	SAMN41394422	GSPVT0208	Viet Nam	Asia	2022	UNC	human	NA	NA	ssrB-1	NA	NA	NA	ssrF-1a	ssrG-1a	NA
948	PRJNA723099	SRR14277270	1200170	362.662	153.164	0	pallidum	Nichols	SRR14277270	SAMN18804939	Japan317xi	Japan	Asia	2019	UW	human	NA	ssrA-1	ssrB-1	ssrC-1	ssrD-1	ssrE-1	ssrF-1a	ssrG-1a	ssrH-1a
949	PRJNA815321	SRR29022063	159149	214.099	19.852	0.241692	pallidum	Nichols	SRR29022063	SAMN41394412	GSPVT0120SB0	Viet Nam	Asia	2022	UNC	human	NA	ssrA-1	ssrB-1	ssrC-1	ssrD-1	NA	ssrF-1a	ssrG-1a	ssrH-1a
950	PRJEB33181	ERR4853531	321532	193.279	39.1969	0.05493	pallidum	Nichols	ERR4853531	SAMEA5753821	TPA_BCC101	Canada	North America	2014	Sanger	human	NA	ssrA-1	ssrB-1	ssrC-1	ssrD-1	ssrE-1	ssrF-1a	ssrG-1a	ssrH-1a
951	PRJEB33181	ERR4853557	76316	193.512	9.10126	11.4199	pallidum	Nichols	ERR4853557	SAMEA5753888	TPA_BCC158	Canada	North America	2016	Sanger	human	NA	NA	NA	NA	ssrD-1	NA	ssrF-1a	ssrG-1a	NA
952	PRJNA754263	SRR15440031	102562	218.762	11.4252	3.88904	pallidum	Nichols	SRR15440031	NA	TPAUS_232	Australia	Oceania	2018	Doherty	human	NA	ssrA-1	ssrB-1	NA	ssrD-1	NA	NA	ssrG-1a	NA
953	PRJEB28546	ERR3684491	215948	194.957	26.8325	0.175776	pallidum	Nichols	ERR3684491	SAMEA5145747	PHE150149A	UK	Europe	2015	Sanger	human	NA	ssrA-1	ssrB-1	ssrC-1	ssrD-1	ssrE-1	ssrF-1a	ssrG-1a	ssrH-1a
954	PRJEB28546	ERR3684516	106013	192.134	13.1244	3.49904	pallidum	Nichols	ERR3684516	SAMEA5145764	PHE170397A	UK	Europe	2017	Sanger	human	NA	ssrA-1	NA	NA	NA	NA	ssrF-1a	ssrG-1a	ssrH-1a
955	PRJEB33181	ERR4899210	223834	199.102	27.8766	0.126339	pallidum	Nichols	ERR4899210	SAMEA5857522	TPA_UKBIR044	UK	Europe	2018	Sanger	human	NA	ssrA-1	ssrB-1	ssrC-1	ssrD-1	NA	ssrF-1a	ssrG-1a	ssrH-1a
956	PRJEB33181	ERR5210563	210527	184.486	24.7688	0.313101	pallidum	Nichols	ERR5210563	SAMEA6626609	TPA_HUN180004	Hungary	Europe	2018	Sanger	human	NA	ssrA-1	ssrB-1	ssrC-1	ssrD-1	NA	ssrF-1a	ssrG-1a	ssrH-1a
957	PRJEB33181	ERR4993362	1059022	197.836	132.22	0.010986	pallidum	Nichols	ERR4993362	SAMEA5857457	TPA_UKBRG008	UK	Europe	2018	Sanger	human	NA	ssrA-1	ssrB-1	ssrC-1	ssrD-1	ssrE-1	ssrF-1a	ssrG-1a	ssrH-1a
958	PRJEB28546	ERR3684479	315123	187.412	38.2674	0.071409	pallidum	Nichols	ERR3684479	SAMEA5145735	PHE170405A	UK	Europe	2017	Sanger	human	NA	ssrA-1	ssrB-1	ssrC-1	ssrD-1	NA	ssrF-1a	ssrG-1a	ssrH-1a
959	PRJEB28546	ERR3684481	101379	186.362	12.3132	6.55864	pallidum	Nichols	ERR3684481	SAMEA5145737	PHE170413A	UK	Europe	2017	Sanger	human	NA	ssrA-1	ssrB-1	ssrC-1	ssrD-1	NA	ssrF-1a	ssrG-1a	NA
960	PRJEB33181	ERR7123576	171717	176.017	19.8112	1.05466	pallidum	Nichols	ERR7123576	SAMEA6626608	NA	NA	NA	NA	Sanger	human	NA	ssrA-1	ssrB-1	ssrC-1	ssrD-1	NA	ssrF-1a	ssrG-1a	ssrH-1a
961	PRJEB28546	ERR3684469	247045	191.955	30.0461	0.137325	pallidum	Nichols	ERR3684469	SAMEA5145717	PHE160316A	UK	Europe	2016	Sanger	human	NA	ssrA-1	ssrB-1	ssrC-1	ssrD-1	NA	ssrF-1a	ssrG-1a	ssrH-1a
962	PRJEB33181	ERR4853566	405951	193.095	48.7351	0.032958	pallidum	Nichols	ERR4853566	SAMEA5753822	TPA_BCC122	Canada	North America	2015	Sanger	human	NA	ssrA-1	ssrB-1	ssrC-1	ssrD-1	ssrE-1	ssrF-1a	ssrG-1a	ssrH-1a
963	PRJEB28546	ERR3684462	131559	190.472	15.9792	2.37297	pallidum	Nichols	ERR3684462	SAMEA5145710	PHE160263A	UK	Europe	2016	Sanger	human	NA	ssrA-1	NA	ssrC-1	ssrD-1	NA	ssrF-1a	ssrG-1a	NA
964	PRJEB28546	ERR3684467	189008	193.893	23.0677	0.505356	pallidum	Nichols	ERR3684467	SAMEA5145715	PHE160287A	UK	Europe	2016	Sanger	human	NA	ssrA-1	ssrB-1	ssrC-1	ssrD-1	NA	ssrF-1a	ssrG-1a	ssrH-1a
965	PRJNA723099	SRR21135091	123570	557.707	14.4222	0.725076	pallidum	Nichols	SRR21135091	SAMN30221371	SF758385	USA	North America	2017	UW	human	NA	ssrA-1	ssrB-1	NA	ssrD-1	ssrE-1	ssrF-1a	ssrG-1a	ssrH-1a
966	PRJNA815321	SRR29022076	78575	203.267	9.55132	5.15792	pallidum	Nichols	SRR29022076	SAMN41394400	GSPVT0012	Viet Nam	Asia	2022	UNC	human	NA	NA	ssrB-1	ssrC-1	NA	NA	ssrF-1a	NA	NA
967	PRJNA815321	SRR29022061	370649	195.482	45.209	0.038451	pallidum	Nichols	SRR29022061	SAMN41394413	GSPVT0120SS1	Viet Nam	Asia	2022	UNC	human	NA	ssrA-1	ssrB-1	ssrC-1	ssrD-1	NA	ssrF-1a	ssrG-1a	ssrH-1a
968	PRJEB33181	ERR4853552	71555	194.072	8.60355	12.0516	pallidum	Nichols	ERR4853552	SAMEA5753880	TPA_BCC112	Canada	North America	2014	Sanger	human	NA	ssrA-1	ssrB-1	ssrC-1	ssrD-1	NA	NA	ssrG-1a	NA
969	PRJEB33181	ERR4899246	94003	190.327	11.4512	5.26778	pallidum	Nichols	ERR4899246	SAMEA5753846	TPA_BCC083	Canada	North America	2013	Sanger	human	NA	ssrA-1	ssrB-1	NA	ssrD-1	NA	ssrF-1a	ssrG-1a	NA
970	PRJEB33181	ERR4993354	880146	193.973	110.09	0.005493	pallidum	Nichols	ERR4993354	SAMEA5753819	TPA_BCC088	Canada	North America	2013	Sanger	human	NA	ssrA-1	ssrB-1	ssrC-1	ssrD-1	ssrE-1	ssrF-1a	ssrG-1a	ssrH-1a
971	PRJNA754263	SRR15440334	4000878	170.386	388.872	0	pallidum	Nichols	SRR15440334	SAMN20751774	TPAUS_521	Australia	Oceania	2020	Doherty	human	NA	ssrA-1	ssrB-1	ssrC-1	ssrD-1	ssrE-1	ssrF-1a	ssrG-1a	ssrH-1a
972	PRJNA754263	SRR15440313	1124641	180.894	129.662	0	pallidum	Nichols	SRR15440313	SAMN20751792	TPAUS_539	Australia	Oceania	2020	Doherty	human	NA	ssrA-1	ssrB-1	ssrC-1	ssrD-1	NA	ssrF-1a	ssrG-1a	ssrH-1a
973	PRJEB28546	ERR3684457	455327	189.407	55.2398	0.021972	pallidum	Nichols	ERR3684457	SAMEA5145705	PHE160196A	UK	Europe	2016	Sanger	human	NA	ssrA-1	ssrB-1	ssrC-1	ssrD-1	NA	ssrF-1a	ssrG-1a	ssrH-1a
974	PRJEB33181	ERR5207017	454893	215.636	55.1786	0.010986	pallidum	Nichols	ERR5207017	SAMEA6626618	TPA_HUN190020	Hungary	Europe	2019	Sanger	human	NA	ssrA-1	ssrB-1	ssrC-1	ssrD-1	ssrE-1	ssrF-1a	ssrG-1a	ssrH-1a
975	PRJEB33181	ERR4853603	225139	188.848	26.9565	0.499863	pallidum	Nichols	ERR4853603	SAMEA5857503	TPA_UKBRG007	UK	Europe	2018	Sanger	human	NA	ssrA-1	ssrB-1	ssrC-1	ssrD-1	ssrE-1	ssrF-1a	ssrG-1a	NA
976	PRJNA815321	SRR29022053	39272	214.65	4.8946	24.3559	pallidum	Nichols	SRR29022053	SAMN41394421	GSPVT019P	Viet Nam	Asia	2022	UNC	human	NA	NA	ssrB-1	NA	ssrD-1	NA	NA	NA	NA
977	PRJNA754263	SRR15440315	209067	198.668	24.3422	0.192255	pallidum	Nichols	SRR15440315	SAMN20751790	TPAUS_537	Australia	Oceania	2020	Doherty	human	NA	ssrA-1	ssrB-1	ssrC-1	ssrD-1	NA	ssrF-1a	ssrG-1a	ssrH-1a
978	PRJNA754263	SRR15440457	155160	203.45	17.0611	1.13705	pallidum	Nichols	SRR15440457	SAMN20751663	TPAUS_267	Australia	Oceania	2018	Doherty	human	NA	ssrA-1	ssrB-1	NA	ssrD-1	NA	ssrF-1a	ssrG-1a	ssrH-1a
979	PRJNA754263	SRR15440341	204157	186.997	20.735	0.560286	pallidum	Nichols	SRR15440341	SAMN20751767	TPAUS_501	Australia	Oceania	2019	Doherty	human	NA	ssrA-1	ssrB-1	NA	ssrD-1	NA	NA	ssrG-1a	ssrH-1a
980	PRJNA754263	SRR15440377	328105	200.966	37.9288	0.10986	pallidum	Nichols	SRR15440377	SAMN20751735	TPAUS_418	Australia	Oceania	2020	Doherty	human	NA	ssrA-1	ssrB-1	ssrC-1	ssrD-1	NA	ssrF-1a	ssrG-1a	ssrH-1a
981	PRJEB33181	ERR4853546	129812	192.052	15.7994	2.14776	pallidum	Nichols	ERR4853546	SAMEA5753861	TPA_BCC169	Canada	North America	2017	Sanger	human	NA	ssrA-1	ssrB-1	NA	ssrD-1	NA	ssrF-1a	NA	ssrH-1a
982	PRJEB33181	ERR4853558	102146	190.052	12.1744	5.16891	pallidum	Nichols	ERR4853558	SAMEA5753889	TPA_BCC168	Canada	North America	2017	Sanger	human	NA	NA	ssrB-1	ssrC-1	NA	NA	ssrF-1a	ssrG-1a	NA
983	PRJEB28546	ERR3684478	214814	195.581	26.4774	0.175776	pallidum	Nichols	ERR3684478	SAMEA5145734	PHE170386A	UK	Europe	2017	Sanger	human	NA	NA	ssrB-1	ssrC-1	ssrD-1	NA	ssrF-1a	ssrG-1a	ssrH-1a
984	PRJEB28546	ERR4045384	131928	190.559	15.7143	1.91156	pallidum	Nichols	ERR4045384	SAMEA5145863	PHE140076A	UK	Europe	2014	Sanger	human	NA	ssrA-1	ssrB-1	ssrC-1	ssrD-1	NA	ssrF-1a	ssrG-1a	ssrH-1a
985	PRJEB28546	ERR3684464	142525	191.528	17.3396	1.81818	pallidum	Nichols	ERR3684464	SAMEA5145712	PHE160274A	UK	Europe	2016	Sanger	human	NA	ssrA-1	ssrB-1	ssrC-1	ssrD-1	NA	ssrF-1a	ssrG-1a	ssrH-1a
986	PRJEB28546	ERR3684494	131401	192.868	16.1786	1.19747	pallidum	Nichols	ERR3684494	SAMEA5145750	PHE150170A	UK	Europe	2015	Sanger	human	NA	ssrA-1	ssrB-1	ssrC-1	ssrD-1	NA	ssrF-1a	ssrG-1a	NA
987	PRJEB28546	ERR3684468	106116	194.633	13.0566	4.72398	pallidum	Nichols	ERR3684468	SAMEA5145716	PHE160294A	UK	Europe	2016	Sanger	human	NA	ssrA-1	ssrB-1	ssrC-1	ssrD-1	NA	NA	ssrG-1a	ssrH-1a
988	PRJEB33181	ERR4853540	214710	195.78	26.3006	0.27465	pallidum	Nichols	ERR4853540	SAMEA5753854	TPA_BCC136	Canada	North America	2015	Sanger	human	NA	ssrA-1	ssrB-1	ssrC-1	ssrD-1	NA	ssrF-1a	ssrG-1a	ssrH-1a
989	PRJEB21276	SAMEA4650353	147293	96.4734	7.60072	18.8904	pallidum	SS14	cat	SAMEA4650353	94A	Mexico	North America	1600-1861	Max Planck	human	NA	ssrA-1	NA	ssrC-1	ssrD-1	NA	NA	NA	NA
990	PRJNA723099	SRR14277427	347265	454.582	44.8597	0.016479	pallidum	SS14	SRR14277427	SAMN18804975	MD06B	USA	North America	2002	UW	human	NA	ssrA-1	ssrB-1	ssrC-1	ssrD-1	ssrE-1	ssrF-1b	ssrG-1a	ssrH-1a
991	PRJNA723099	SRR21130901	139656	480.793	16.9557	0.197748	pallidum	SS14	SRR21130901	SAMN30221354	MD54	USA	North America	2000	UW	human	NA	ssrA-1	ssrB-1	ssrC-1	ssrD-1	ssrE-1	NA	ssrG-1a	ssrH-1a
992	PRJNA723099	SRR21130902	257027	424.615	31.4599	0.016479	pallidum	SS14	SRR21130902	SAMN30221353	MD53	USA	North America	2000	UW	human	NA	ssrA-1	ssrB-1	ssrC-1	ssrD-1	ssrE-1	ssrF-1b	ssrG-1a	ssrH-1a
993	PRJNA723099	SRR21130903	127809	405.456	15.5458	0.395496	pallidum	SS14	SRR21130903	SAMN30221352	MD52	USA	North America	2000	UW	human	NA	ssrA-1	ssrB-1	ssrC-1	ssrD-1	ssrE-1	ssrF-1a	ssrG-1a	ssrH-1a
994	PRJEB60271	ERR13170836	298192	180.416	35.703	0.049437	pallidum	SS14	NA	NA	NA	South Africa	Africa	NA	Sanger	human	NA	ssrA-1	ssrB-1	ssrC-1	ssrD-1	ssrE-1	ssrF-1a	ssrG-1a	ssrH-1a
995	PRJEB60271	ERR13170795	1115071	185.042	134.505	0.016479	pallidum	SS14	NA	NA	NA	South Africa	Africa	NA	Sanger	human	NA	ssrA-1	ssrB-1	ssrC-1	ssrD-1	ssrE-1	ssrF-1a	ssrG-1a	ssrH-1a
996	PRJEB60271	ERR13170865	462559	192.884	56.2401	0.010986	pallidum	SS14	NA	NA	NA	South Africa	Africa	NA	Sanger	human	NA	ssrA-1	ssrB-1	ssrC-1	ssrD-1	ssrE-1	ssrF-1a	ssrG-1a	ssrH-1a
997	PRJEB33181	ERR5210584	3997534	168.946	256.747	0.010986	pallidum	SS14	ERR5210584	NA	Mexico_A-mcf	Mexico	North America	1953	Sanger	human	NA	ssrA-1	ssrB-1	ssrC-1	ssrD-1	NA	ssrF-1a	ssrG-1a	ssrH-1a
998	PRJEB33181	ERR7123584	298416	192.059	36.4028	0.05493	pallidum	SS14	ERR7123584	SAMEA6626632	NA	NA	NA	NA	Sanger	human	NA	ssrA-1	ssrB-1	ssrC-1	ssrD-1	NA	ssrF-1a	ssrG-1a	ssrH-1a
999	PRJNA723099	SAMN18804978	187040	442.376	24.0047	0.038451	pallidum	SS14	NA	SAMN18804978	MD18Be	USA	North America	1998	UW	human	NA	ssrA-1	ssrB-1	ssrC-1	ssrD-1	ssrE-1	ssrF-1a	ssrG-1a	ssrH-1a
1000	PRJNA723099	SRR24385970	260948	385.048	33.1485	0.010986	pallidum	SS14	SRR24385970	SAMN34498183	GSPAR082YP	Argentina	South America	2022	UW	human	NA	ssrA-1	ssrB-1	ssrC-1	ssrD-1	ssrE-1	ssrF-1a	ssrG-1a	ssrH-1a
1001	PRJEB28546	ERR3684573	405290	186.433	49.1221	0.027465	pallidum	SS14	ERR3684573	SAMEA5145821	PHE140073A	UK	Europe	2014	Sanger	human	NA	ssrA-1	ssrB-1	ssrC-1	ssrD-1	ssrE-1	ssrF-1a	ssrG-1a	ssrH-1a
1002	PRJNA723099	SAMN18805051	184084	337.147	23.5713	0.346059	pallidum	SS14	NA	SAMN18805051	UAB522x	Madagascar	Africa	2000-2007	UW	human	NA	ssrA-1	ssrB-1	ssrC-1	ssrD-1	ssrE-1	ssrF-1a	ssrG-1a	ssrH-1a
1003	PRJNA20067	CP004011	4001118	298.714	525.279	0	pallidum	SS14	NA	SAMN00000318	SS14	USA	North America	1977	Baylor	human	NA	ssrA-1	ssrB-1	ssrC-1	ssrD-1	ssrE-1	ssrF-1a	ssrG-1a	ssrH-1a
1004	PRJNA723099	SRR14277422	3998151	366.232	517.031	0.005493	pallidum	SS14	SRR14277422	SAMN18804979	MD20B	USA	North America	1998	UW	human	NA	ssrA-1	ssrB-1	ssrC-1	ssrD-1	ssrE-1	ssrF-1a	ssrG-1a	ssrH-1a
1005	PRJEB33181	ERR4899230	542269	192.079	67.0987	0.010986	pallidum	SS14	ERR4899230	SAMEA5857630	TPA_USL-Phil-1	USA	North America	1987	Sanger	human	NA	ssrA-1	ssrB-1	ssrC-1	ssrD-1	ssrE-1	ssrF-1a	ssrG-1a	ssrH-1a
1006	PRJNA723099	SRR26871279	633700	330.576	80.6323	0.043944	pallidum	SS14	SRR26871279	SAMN38300321	L068	USA	North America	2021	UW	human	NA	ssrA-1	ssrB-1	ssrC-1	ssrD-1	ssrE-1	ssrF-1a	ssrG-1a	ssrH-1a
1007	PRJEB33181	ERR4853669	63707	194.547	7.67864	16.1549	pallidum	SS14	ERR4853669	NA	TPA_BCC144	Canada	North America	2016	Sanger	human	NA	ssrA-1	ssrB-1	NA	NA	NA	NA	ssrG-1a	NA
1008	PRJEB33181	ERR5206969	66114	195.059	8.01707	18.5498	pallidum	SS14	ERR5206969	NA	TPA_ALC112	Canada	North America	2019	Sanger	human	NA	NA	ssrB-1	NA	ssrD-1	ssrE-1	ssrF-1a	ssrG-1a	NA
1009	PRJEB20795	ERR2756202	4000005	183.257	409.196	0	pallidum	SS14	ERR2756202	SAMEA104225600	UW181B	USA	North America	2003	Sanger	human	NA	ssrA-1	ssrB-1	ssrC-1	ssrD-1	ssrE-1	ssrF-1a	ssrG-1a	ssrH-1a
1010	PRJNA723099	SRR14277409	965650	325.371	125.577	0.005493	pallidum	SS14	SRR14277409	SAMN18804989	MD57x	USA	North America	2000	UW	human	NA	ssrA-1	ssrB-1	ssrC-1	ssrD-1	ssrE-1	ssrF-1a	ssrG-1a	ssrH-1a
1011	PRJNA723099	SRR14277407	207745	362.418	26.8696	0.021972	pallidum	SS14	SRR14277407	SAMN18804991	Peru213161xe	Peru	South America	2018	UW	human	NA	ssrA-1	ssrB-1	ssrC-1	ssrD-1	ssrE-1	ssrF-1a	ssrG-1a	ssrH-1a
1012	PRJNA754263	SRR15440105	425421	204.183	49.7957	0.049437	pallidum	SS14	SRR15440105	SAMN20751570	TPAUS_149	Australia	Oceania	2017	Doherty	human	NA	ssrA-1	ssrB-1	ssrC-1	ssrD-1	NA	ssrF-1a	ssrG-1a	ssrH-1a
1013	PRJEB33181	ERR4993356	3996072	199.659	503.293	0	pallidum	SS14	ERR4993356	SAMEA5753824	TPA_USL-BAL-2	USA	North America	1971	Sanger	human	NA	ssrA-1	ssrB-1	ssrC-1	ssrD-1	ssrE-1	ssrF-1a	ssrG-1a	ssrH-1a
1014	PRJNA723099	SRR14277415	306433	478.92	39.4498	0.027465	pallidum	SS14	SRR14277415	SAMN18804986	MD521B	USA	North America	2001	UW	human	NA	ssrA-1	ssrB-1	ssrC-1	ssrD-1	ssrE-1	ssrF-1a	ssrG-1a	ssrH-1a
1015	PRJNA723099	SRR14277413	847153	259.993	102.838	0	pallidum	SS14	SRR14277413	SAMN18804988	MD536x	USA	North America	2001	UW	human	NA	ssrA-1	ssrB-1	ssrC-1	ssrD-1	ssrE-1	ssrF-1a	ssrG-1a	ssrH-1a
1016	PRJNA723099	SRR14277418	509830	379.626	65.9127	0	pallidum	SS14	SRR14277418	SAMN18804983	MD26x	USA	North America	1999	UW	human	NA	ssrA-1	ssrB-1	ssrC-1	ssrD-1	ssrE-1	ssrF-1a	ssrG-1a	ssrH-1a
1017	PRJEB20795	ERR2756194	4000676	177.075	408.647	0	pallidum	SS14	ERR2756194	SAMEA104225589	UW102B	USA	North America	2002	Sanger	human	NA	ssrA-1	ssrB-1	ssrC-1	ssrD-1	ssrE-1	ssrF-1a	ssrG-1a	ssrH-1a
1018	PRJEB20795	ERR2756198	3998867	181.58	408.144	0	pallidum	SS14	ERR2756198	SAMEA104225594	UW125B	USA	North America	2002	Sanger	human	NA	ssrA-1	ssrB-1	ssrC-1	ssrD-1	NA	ssrF-1a	ssrG-1a	ssrH-1a
1019	PRJNA723099	SRR14277417	1436639	295.247	179.094	0	pallidum	SS14	SRR14277417	SAMN18804984	MD507x	USA	North America	1998	UW	human	NA	ssrA-1	ssrB-1	ssrC-1	ssrD-1	ssrE-1	ssrF-1a	ssrG-1a	ssrH-1a
1020	PRJEB20795	ERR2756201	3999102	182.815	408.678	0	pallidum	SS14	ERR2756201	SAMEA104225598	UW138B	USA	North America	2002	Sanger	human	NA	ssrA-1	ssrB-1	ssrC-1	ssrD-1	ssrE-1	ssrF-1a	ssrG-1a	ssrH-1a
1021	PRJEB20795	ERR2756200	4002484	182.661	407.987	0	pallidum	SS14	ERR2756200	SAMEA104225597	UW147B	USA	North America	2003	Sanger	human	NA	ssrA-1	ssrB-1	ssrC-1	ssrD-1	ssrE-1	ssrF-1a	ssrG-1a	ssrH-1a
1022	PRJNA723099	SRR14277416	1083426	351.421	140.769	0	pallidum	SS14	SRR14277416	SAMN18804985	MD51x	USA	North America	2000	UW	human	NA	ssrA-1	ssrB-1	ssrC-1	ssrD-1	ssrE-1	ssrF-1a	ssrG-1a	ssrH-1a
1023	PRJEB20795	ERR2756229	992796	182.435	105.849	0	pallidum	SS14	ERR2756229	SAMEA104225503	UW104B	USA	North America	2002	Sanger	human	NA	ssrA-1	ssrB-1	ssrC-1	ssrD-1	ssrE-1	ssrF-1a	ssrG-1a	ssrH-1a
1024	PRJEB33181	ERR4993358	3998106	192.066	499.504	0	pallidum	SS14	ERR4993358	SAMEA5753829	TPA_USL-SEA-81-3	USA	North America	1981	Sanger	human	NA	ssrA-1	ssrB-1	ssrC-1	ssrD-1	ssrE-1	ssrF-1a	ssrG-1a	ssrH-1a
1025	PRJNA723099	SRR14277426	1201691	501.322	155.76	0	pallidum	SS14	SRR14277426	SAMN18804976	MD09B	USA	North America	1998	UW	human	NA	ssrA-1	ssrB-1	ssrC-1	ssrD-1	ssrE-1	ssrF-1a	ssrG-1a	ssrH-1a
1026	PRJEB20795	ERR2756175	4003206	182.272	407.518	0	pallidum	SS14	ERR2756175	SAMEA104225561	UW099B	USA	North America	2001	Sanger	human	NA	ssrA-1	ssrB-1	ssrC-1	ssrD-1	ssrE-1	ssrF-1a	ssrG-1a	ssrH-1a
1027	PRJEB33181	ERR4993359	3993505	199.188	500.7	0	pallidum	SS14	ERR4993359	SAMEA5753834	TPA_USL-SEA-84-2	USA	North America	1984	Sanger	human	NA	ssrA-1	ssrB-1	ssrC-1	ssrD-1	ssrE-1	ssrF-1a	ssrG-1a	ssrH-1a
1028	PRJEB20795	ERR2756227	1121324	187.369	120.272	0.005493	pallidum	SS14	ERR2756227	SAMEA104225501	UW149B	USA	North America	2003	Sanger	human	NA	ssrA-1	ssrB-1	ssrC-1	ssrD-1	ssrE-1	ssrF-1a	ssrG-1a	ssrH-1a
1029	PRJEB28546	ERR3699564	54059	195.196	6.7645	17.0228	pallidum	SS14	ERR3699564	NA	PHE140078A	UK	Europe	2014	Sanger	human	NA	NA	ssrB-1	NA	ssrD-1	NA	ssrF-1a	NA	NA
1030	PRJEB28546	ERR3684585	226084	179.612	27.0763	0.373524	pallidum	SS14	ERR3684585	SAMEA5145833	PHE160215A	UK	Europe	2016	Sanger	human	NA	ssrA-1	ssrB-1	ssrC-1	ssrD-1	NA	ssrF-1a	ssrG-1a	ssrH-1a
1031	PRJEB28546	ERR3684684	132458	183.823	15.7067	2.56523	pallidum	SS14	ERR3684684	SAMEA5145935	PHE170353A	UK	Europe	2017	Sanger	human	NA	ssrA-1	ssrB-1	ssrC-1	ssrD-1	NA	ssrF-1a	ssrG-1a	NA
1032	PRJEB20795	ERR2756188	4002018	179.502	395.671	0	pallidum	SS14	ERR2756188	SAMEA104225583	UW133B	USA	North America	2002	Sanger	human	NA	ssrA-1	ssrB-1	ssrC-1	ssrD-1	NA	ssrF-1a	ssrG-1a	ssrH-1a
1033	PRJNA723099	SRR21130904	171274	547.367	20.9711	0.032958	pallidum	SS14	SRR21130904	SAMN30221350	MD19	USA	North America	1998	UW	human	NA	ssrA-1	ssrB-1	ssrC-1	ssrD-1	ssrE-1	ssrF-1a	ssrG-1a	ssrH-1a
1034	PRJEB28546	ERR3684699	57649	181.808	6.89819	23.3562	pallidum	SS14	ERR3684699	NA	PHE140079A	UK	Europe	2014	Sanger	human	NA	ssrA-1	ssrB-1	NA	ssrD-1	NA	NA	ssrG-1a	ssrH-1a
1035	PRJNA723099	SRR14277333	669754	505.447	86.5866	0	pallidum	SS14	SRR14277333	SAMN18804906	Dublin57B	Ireland	Europe	2002	UW	human	NA	ssrA-1	ssrB-1	ssrC-1	ssrD-1	ssrE-1	ssrF-1a	ssrG-1a	ssrH-1a
1036	PRJEB33181	ERR4853638	57383	191.422	6.90447	21.7413	pallidum	SS14	ERR4853638	NA	TPA_BCC026	Canada	North America	2004	Sanger	human	NA	ssrA-1	NA	NA	ssrD-1	NA	NA	NA	NA
1037	PRJEB20795	ERR2756182	4001927	176.907	395.985	0	pallidum	SS14	ERR2756182	SAMEA104225575	UW257B	USA	North America	2004	Sanger	human	NA	ssrA-1	ssrB-1	ssrC-1	ssrD-1	ssrE-1	ssrF-1a	ssrG-1a	ssrH-1a
1038	PRJEB20795	ERR2756207	4001919	187.723	427.342	0	pallidum	SS14	ERR2756207	SAMEA104225606	UW126B	USA	North America	2002	Sanger	human	NA	ssrA-1	ssrB-1	ssrC-1	ssrD-1	ssrE-1	ssrF-1a	ssrG-1a	ssrH-1a
1039	PRJEB20795	ERR2756168	3998684	176.888	402.94	0	pallidum	SS14	ERR2756168	SAMEA104225534	UW298B	USA	North America	2004	Sanger	human	NA	ssrA-1	ssrB-1	ssrC-1	ssrD-1	NA	ssrF-1a	ssrG-1a	ssrH-1a
1040	PRJEB20795	ERR2756189	4002044	181.125	409.357	0	pallidum	SS14	ERR2756189	SAMEA104225584	UW344B	USA	North America	2005	Sanger	human	NA	ssrA-1	ssrB-1	ssrC-1	ssrD-1	ssrE-1	ssrF-1a	ssrG-1a	ssrH-1a
1041	PRJEB33181	ERR4853629	198368	199.494	24.1822	0.302115	pallidum	SS14	ERR4853629	SAMEA5753876	TPA_BCC058	Canada	North America	2011	Sanger	human	NA	ssrA-1	ssrB-1	ssrC-1	ssrD-1	NA	ssrF-1a	ssrG-1a	NA
1042	PRJNA322283	SRR3584842	794850	301.981	146.962	0.05493	pallidum	SS14	SRR3584842	SAMN05150627	PT_SIF1183	Portugal	Europe	2013	National Institute of Health, Portugal	human	NA	ssrA-1	ssrB-1	ssrC-1	ssrD-1	NA	ssrF-1a	ssrG-1a	ssrH-1a
1043	PRJEB20795	ERR2756172	3998430	178.156	404.056	0	pallidum	SS14	ERR2756172	SAMEA104225554	UW262B	USA	North America	2004	Sanger	human	NA	ssrA-1	ssrB-1	ssrC-1	ssrD-1	ssrE-1	ssrF-1a	ssrG-1a	ssrH-1a
1044	PRJEB33181	ERR5206967	83298	196.626	10.0394	17.0448	pallidum	SS14	ERR5206967	NA	TPA_ALC110	Canada	North America	2019	Sanger	human	NA	ssrA-1	NA	NA	ssrD-1	NA	ssrF-1a	ssrG-1a	ssrH-1a
1045	PRJEB20795	ERR2756196	4004036	181.314	409.244	0	pallidum	SS14	ERR2756196	SAMEA104225591	UW368B	USA	North America	2005	Sanger	human	NA	ssrA-1	ssrB-1	ssrC-1	ssrD-1	ssrE-1	ssrF-1a	ssrG-1a	ssrH-1a
1046	PRJEB33181	ERR4853576	55342	195.479	6.74211	19.8901	pallidum	SS14	ERR4853576	NA	TPA_BCC027	Canada	North America	2004	Sanger	human	NA	ssrA-1	ssrB-1	ssrC-1	NA	NA	NA	ssrG-1a	ssrH-1a
1047	PRJEB33181	ERR4899231	287601	198.324	35.9539	0.104367	pallidum	SS14	ERR4899231	SAMEA5857631	TPA_USL-Grady-1	USA	North America	1994	Sanger	human	NA	ssrA-1	ssrB-1	ssrC-1	ssrD-1	NA	ssrF-1a	ssrG-1a	ssrH-1a
1048	PRJNA313497	SRR3268696	2409945	132.515	178.004	4.55369	pallidum	SS14	SRR3268696	SAMN04524084	GRA2	USA	North America	1980-1999	University of Tubingen	human	NA	ssrA-1	ssrB-1	ssrC-1	ssrD-1	NA	NA	ssrG-1a	NA
1049	PRJEB20795	ERR2710610	516701	172.667	33.929	0.010986	pallidum	SS14	ERR2710610	SAMEA104061030	NL09	UK	Europe	2016	Sanger	human	NA	ssrA-1	ssrB-1	ssrC-1	ssrD-1	ssrE-1	ssrF-1a	ssrG-1a	ssrH-1a
1050	PRJNA723099	SRR23803135	3265310	231.347	383.997	0.005493	pallidum	SS14	SRR23803135	SAMN33714948	GSPLK009NG	Sri Lanka	Asia	2022	UW	human	NA	ssrA-1	ssrB-1	ssrC-1	ssrD-1	ssrE-1	ssrF-1a	ssrG-1a	ssrH-1a
1051	PRJEB28546	ERR3684615	325023	192.306	39.3506	0.060423	pallidum	SS14	ERR3684615	SAMEA5145864	PHE140093A	UK	Europe	2014	Sanger	human	NA	ssrA-1	ssrB-1	ssrC-1	ssrD-1	ssrE-1	ssrF-1a	ssrG-1a	ssrH-1a
1052	PRJEB33181	ERR5210574	105896	194.086	12.8861	3.19143	pallidum	SS14	ERR5210574	SAMEA6626653	TPA_HUN190023	Hungary	Europe	2019	Sanger	human	NA	ssrA-1	ssrB-1	NA	ssrD-1	NA	NA	ssrG-1a	ssrH-1a
1053	PRJEB28546	ERR3684500	378998	191.774	47.0507	0	pallidum	SS14	ERR3684500	SAMEA5145756	PHE160259A	UK	Europe	2016	Sanger	human	NA	ssrA-1	ssrB-1	ssrC-1	ssrD-1	ssrE-1	ssrF-1a	ssrG-1a	ssrH-1a
1054	PRJEB28546	ERR3684741	171640	187.8	20.6334	1.21945	pallidum	SS14	ERR3684741	SAMEA5146017	PHE120030A	UK	Europe	2012	Sanger	human	NA	ssrA-1	ssrB-1	NA	ssrD-1	NA	ssrF-1a	ssrG-1a	ssrH-1a
1055	PRJNA322283	SRR3584841	350655	259.347	60.1486	0.038451	pallidum	SS14	SRR3584841	SAMN05150626	PT_SIF1167	Portugal	Europe	2013	National Institute of Health, Portugal	human	NA	ssrA-1	ssrB-1	ssrC-1	ssrD-1	ssrE-1	ssrF-1a	ssrG-1a	ssrH-1a
1056	PRJEB28546	ERR3684694	169444	190.515	20.6515	0.922823	pallidum	SS14	ERR3684694	SAMEA5145950	PHE120014A	UK	Europe	2012	Sanger	human	NA	ssrA-1	ssrB-1	ssrC-1	ssrD-1	NA	ssrF-1a	NA	ssrH-1a
1057	PRJEB20795	ERR2756211	3998792	185.026	426.44	0	pallidum	SS14	ERR2756211	SAMEA104225610	UW281B	USA	North America	2004	Sanger	human	NA	ssrA-1	ssrB-1	ssrC-1	ssrD-1	ssrE-1	ssrF-1a	ssrG-1a	ssrH-1a
1058	PRJNA754263	SRR15440169	331327	195.451	37.2129	0.0988739	pallidum	SS14	SRR15440169	SAMN20751922	TPAUS_798	Australia	Oceania	2013	Doherty	human	NA	ssrA-1	ssrB-1	ssrC-1	ssrD-1	NA	ssrF-1a	ssrG-1a	ssrH-1a
1059	PRJNA754263	SRR15440179	220322	192.56	24.9649	0.302115	pallidum	SS14	SRR15440179	SAMN20751913	TPAUS_784	Australia	Oceania	2012	Doherty	human	NA	ssrA-1	ssrB-1	ssrC-1	ssrD-1	NA	ssrF-1a	ssrG-1a	ssrH-1a
1060	PRJEB20795	ERR2756185	4002056	179.901	396.323	0	pallidum	SS14	ERR2756185	SAMEA104225579	UW140B	USA	North America	2002	Sanger	human	NA	ssrA-1	ssrB-1	ssrC-1	ssrD-1	NA	ssrF-1a	ssrG-1a	ssrH-1a
1061	PRJNA322283	SRR3584840	3599135	240.309	515.706	0.005493	pallidum	SS14	SRR3584840	SAMN05150625	PT_SIF1156	Portugal	Europe	2013	National Institute of Health, Portugal	human	NA	ssrA-1	ssrB-1	ssrC-1	ssrD-1	NA	ssrF-1a	ssrG-1a	ssrH-1a
1062	PRJNA322283	SRR3571774	284435	305.966	50.5501	0.032958	pallidum	SS14	SRR3571774	SAMN05150260	PT_SIF0697	Portugal	Europe	2009	National Institute of Health, Portugal	human	NA	ssrA-1	ssrB-1	ssrC-1	ssrD-1	NA	ssrF-1a	ssrG-1a	ssrH-1a
1063	PRJEB28546	ERR3684706	174513	191.641	21.2071	0.675639	pallidum	SS14	ERR3684706	SAMEA5145962	PHE150164A	UK	Europe	2015	Sanger	human	NA	ssrA-1	NA	ssrC-1	ssrD-1	NA	ssrF-1a	ssrG-1a	ssrH-1a
1064	PRJEB28546	ERR3684540	282596	189.212	34.8845	0.038451	pallidum	SS14	ERR3684540	SAMEA5145788	PHE160277A	UK	Europe	2016	Sanger	human	NA	ssrA-1	ssrB-1	ssrC-1	ssrD-1	NA	ssrF-1a	ssrG-1a	ssrH-1a
1065	PRJEB60271	ERR13170840	513877	190.41	62.0786	0.021972	pallidum	SS14	NA	NA	NA	South Africa	Africa	NA	Sanger	human	NA	ssrA-1	ssrB-1	ssrC-1	ssrD-1	NA	ssrF-1a	ssrG-1a	ssrH-1a
1066	PRJEB33181	ERR4899225	56731	195.32	7.0098	18.6268	pallidum	SS14	ERR4899225	NA	TPA_UKBIR029	UK	Europe	2018	Sanger	human	NA	ssrA-1	ssrB-1	NA	NA	NA	ssrF-1a	ssrG-1a	NA
1067	PRJNA562373	SRR10041768	3595488	199.57	429.913	14.485	pallidum	SS14	SRR10041768	SAMN12638760	SMUTp_08	China	Asia	2018	Southern Medical University	human	NA	ssrA-1	NA	ssrC-1	ssrD-1	NA	NA	NA	NA
1068	PRJDB9408	DRR213712	2755734	266.565	403.084	0.038451	pallidum	SS14	DRR213712	SAMD00208594	15A019HM	Japan	Asia	2015	NIID - Japan	human	NA	ssrA-1	ssrB-1	ssrC-1	ssrD-1	NA	ssrF-1a	ssrG-1a	ssrH-1a
1069	PRJNA754263	SRR15440348	904104	196.89	107.249	0.043944	pallidum	SS14	SRR15440348	SAMN20751761	TPAUS_485	Australia	Oceania	2020	Doherty	human	NA	ssrA-1	ssrB-1	ssrC-1	ssrD-1	NA	ssrF-1a	ssrG-1a	ssrH-1a
1070	PRJEB28546	ERR3684552	357425	183.426	43.2878	0.005493	pallidum	SS14	ERR3684552	SAMEA5145800	PHE170352A	UK	Europe	2017	Sanger	human	NA	ssrA-1	ssrB-1	ssrC-1	ssrD-1	ssrE-1	ssrF-1a	ssrG-1a	ssrH-1a
1071	PRJNA562373	SRR10041774	4001039	211.604	491.185	0.488877	pallidum	SS14	SRR10041774	SAMN12638754	SMUTp_02	China	Asia	2017	Southern Medical University	human	NA	ssrA-1	ssrB-1	ssrC-1	ssrD-1	ssrE-1	ssrF-1a	ssrG-1a	ssrH-1a
1072	PRJNA562373	SRR10041775	2745804	203.522	338.408	0.005493	pallidum	SS14	SRR10041775	SAMN12638753	SMUTp_01	China	Asia	2018	Southern Medical University	human	NA	ssrA-1	ssrB-1	ssrC-1	ssrD-1	ssrE-1	ssrF-1a	ssrG-1a	ssrH-1a
1073	PRJEB28546	ERR3684678	80927	185.61	9.58758	11.2442	pallidum	SS14	ERR3684678	SAMEA5145929	PHE160304A	UK	Europe	2016	Sanger	human	NA	ssrA-1	ssrB-1	NA	ssrD-1	NA	NA	ssrG-1a	NA
1074	PRJNA754263	SRR15440190	829068	206.098	94.8395	0.043944	pallidum	SS14	SRR15440190	SAMN20751903	TPAUS_764	Australia	Oceania	2010	Doherty	human	NA	ssrA-1	ssrB-1	ssrC-1	ssrD-1	ssrE-1	ssrF-1a	ssrG-1a	ssrH-1a
1075	PRJEB33181	ERR4853575	72103	196.259	8.78812	12.1835	pallidum	SS14	ERR4853575	SAMEA5857571	TPA_BCC017	Canada	North America	2002	Sanger	human	NA	NA	ssrB-1	NA	ssrD-1	NA	NA	ssrG-1a	NA
1076	PRJEB33181	ERR4853640	220999	200.353	26.8556	0.225213	pallidum	SS14	ERR4853640	SAMEA5857576	TPA_BCC036	Canada	North America	2005	Sanger	human	NA	ssrA-1	ssrB-1	ssrC-1	ssrD-1	NA	ssrF-1a	ssrG-1a	NA
1077	PRJEB33181	ERR4899222	192527	182.327	23.5833	0.510849	pallidum	SS14	ERR4899222	SAMEA5857577	TPA_BCC044	Canada	North America	2009	Sanger	human	NA	ssrA-1	ssrB-1	ssrC-1	ssrD-1	NA	ssrF-1a	ssrG-1a	ssrH-1a
1078	PRJEB33181	ERR4853533	297463	196.076	36.6873	0.104367	pallidum	SS14	ERR4853533	SAMEA5753840	TPA_BCC008	Canada	North America	2001	Sanger	human	NA	ssrA-1	ssrB-1	ssrC-1	ssrD-1	NA	ssrF-1a	ssrG-1a	ssrH-1a
1079	PRJEB20795	ERR2756214	3499122	190.489	374.019	0	pallidum	SS14	ERR2756214	SAMEA104225615	UW093B	USA	North America	2001	Sanger	human	NA	ssrA-1	ssrB-1	ssrC-1	ssrD-1	ssrE-1	ssrF-1a	ssrG-1a	ssrH-1a
1080	PRJEB33181	ERR4853591	136960	193.161	16.6704	1.66987	pallidum	SS14	ERR4853591	SAMEA5753873	TPA_BCC038	Canada	North America	2005	Sanger	human	NA	ssrA-1	ssrB-1	ssrC-1	ssrD-1	NA	ssrF-1a	ssrG-1a	NA
1081	PRJEB33181	ERR4853550	290265	192.963	34.9474	0.16479	pallidum	SS14	ERR4853550	SAMEA5753872	TPA_BCC034	Canada	North America	2005	Sanger	human	NA	ssrA-1	ssrB-1	ssrC-1	ssrD-1	NA	ssrF-1a	ssrG-1a	ssrH-1a
1082	PRJEB33181	ERR4899197	199672	193.013	24.8482	0.241692	pallidum	SS14	ERR4899197	SAMEA5753839	TPA_BCC005	Canada	North America	2000	Sanger	human	NA	ssrA-1	ssrB-1	ssrC-1	ssrD-1	NA	ssrF-1a	ssrG-1a	ssrH-1a
1083	PRJEB33181	ERR4899198	722735	194.311	89.5819	0	pallidum	SS14	ERR4899198	SAMEA5753841	TPA_BCC009	Canada	North America	2001	Sanger	human	NA	ssrA-1	ssrB-1	ssrC-1	ssrD-1	ssrE-1	ssrF-1a	ssrG-1a	ssrH-1a
1084	PRJEB20795	ERR2756221	3797565	185.773	406.625	0	pallidum	SS14	ERR2756221	SAMEA104225493	UW155B	USA	North America	2003	Sanger	human	NA	ssrA-1	ssrB-1	ssrC-1	ssrD-1	NA	ssrF-1a	ssrG-1a	ssrH-1a
1085	PRJEB33181	ERR4993353	4000232	194.912	501.308	0	pallidum	SS14	ERR4993353	SAMEA5753814	TPA_BCC040	Canada	North America	2006	Sanger	human	NA	ssrA-1	ssrB-1	ssrC-1	ssrD-1	ssrE-1	ssrF-1a	ssrG-1a	ssrH-1a
1086	PRJEB33181	ERR4853534	441732	193.008	54.1732	0.016479	pallidum	SS14	ERR4853534	SAMEA5753843	TPA_BCC023	Canada	North America	2003	Sanger	human	NA	ssrA-1	ssrB-1	ssrC-1	ssrD-1	ssrE-1	ssrF-1a	ssrG-1a	ssrH-1a
1087	PRJEB20795	ERR2756212	4003233	193.45	427.753	0	pallidum	SS14	ERR2756212	SAMEA104225611	UW211B	USA	North America	2003	Sanger	human	NA	ssrA-1	ssrB-1	ssrC-1	ssrD-1	NA	ssrF-1a	ssrG-1a	ssrH-1a
1088	PRJEB33181	ERR4853565	2282102	194.947	275.557	0	pallidum	SS14	ERR4853565	SAMEA5753812	TPA_BCC014	Canada	North America	2002	Sanger	human	NA	ssrA-1	ssrB-1	ssrC-1	ssrD-1	ssrE-1	ssrF-1a	ssrG-1a	ssrH-1a
1089	PRJEB28546	ERR3811642	65851	201.848	8.17702	15.6056	pallidum	SS14	ERR3811642	NA	PHE170363A	UK	Europe	2017	Sanger	human	NA	ssrA-1	ssrB-1	NA	ssrD-1	NA	NA	ssrG-1a	NA
1090	PRJNA589065	SRR21533267	324236	339.758	45.197	0.016479	pallidum	SS14	SRR21533267	SAMN13328079	MI01	Italy	Europe	2017	UW	human	NA	ssrA-1	ssrB-1	ssrC-1	ssrD-1	ssrE-1	ssrF-1a	ssrG-1a	ssrH-1a
1091	PRJEB33181	ERR5207028	153994	196.142	18.9955	0.80747	pallidum	SS14	ERR5207028	SAMEA6626658	TPA_RUS_Tuva-67	Russia	Asia	2014	Sanger	human	NA	ssrA-1	ssrB-1	NA	ssrD-1	NA	ssrF-1a	ssrG-1a	ssrH-1a
1092	PRJEB33181	ERR5207014	128371	189.503	15.3725	2.34002	pallidum	SS14	ERR5207014	SAMEA6626610	TPA_HUN190008	Hungary	Europe	2019	Sanger	human	NA	ssrA-1	ssrB-1	ssrC-1	ssrD-1	NA	ssrF-1a	ssrG-1a	NA
1093	PRJNA723099	SRR21144435	432361	346.108	54.6769	0.027465	pallidum	SS14	SRR21144435	SAMN30221351	MD3	Italy	Europe	2016-2017	UW	human	NA	ssrA-1	ssrB-1	ssrC-1	ssrD-1	ssrE-1	ssrF-1a	ssrG-1a	ssrH-1a
1094	PRJEB28546	ERR3684670	58251	187.148	6.94059	21.0382	pallidum	SS14	ERR3684670	NA	PHE160210A	UK	Europe	2016	Sanger	human	NA	ssrA-1	ssrB-1	ssrC-1	ssrD-1	NA	ssrF-1a	NA	NA
1095	PRJEB33181	ERR5207025	201310	196.207	24.6418	0.186762	pallidum	SS14	ERR5207025	SAMEA6626652	TPA_HUN190022	Hungary	Europe	2019	Sanger	human	NA	ssrA-1	ssrB-1	ssrC-1	ssrD-1	NA	ssrF-1a	ssrG-1a	ssrH-1a
1096	PRJEB33181	ERR5207018	1303670	190.309	157.849	0.005493	pallidum	SS14	ERR5207018	SAMEA6626620	TPA_HUN200024	Hungary	Europe	2019	Sanger	human	NA	ssrA-1	ssrB-1	ssrC-1	ssrD-1	ssrE-1	ssrF-1a	ssrG-1a	ssrH-1a
1097	PRJNA313497	SRR3268685	1659919	145.75	134.187	0.010986	pallidum	SS14	SRR3268685	SAMN04524042	CZ27	Czech	Europe	2012	University of Tubingen	human	NA	ssrA-1	ssrB-1	ssrC-1	ssrD-1	NA	ssrF-1a	ssrG-1a	ssrH-1a
1098	PRJEB28546	ERR3684700	285490	189.408	34.4927	0.120846	pallidum	SS14	ERR3684700	SAMEA5145956	PHE140084A	UK	Europe	2014	Sanger	human	NA	ssrA-1	ssrB-1	ssrC-1	ssrD-1	NA	ssrF-1a	ssrG-1a	ssrH-1a
1099	PRJNA754263	SRR15440432	138724	179.093	16.0931	0.675639	pallidum	SS14	SRR15440432	SAMN20751685	TPAUS_298	Australia	Oceania	2016	Doherty	human	NA	ssrA-1	ssrB-1	ssrC-1	NA	NA	NA	ssrG-1a	NA
1100	PRJNA754263	SRR15440026	931922	185.713	105.097	0.043944	pallidum	SS14	SRR15440026	SAMN20751640	TPAUS_240	Australia	Oceania	2018	Doherty	human	NA	ssrA-1	ssrB-1	ssrC-1	ssrD-1	ssrE-1	ssrF-1a	ssrG-1a	ssrH-1a
1101	PRJNA754263	SRR15440471	3998258	188.783	456.732	0.043944	pallidum	SS14	SRR15440471	SAMN20751650	TPAUS_254	Australia	Oceania	2018	Doherty	human	NA	ssrA-1	ssrB-1	ssrC-1	ssrD-1	NA	ssrF-1a	ssrG-1a	ssrH-1a
1102	PRJEB33181	ERR4899203	1010627	194.737	125.389	0	pallidum	SS14	ERR4899203	SAMEA5857501	TPA_UKBRG004	UK	Europe	2018	Sanger	human	NA	ssrA-1	ssrB-1	ssrC-1	ssrD-1	ssrE-1	ssrF-1a	ssrG-1a	ssrH-1a
1103	PRJEB28546	ERR3684728	105236	183.147	12.7634	4.92172	pallidum	SS14	ERR3684728	SAMEA5145984	PHE170394A	UK	Europe	2017	Sanger	human	NA	ssrA-1	ssrB-1	NA	ssrD-1	NA	ssrF-1a	ssrG-1a	ssrH-1a
1104	PRJEB33181	ERR5210578	243535	200.91	30.1292	0.049437	pallidum	SS14	ERR5210578	SAMEA6626661	TPA_SWE-507	Sweden	Europe	2019	Sanger	human	NA	ssrA-1	ssrB-1	ssrC-1	ssrD-1	NA	ssrF-1a	ssrG-1a	ssrH-1a
1105	PRJNA754263	SRR15440345	224725	186.103	26.4141	0.258171	pallidum	SS14	SRR15440345	SAMN20751764	TPAUS_496	Australia	Oceania	2020	Doherty	human	NA	ssrA-1	ssrB-1	ssrC-1	ssrD-1	NA	ssrF-1a	ssrG-1a	ssrH-1a
1106	PRJNA754263	SRR15440388	3998348	172.242	440.895	3.20791	pallidum	SS14	SRR15440388	SAMN20751725	TPAUS_395	Australia	Oceania	2019	Doherty	human	NA	ssrA-1	ssrB-1	ssrC-1	ssrD-1	NA	ssrF-1a	NA	NA
1107	PRJNA754263	SRR15440378	4001214	244.133	447.946	0.043944	pallidum	SS14	SRR15440378	SAMN20751734	TPAUS_415	Australia	Oceania	2020	Doherty	human	NA	ssrA-1	ssrB-1	ssrC-1	ssrD-1	NA	ssrF-1a	ssrG-1a	ssrH-1a
1108	PRJNA754263	SRR15440357	227853	180.963	22.9305	0.390003	pallidum	SS14	SRR15440357	SAMN20751753	TPAUS_450	Australia	Oceania	2019	Doherty	human	NA	ssrA-1	ssrB-1	NA	ssrD-1	NA	ssrF-1a	ssrG-1a	ssrH-1a
1109	PRJNA754263	SRR15440065	154876	212.6	18.477	0.834935	pallidum	SS14	SRR15440065	SAMN20751605	TPAUS_187	Australia	Oceania	2019	Doherty	human	NA	ssrA-1	ssrB-1	NA	ssrD-1	NA	ssrF-1a	NA	NA
1110	PRJNA754263	SRR15440403	183687	189.156	21.4145	0.576765	pallidum	SS14	SRR15440403	SAMN20751711	TPAUS_362	Australia	Oceania	2019	Doherty	human	NA	ssrA-1	ssrB-1	ssrC-1	ssrD-1	NA	ssrF-1a	ssrG-1a	NA
1111	PRJNA754263	SRR15440299	157149	180.804	18.2953	0.895358	pallidum	SS14	SRR15440299	SAMN20751805	TPAUS_562	Australia	Oceania	2020	Doherty	human	NA	ssrA-1	ssrB-1	ssrC-1	ssrD-1	NA	ssrF-1a	ssrG-1a	ssrH-1a
1112	PRJNA754263	SRR15440372	133132	191.815	15.602	0.994232	pallidum	SS14	SRR15440372	SAMN20751739	TPAUS_425	Australia	Oceania	2020	Doherty	human	NA	ssrA-1	ssrB-1	NA	ssrD-1	NA	ssrF-1a	ssrG-1a	ssrH-1a
1113	PRJNA723099	SRR22669058	3039126	275.699	380.186	0.005493	pallidum	SS14	SRR22669058	SAMN32135587	Brazil063	Brazil	South America	2022	UW	human	NA	ssrA-1	ssrB-1	ssrC-1	ssrD-1	ssrE-1	ssrF-1a	ssrG-1a	ssrH-1a
1114	PRJEB60271	ERR13170838	326912	187.942	39.6978	0.043944	pallidum	SS14	NA	NA	NA	South Africa	Africa	NA	Sanger	human	NA	ssrA-1	ssrB-1	ssrC-1	ssrD-1	NA	ssrF-1a	ssrG-1a	ssrH-1a
1115	PRJEB60271	ERR13170790	1420572	194.434	172.823	0.010986	pallidum	SS14	NA	NA	NA	South Africa	Africa	NA	Sanger	human	NA	ssrA-1	ssrB-1	ssrC-1	ssrD-1	NA	ssrF-1a	ssrG-1a	ssrH-1a
1116	PRJEB60271	ERR13170775	615179	189.878	75.0825	0.021972	pallidum	SS14	NA	NA	NA	South Africa	Africa	NA	Sanger	human	NA	ssrA-1	ssrB-1	ssrC-1	ssrD-1	NA	ssrF-1a	ssrG-1a	ssrH-1a
1117	PRJEB60271	ERR13170844	720850	183.478	86.197	0.010986	pallidum	SS14	NA	NA	NA	South Africa	Africa	NA	Sanger	human	NA	ssrA-1	ssrB-1	ssrC-1	ssrD-1	ssrE-1	ssrF-1a	ssrG-1a	ssrH-1a
1118	PRJEB60271	ERR13170792	608469	189.781	73.8108	0.021972	pallidum	SS14	NA	NA	NA	South Africa	Africa	NA	Sanger	human	NA	ssrA-1	ssrB-1	ssrC-1	ssrD-1	NA	ssrF-1a	ssrG-1a	ssrH-1a
1119	PRJEB60271	ERR13170785	1151160	188.976	139.972	0.010986	pallidum	SS14	NA	NA	NA	South Africa	Africa	NA	Sanger	human	NA	ssrA-1	ssrB-1	ssrC-1	ssrD-1	ssrE-1	ssrF-1a	ssrG-1a	ssrH-1a
1120	PRJEB60271	ERR13170859	758521	188.799	91.9324	0.016479	pallidum	SS14	NA	NA	NA	South Africa	Africa	NA	Sanger	human	NA	ssrA-1	ssrB-1	ssrC-1	ssrD-1	ssrE-1	ssrF-1a	ssrG-1a	ssrH-1a
1121	PRJEB60271	ERR13170805	2093329	194.042	256.359	0.010986	pallidum	SS14	NA	NA	NA	South Africa	Africa	NA	Sanger	human	NA	ssrA-1	ssrB-1	ssrC-1	ssrD-1	ssrE-1	ssrF-1a	ssrG-1a	ssrH-1a
1122	PRJEB60271	ERR13170766	471649	181.495	56.704	0.027465	pallidum	SS14	NA	NA	NA	South Africa	Africa	NA	Sanger	human	NA	ssrA-1	ssrB-1	ssrC-1	ssrD-1	NA	ssrF-1a	ssrG-1a	ssrH-1a
1123	PRJEB60271	ERR13170854	445263	189.675	53.9454	0.021972	pallidum	SS14	NA	NA	NA	South Africa	Africa	NA	Sanger	human	NA	ssrA-1	ssrB-1	ssrC-1	ssrD-1	NA	ssrF-1a	ssrG-1a	ssrH-1a
1124	PRJEB33181	ERR5210568	747389	192.376	91.1298	0.005493	pallidum	SS14	ERR5210568	SAMEA6626622	TPA_RUS_Tuva-61	Russia	Asia	2014	Sanger	human	NA	ssrA-1	ssrB-1	ssrC-1	ssrD-1	ssrE-1	ssrF-1a	ssrG-1a	ssrH-1a
1125	PRJEB28546	ERR3699574	55262	186.045	6.70893	17.7644	pallidum	SS14	ERR3699574	NA	PHE160191A	UK	Europe	2016	Sanger	human	NA	ssrA-1	NA	NA	ssrD-1	NA	ssrF-1a	ssrG-1a	NA
1126	PRJEB33181	ERR5210577	232702	198.407	28.627	0.115353	pallidum	SS14	ERR5210577	SAMEA6626659	TPA_RUS_Tuva-54	Russia	Asia	2014	Sanger	human	NA	ssrA-1	ssrB-1	ssrC-1	ssrD-1	NA	ssrF-1a	ssrG-1a	ssrH-1a
1127	PRJEB33181	ERR5210576	236163	194.907	28.9989	0.120846	pallidum	SS14	ERR5210576	SAMEA6626657	TPA_RUS_Tuva-62	Russia	Asia	2014	Sanger	human	NA	ssrA-1	ssrB-1	ssrC-1	ssrD-1	ssrE-1	ssrF-1a	ssrG-1a	ssrH-1a
1128	PRJEB33181	ERR5207019	1207938	189.722	145.641	0	pallidum	SS14	ERR5207019	SAMEA6626621	TPA_RUS_Tuva-41	Russia	Asia	2014	Sanger	human	NA	ssrA-1	ssrB-1	ssrC-1	ssrD-1	ssrE-1	ssrF-1a	ssrG-1a	ssrH-1a
1129	PRJEB20795	ERR2756165	254219	183.318	16.6514	0.153804	pallidum	SS14	ERR2756165	SAMEA4857076	TP_TP_AY_TP20_201403	NA	NA	NA	Sanger	human	TRUE	ssrA-1	ssrB-1	ssrC-1	ssrD-1	NA	ssrF-1a	ssrG-1a	ssrH-1a
1130	PRJEB33181	ERR5207029	503661	193.459	60.9208	0.005493	pallidum	SS14	ERR5207029	SAMEA6626660	TPA_RUS_Tuva-59	Russia	Asia	2014	Sanger	human	NA	ssrA-1	ssrB-1	ssrC-1	ssrD-1	ssrE-1	ssrF-1a	ssrG-1a	ssrH-1a
1131	PRJEB33181	ERR5207026	237826	194.012	29.0792	0.170283	pallidum	SS14	ERR5207026	SAMEA6626654	TPA_RUS_Tuva-39	Russia	Asia	2014	Sanger	human	NA	ssrA-1	ssrB-1	ssrC-1	ssrD-1	NA	ssrF-1a	ssrG-1a	ssrH-1a
1132	PRJEB33181	ERR5207027	273511	191.701	33.4927	0.0769019	pallidum	SS14	ERR5207027	SAMEA6626656	TPA_RUS_Tuva-58	Russia	Asia	2014	Sanger	human	NA	ssrA-1	ssrB-1	ssrC-1	ssrD-1	NA	ssrF-1a	ssrG-1a	ssrH-1a
1133	PRJEB33181	ERR5210575	263321	199.626	32.4466	0.027465	pallidum	SS14	ERR5210575	SAMEA6626655	TPA_RUS_Tuva-49	Russia	Asia	2014	Sanger	human	NA	ssrA-1	ssrB-1	ssrC-1	ssrD-1	NA	ssrF-1a	ssrG-1a	ssrH-1a
1134	PRJNA313497	SRR3268682	3253565	154.376	249.541	0.05493	pallidum	SS14	SRR3268682	SAMN04524046	AR2	Argentina	South America	2013	University of Tubingen	human	NA	ssrA-1	ssrB-1	ssrC-1	ssrD-1	NA	ssrF-1a	ssrG-1a	NA
1135	PRJNA723099	SRR21115595	317545	646.064	37.5596	0.005493	pallidum	SS14	SRR21115595	SAMN30221321	62388H3	Argentina	South America	2019	UW	human	NA	ssrA-1	ssrB-1	ssrC-1	ssrD-1	ssrE-1	ssrF-1a	ssrG-1a	ssrH-1a
1136	PRJNA723099	SRR21135097	146965	581.47	17.6399	0.159297	pallidum	SS14	SRR21135097	SAMN30221323	62391H3	Argentina	South America	2019	UW	human	NA	ssrA-1	ssrB-1	ssrC-1	ssrD-1	NA	ssrF-1a	ssrG-1a	ssrH-1a
1137	PRJNA723099	SRR21135108	929482	337.345	115.399	0.027465	pallidum	SS14	SRR21135108	SAMN30221319	62388H1	Argentina	South America	2019	UW	human	NA	ssrA-1	ssrB-1	ssrC-1	ssrD-1	ssrE-1	ssrF-1a	ssrG-1a	ssrH-1a
1138	PRJNA723099	SRR21144440	107584	433.408	13.1407	0.417468	pallidum	SS14	SRR21144440	SAMN30221322	62391H1	Argentina	South America	2019	UW	human	NA	ssrA-1	ssrB-1	ssrC-1	ssrD-1	ssrE-1	ssrF-1a	ssrG-1a	ssrH-1a
1139	PRJNA723099	SRR21135086	2363128	330.852	304.605	0.032958	pallidum	SS14	SRR21135086	SAMN30221325	66835H3	Argentina	South America	2020	UW	human	NA	ssrA-1	ssrB-1	ssrC-1	ssrD-1	ssrE-1	ssrF-1a	ssrG-1a	ssrH-1a
1140	PRJNA723099	SRR21144448	383373	481.86	46.4619	0.032958	pallidum	SS14	SRR21144448	SAMN30221320	62388H2	Argentina	South America	2019	UW	human	NA	ssrA-1	ssrB-1	ssrC-1	ssrD-1	ssrE-1	ssrF-1a	ssrG-1a	ssrH-1a
1141	PRJNA723099	SRR22775015	736485	401.385	90.9225	0	pallidum	SS14	SRR22775015	SAMN32277595	ARG66248H1	Argentina	South America	2020	UW	human	NA	ssrA-1	ssrB-1	ssrC-1	ssrD-1	ssrE-1	ssrF-1a	ssrG-1a	ssrH-1a
1142	PRJNA723099	SRR22669065	4000589	329.212	486.053	0	pallidum	SS14	SRR22669065	SAMN32135621	GSPAR0441CG	Argentina	South America	2022	UW	human	NA	ssrA-1	ssrB-1	ssrC-1	ssrD-1	ssrE-1	ssrF-1a	ssrG-1a	ssrH-1a
1143	PRJNA723099	SRR24385973	349777	447.873	44.3848	0.016479	pallidum	SS14	SRR24385973	SAMN34498172	ARG132095H2	Argentina	South America	2022	UW	human	NA	ssrA-1	ssrB-1	ssrC-1	ssrD-1	ssrE-1	ssrF-1a	ssrG-1a	ssrH-1a
1144	PRJNA723099	SRR22775019	1815534	241.865	218.763	0.005493	pallidum	SS14	SRR22775019	SAMN32277593	ARG62500H2	Argentina	South America	2019	UW	human	NA	ssrA-1	ssrB-1	ssrC-1	ssrD-1	ssrE-1	ssrF-1a	ssrG-1a	ssrH-1a
1145	PRJNA723099	SRR22775017	4000861	394.452	512.676	0	pallidum	SS14	SRR22775017	SAMN32277594	ARG62500H3	Argentina	South America	2019	UW	human	NA	ssrA-1	ssrB-1	ssrC-1	ssrD-1	ssrE-1	ssrF-1a	ssrG-1a	ssrH-1a
1146	PRJNA723099	SRR22775021	935856	379.998	118.168	0	pallidum	SS14	SRR22775021	SAMN32277592	ARG62500H1	Argentina	South America	2019	UW	human	NA	ssrA-1	ssrB-1	ssrC-1	ssrD-1	ssrE-1	ssrF-1a	ssrG-1a	ssrH-1a
1147	PRJEB28546	ERR3684539	136405	194.933	16.8042	1.17001	pallidum	SS14	ERR3684539	SAMEA5145787	PHE160268A	UK	Europe	2016	Sanger	human	NA	ssrA-1	ssrB-1	ssrC-1	ssrD-1	NA	ssrF-1a	ssrG-1a	ssrH-1a
1148	PRJEB28546	ERR3699570	107678	190.471	13.2084	2.48833	pallidum	SS14	ERR3699570	SAMEA5146059	PHE150136A	UK	Europe	2015	Sanger	human	NA	ssrA-1	ssrB-1	ssrC-1	ssrD-1	NA	ssrF-1a	NA	NA
1149	PRJNA754263	SRR15440032	200696	204.866	22.488	0.461412	pallidum	SS14	SRR15440032	SAMN20751635	TPAUS_231	Australia	Oceania	2018	Doherty	human	NA	ssrA-1	ssrB-1	ssrC-1	ssrD-1	NA	NA	ssrG-1a	ssrH-1a
1150	PRJNA815321	SRR21294828	107346	204.442	13.2335	1.35128	pallidum	SS14	SRR21294828	SAMN30415060	SS20800000	Colombia	South America	2020	UNC	human	NA	ssrA-1	ssrB-1	ssrC-1	ssrD-1	NA	ssrF-1a	ssrG-1a	NA
1151	PRJNA815321	SRR21294829	52072	202.695	6.37681	15.3474	pallidum	SS14	SRR21294829	SAMN30415059	SS14300000	Colombia	South America	2015	UNC	human	NA	NA	NA	ssrC-1	ssrD-1	NA	NA	ssrG-1a	ssrH-1a
1152	PRJEB33181	ERR4853652	659539	187.94	78.8163	0.010986	pallidum	SS14	ERR4853652	SAMEA5753897	TPA_USL-SEA-87-1	USA	North America	1987	Sanger	human	NA	ssrA-1	ssrB-1	ssrC-1	ssrD-1	ssrE-1	ssrF-1a	ssrG-1a	ssrH-1a
1153	PRJNA815321	SRR18326767	220749	202.05	26.7343	0.0878879	pallidum	SS14	SRR18326767	SAMN26583528	SS14600000	Colombia	South America	2015	UNC	human	NA	ssrA-1	ssrB-1	ssrC-1	ssrD-1	ssrE-1	ssrF-1a	ssrG-1a	ssrH-1a
1154	PRJNA754263	SRR15440030	478400	178.169	55.725	0.049437	pallidum	SS14	SRR15440030	SAMN20751493	TPAUS_042	Australia	Oceania	2018	Doherty	human	NA	ssrA-1	ssrB-1	ssrC-1	ssrD-1	NA	ssrF-1a	ssrG-1a	ssrH-1a
1155	PRJNA815321	SRR21294827	169370	197.066	20.6558	0.27465	pallidum	SS14	SRR21294827	SAMN30415061	SS15600000	Colombia	South America	2016	UNC	human	NA	ssrA-1	ssrB-1	ssrC-1	ssrD-1	NA	ssrF-1a	ssrG-1a	ssrH-1a
1156	PRJEB33181	ERR5207006	108553	195.498	13.3734	3.17495	pallidum	SS14	ERR5207006	SAMEA6224098	TPA_UKBIR050	UK	Europe	2018	Sanger	human	NA	ssrA-1	ssrB-1	NA	ssrD-1	NA	ssrF-1a	ssrG-1a	ssrH-1a
1157	PRJNA815321	SRR29022042	63215	205.836	7.72342	9.22823	pallidum	SS14	SRR29022042	SAMN41394431	TPVCC0830	Colombia	South America	2022	UNC	human	NA	NA	ssrB-1	ssrC-1	NA	NA	ssrF-1a	NA	NA
1158	PRJNA815321	SRR21294785	489709	214.489	60.9041	0.021972	pallidum	SS14	SRR21294785	SAMN30415098	TPVCC03090	Colombia	South America	2021	UNC	human	NA	ssrA-1	ssrB-1	ssrC-1	ssrD-1	ssrE-1	ssrF-1a	ssrG-1a	ssrH-1a
1159	PRJNA815321	SRR18326766	169466	198.678	20.4615	0.208734	pallidum	SS14	SRR18326766	SAMN26583606	SS16700000	Colombia	South America	2016	UNC	human	NA	ssrA-1	ssrB-1	ssrC-1	ssrD-1	ssrE-1	ssrF-1a	ssrG-1a	ssrH-1a
1160	PRJNA815321	SRR21294823	679499	196.747	82.5559	0.021972	pallidum	SS14	SRR21294823	SAMN30415065	SS21500000	Colombia	South America	2019	UNC	human	NA	ssrA-1	ssrB-1	ssrC-1	ssrD-1	ssrE-1	ssrF-1a	ssrG-1a	ssrH-1a
1161	PRJEB20795	ERR2756192	4001610	183.191	408.471	0	pallidum	SS14	ERR2756192	SAMEA104225587	UW187B	USA	North America	2003	Sanger	human	NA	ssrA-1	ssrB-1	ssrC-1	ssrD-1	NA	ssrF-1a	ssrG-1a	ssrH-1a
1162	PRJNA754263	SRR15440465	1659201	216.181	186.797	0.043944	pallidum	SS14	SRR15440465	SAMN20751656	TPAUS_260	Australia	Oceania	2018	Doherty	human	NA	ssrA-1	ssrB-1	ssrC-1	ssrD-1	NA	ssrF-1a	ssrG-1a	ssrH-1a
1163	PRJNA754263	SRR15440037	1886388	189.021	208.651	0.049437	pallidum	SS14	SRR15440037	SAMN20751630	TPAUS_225	Australia	Oceania	2019	Doherty	human	NA	ssrA-1	ssrB-1	ssrC-1	ssrD-1	NA	ssrF-1a	ssrG-1a	ssrH-1a
1164	PRJNA754263	SRR15440247	1966531	170.912	224.198	0.335073	pallidum	SS14	SRR15440247	SAMN20751852	TPAUS_676	Australia	Oceania	2017	Doherty	human	NA	ssrA-1	ssrB-1	ssrC-1	ssrD-1	NA	ssrF-1a	ssrG-1a	ssrH-1a
1165	PRJNA754263	SRR15440417	165848	194.348	19.8686	0.285636	pallidum	SS14	SRR15440417	SAMN20751698	TPAUS_314	Australia	Oceania	2017	Doherty	human	NA	ssrA-1	ssrB-1	ssrC-1	ssrD-1	NA	ssrF-1a	ssrG-1a	ssrH-1a
1166	PRJEB20795	ERR2756169	4001524	182.785	407.141	0	pallidum	SS14	ERR2756169	SAMEA104225539	UW370B	USA	North America	2005	Sanger	human	NA	ssrA-1	ssrB-1	ssrC-1	ssrD-1	NA	ssrF-1a	ssrG-1a	ssrH-1a
1167	PRJEB28546	ERR3811631	112995	195.439	13.8105	4.25707	pallidum	SS14	ERR3811631	SAMEA5146100	PHE150129A	UK	Europe	2015	Sanger	human	NA	ssrA-1	ssrB-1	NA	ssrD-1	NA	ssrF-1a	ssrG-1a	ssrH-1a
1168	PRJEB28546	ERR3684720	54315	188.221	6.55769	24.1912	pallidum	SS14	ERR3684720	NA	PHE170324A	UK	Europe	2017	Sanger	human	NA	NA	NA	NA	NA	NA	ssrF-1a	NA	NA
1169	PRJEB28546	ERR3811629	80888	188.94	9.84075	10.6509	pallidum	SS14	ERR3811629	SAMEA5146098	PHE140091A	UK	Europe	2014	Sanger	human	NA	ssrA-1	ssrB-1	ssrC-1	ssrD-1	NA	NA	ssrG-1a	ssrH-1a
1170	PRJEB20795	ERR2756205	3999325	185.662	408.867	0.005493	pallidum	SS14	ERR2756205	SAMEA104225603	UW213B	USA	North America	2003	Sanger	human	NA	ssrA-1	ssrB-1	ssrC-1	ssrD-1	ssrE-1	ssrF-1a	ssrG-1a	ssrH-1a
1171	PRJEB20795	ERR2756171	3995894	188.308	408.349	0	pallidum	SS14	ERR2756171	SAMEA104225549	UW116B	USA	North America	2002	Sanger	human	NA	ssrA-1	ssrB-1	ssrC-1	ssrD-1	NA	ssrF-1a	ssrG-1a	ssrH-1a
1172	PRJEB40823	ERR9768175	4001553	197.347	489.051	0	pallidum	SS14	NA	NA	NA	Papua New Guinea	Oceania	2013-2016	Sanger	human	NA	ssrA-1	ssrB-1	ssrC-1	ssrD-1	ssrE-1	ssrF-1a	ssrG-1a	ssrH-1a
1173	PRJEB33181	ERR4853673	110580	195.246	13.3841	4.24609	pallidum	SS14	ERR4853673	SAMEA5857597	TPA_BCC161	Canada	North America	2017	Sanger	human	NA	ssrA-1	ssrB-1	NA	ssrD-1	NA	ssrF-1a	ssrG-1a	ssrH-1a
1174	PRJEB33181	ERR4853605	352191	200.322	42.772	0.043944	pallidum	SS14	ERR4853605	SAMEA5857506	TPA_UKBRG017	UK	Europe	2018	Sanger	human	NA	ssrA-1	ssrB-1	ssrC-1	ssrD-1	NA	ssrF-1a	ssrG-1a	ssrH-1a
1175	PRJNA754263	SRR15440153	488900	172.12	55.8205	0.049437	pallidum	SS14	SRR15440153	SAMN20751482	TPAUS_018	Australia	Oceania	2019	Doherty	human	NA	ssrA-1	ssrB-1	ssrC-1	ssrD-1	NA	ssrF-1a	ssrG-1a	ssrH-1a
1176	PRJNA815321	SRR21294811	84776	202.738	10.3219	3.97144	pallidum	SS14	SRR21294811	SAMN30415076	TPVNC001FBS2	USA	North America	2020	UNC	human	NA	ssrA-1	ssrB-1	ssrC-1	ssrD-1	NA	ssrF-1a	NA	NA
1177	PRJNA815321	SRR21294940	113456	214.84	14.0062	1.24691	pallidum	SS14	SRR21294940	SAMN30415008	A0YIQC9601	USA	North America	2020	UNC	human	NA	ssrA-1	ssrB-1	ssrC-1	ssrD-1	NA	ssrF-1a	ssrG-1a	ssrH-1a
1178	PRJEB33181	ERR5206990	208520	193.161	25.3195	0.43944	pallidum	SS14	ERR5206990	SAMEA6224044	TPA_ALC105	Canada	North America	2019	Sanger	human	NA	ssrA-1	ssrB-1	ssrC-1	ssrD-1	ssrE-1	ssrF-1a	ssrG-1a	ssrH-1a
1179	PRJEB33181	ERR5207008	373693	197.383	45.8881	0.010986	pallidum	SS14	ERR5207008	SAMEA6224104	TPA_OMI006	UK	Europe	2018	Sanger	human	NA	ssrA-1	ssrB-1	ssrC-1	ssrD-1	ssrE-1	ssrF-1a	ssrG-1a	ssrH-1a
1180	PRJEB33181	ERR5207012	268392	192.567	32.6668	0.104367	pallidum	SS14	ERR5207012	SAMEA6224105	NA	NA	NA	NA	Sanger	human	NA	ssrA-1	ssrB-1	ssrC-1	ssrD-1	ssrE-1	ssrF-1a	ssrG-1a	ssrH-1a
1181	PRJEB20795	ERR2756210	4000039	194.537	427.075	0	pallidum	SS14	ERR2756210	SAMEA104225609	UW231B	USA	North America	2004	Sanger	human	NA	ssrA-1	ssrB-1	ssrC-1	ssrD-1	ssrE-1	ssrF-1a	ssrG-1a	ssrH-1a
1182	PRJEB20795	ERR2756193	4004882	185.928	410.953	0	pallidum	SS14	ERR2756193	SAMEA104225588	UW228B	USA	North America	2004	Sanger	human	NA	ssrA-1	ssrB-1	ssrC-1	ssrD-1	NA	ssrF-1a	ssrG-1a	ssrH-1a
1183	PRJEB20795	ERR2756209	4000728	190.698	426.683	0	pallidum	SS14	ERR2756209	SAMEA104225608	UW254C	USA	North America	2004	Sanger	human	NA	ssrA-1	ssrB-1	ssrC-1	ssrD-1	ssrE-1	ssrF-1a	ssrG-1a	ssrH-1a
1184	PRJEB20795	ERR2756186	4000020	178.813	395.56	0	pallidum	SS14	ERR2756186	SAMEA104225580	UW186B	USA	North America	2003	Sanger	human	NA	ssrA-1	ssrB-1	ssrC-1	ssrD-1	NA	ssrF-1a	ssrG-1a	ssrH-1a
1185	PRJEB20795	ERR2756190	3995513	187.144	408.955	0	pallidum	SS14	ERR2756190	SAMEA104225585	UW254B	USA	North America	2004	Sanger	human	NA	ssrA-1	ssrB-1	ssrC-1	ssrD-1	ssrE-1	ssrF-1a	ssrG-1a	ssrH-1a
1186	PRJEB20795	ERR2756173	3997704	185.032	406.772	0	pallidum	SS14	ERR2756173	SAMEA104225555	UW337B	USA	North America	2005	Sanger	human	NA	ssrA-1	ssrB-1	ssrC-1	ssrD-1	NA	ssrF-1a	ssrG-1a	ssrH-1a
1187	PRJEB20795	ERR2756199	3999519	184.767	408.791	0	pallidum	SS14	ERR2756199	SAMEA104225595	UW330B	USA	North America	2005	Sanger	human	NA	ssrA-1	ssrB-1	ssrC-1	ssrD-1	NA	ssrF-1a	ssrG-1a	ssrH-1a
1188	PRJEB28546	ERR3684576	647443	188.831	78.4457	0.005493	pallidum	SS14	ERR3684576	SAMEA5145824	PHE150137A	UK	Europe	2015	Sanger	human	NA	ssrA-1	ssrB-1	ssrC-1	ssrD-1	NA	ssrF-1a	ssrG-1a	ssrH-1a
1189	PRJEB20795	ERR2756213	3997495	185.311	426.266	0	pallidum	SS14	ERR2756213	SAMEA104225613	UW215B	USA	North America	2004	Sanger	human	NA	ssrA-1	ssrB-1	ssrC-1	ssrD-1	NA	ssrF-1a	ssrG-1a	ssrH-1a
1190	PRJEB20795	ERR2756166	4004275	174.542	262.591	0.016479	pallidum	SS14	ERR2756166	SAMEA4857077	TP_TP_AY_Uw330B_tube2	NA	NA	NA	Sanger	human	TRUE	ssrA-1	ssrB-1	ssrC-1	ssrD-1	NA	ssrF-1a	ssrG-1a	ssrH-1a
1191	PRJEB20795	ERR2756183	4000621	176.838	395.575	0	pallidum	SS14	ERR2756183	SAMEA104225577	NA	NA	NA	NA	Sanger	human	NA	ssrA-1	ssrB-1	ssrC-1	ssrD-1	ssrE-1	ssrF-1a	ssrG-1a	ssrH-1a
1192	PRJNA723099	SRR14277419	257610	343.796	32.9964	0.027465	pallidum	SS14	SRR14277419	SAMN18804982	MD25x	USA	North America	1999	UW	human	NA	ssrA-1	ssrB-1	ssrC-1	ssrD-1	ssrE-1	ssrF-1a	ssrG-1a	ssrH-1a
1193	PRJNA723099	SRR14277421	267320	350.93	34.4899	0.021972	pallidum	SS14	SRR14277421	SAMN18804980	MD22xe	USA	North America	1999	UW	human	NA	ssrA-1	ssrB-1	ssrC-1	ssrD-1	ssrE-1	ssrF-1a	ssrG-1a	ssrH-1a
1194	PRJNA723099	SRR14277414	1401207	284.734	177.511	0	pallidum	SS14	SRR14277414	SAMN18804987	MD530xe	USA	North America	2000	UW	human	NA	ssrA-1	ssrB-1	ssrC-1	ssrD-1	ssrE-1	ssrF-1a	ssrG-1a	ssrH-1a
1195	PRJNA723099	SRR14277420	294649	351.177	38.2975	0	pallidum	SS14	SRR14277420	SAMN18804981	MD24xe	USA	North America	1999	UW	human	NA	ssrA-1	ssrB-1	ssrC-1	ssrD-1	ssrE-1	ssrF-1a	ssrG-1a	ssrH-1a
1196	PRJNA723099	SRR21135122	137602	505.455	16.2703	0.351552	pallidum	SS14	SRR21135122	SAMN30221331	China27	China	Asia	2018	UW	human	NA	ssrA-1	ssrB-1	ssrC-1	ssrD-1	ssrE-1	ssrF-1a	ssrG-1a	ssrH-1a
1197	PRJNA723099	SRR14277445	4000139	294.445	508.021	0	pallidum	SS14	SRR14277445	SAMN18804896	China48	China	Asia	2018	UW	human	NA	ssrA-1	ssrB-1	ssrC-1	ssrD-1	ssrE-1	ssrF-1a	ssrG-1a	ssrH-1a
1198	PRJEB33181	ERR4899201	1155327	200.601	144.424	0	pallidum	SS14	ERR4899201	SAMEA5753860	TPA_BCC165	Canada	North America	2017	Sanger	human	NA	ssrA-1	ssrB-1	ssrC-1	ssrD-1	ssrE-1	ssrF-1a	ssrG-1a	ssrH-1a
1199	PRJNA723099	SRR14277412	640199	527.989	80.6843	0	pallidum	SS14	SRR14277412	SAMN18804889	China11	China	Asia	2018	UW	human	NA	ssrA-1	ssrB-1	ssrC-1	ssrD-1	ssrE-1	ssrF-1a	ssrG-1a	ssrH-1a
1200	PRJNA723099	SRR14277304	1253518	489.475	157.738	0	pallidum	SS14	SRR14277304	SAMN18804891	China30	China	Asia	2018	UW	human	NA	ssrA-1	ssrB-1	ssrC-1	ssrD-1	ssrE-1	ssrF-1a	ssrG-1a	ssrH-1a
1201	PRJNA723099	SRR14277282	3328606	305.199	423.946	0	pallidum	SS14	SRR14277282	SAMN18804893	China42	China	Asia	2018	UW	human	NA	ssrA-1	ssrB-1	ssrC-1	ssrD-1	ssrE-1	ssrF-1a	ssrG-1a	ssrH-1a
1202	PRJEB33181	ERR4853528	1054802	195.588	129.48	0.005493	pallidum	SS14	ERR4853528	SAMEA5753816	TPA_BCC075	Canada	North America	2012	Sanger	human	NA	ssrA-1	ssrB-1	ssrC-1	ssrD-1	ssrE-1	ssrF-1a	ssrG-1a	ssrH-1a
1203	PRJNA723099	SRR14277293	4003515	347.82	505.511	0	pallidum	SS14	SRR14277293	SAMN18804892	China31	China	Asia	2018	UW	human	NA	ssrA-1	ssrB-1	ssrC-1	ssrD-1	ssrE-1	ssrF-1a	ssrG-1a	ssrH-1a
1204	PRJNA815321	SRR21294851	411941	197.727	50.0787	0.071409	pallidum	SS14	SRR21294851	SAMN30414906	TPVCN062X	China	Asia	2022	UNC	human	NA	ssrA-1	ssrB-1	ssrC-1	ssrD-1	ssrE-1	ssrF-1a	ssrG-1a	ssrH-1a
1205	PRJNA815321	SRR23948434	4000040	223.678	498.182	0.005493	pallidum	SS14	SRR23948434	SAMN33864115	TPVCN062XB	China	Asia	2021	UNC	human	NA	ssrA-1	ssrB-1	ssrC-1	ssrD-1	ssrE-1	ssrF-1a	ssrG-1a	ssrH-1a
1206	PRJEB28546	ERR3684531	286737	192.693	35.2579	0.038451	pallidum	SS14	ERR3684531	SAMEA5145779	PHE150177A	UK	Europe	2015	Sanger	human	NA	ssrA-1	ssrB-1	ssrC-1	ssrD-1	ssrE-1	ssrF-1a	ssrG-1a	ssrH-1a
1207	PRJEB28546	ERR3699568	61963	192.713	7.62686	12.0461	pallidum	SS14	ERR3699568	NA	PHE140102A	UK	Europe	2014	Sanger	human	NA	NA	ssrB-1	ssrC-1	ssrD-1	NA	ssrF-1a	ssrG-1a	NA
1208	PRJNA815321	SRR29022068	1387670	202.378	170.733	0.010986	pallidum	SS14	SRR29022068	SAMN41394407	GSPVT007EOS1	Viet Nam	Asia	2022	UNC	human	NA	ssrA-1	ssrB-1	ssrC-1	ssrD-1	ssrE-1	ssrF-1a	ssrG-1a	ssrH-1a
1209	PRJNA754263	SRR15440045	161200	224.696	19.2943	0.670146	pallidum	SS14	SRR15440045	SAMN20751623	TPAUS_211	Australia	Oceania	2019	Doherty	human	NA	ssrA-1	ssrB-1	ssrC-1	ssrD-1	NA	ssrF-1a	ssrG-1a	ssrH-1a
1210	PRJNA815321	SRR29022055	49105	227.075	6.22823	13.4249	pallidum	SS14	SRR29022055	SAMN41394419	GSPVT017A	Viet Nam	Asia	2022	UNC	human	NA	NA	ssrB-1	ssrC-1	ssrD-1	NA	ssrF-1a	NA	NA
1211	PRJDB9408	DRR213711	502768	258.742	74.539	0.016479	pallidum	SS14	DRR213711	SAMD00208593	15A011MM	Japan	Asia	2015	NIID - Japan	human	NA	ssrA-1	ssrB-1	ssrC-1	ssrD-1	NA	ssrF-1a	ssrG-1a	ssrH-1a
1212	PRJNA723099	SRR21135117	128844	558.757	15.0332	0.510849	pallidum	SS14	SRR21135117	SAMN30221330	China16	China	Asia	2018	UW	human	NA	ssrA-1	ssrB-1	ssrC-1	ssrD-1	ssrE-1	ssrF-1a	ssrG-1a	ssrH-1a
1213	PRJEB33181	ERR4993350	2619597	194.128	327.425	0	pallidum	SS14	ERR4993350	SAMEA5753810	TPA_BCC004	Canada	North America	2000	Sanger	human	NA	ssrA-1	ssrB-1	ssrC-1	ssrD-1	ssrE-1	ssrF-1a	ssrG-1a	ssrH-1a
1214	PRJDB9408	DRR213716	226893	220.27	22.9559	1.92255	pallidum	SS14	DRR213716	SAMD00208598	17A014MM	Japan	Asia	2017	NIID - Japan	human	NA	ssrA-1	ssrB-1	NA	ssrD-1	NA	ssrF-1a	ssrG-1a	ssrH-1a
1215	PRJNA723099	SAMN18804990	200609	360.853	25.7	0.065916	pallidum	SS14	NA	SAMN18804990	Peru213041xe	Peru	South America	2018	UW	human	NA	ssrA-1	ssrB-1	ssrC-1	ssrD-1	ssrE-1	ssrF-1a	ssrG-1a	ssrH-1a
1216	PRJNA723099	SRR14277443	993486	328.519	127.633	0	pallidum	SS14	SRR14277443	SAMN18804960	Japan348	Japan	Asia	2019	UW	human	NA	ssrA-1	ssrB-1	ssrC-1	ssrD-1	ssrE-1	ssrF-1a	ssrG-1a	ssrH-1a
1217	PRJDB9408	DRR213717	1022928	250.389	106.798	0.060423	pallidum	SS14	DRR213717	SAMD00208599	17A017MM	Japan	Asia	2017	NIID - Japan	human	NA	ssrA-1	ssrB-1	ssrC-1	ssrD-1	NA	NA	ssrG-1a	ssrH-1a
1218	PRJDB9408	DRR213713	1060416	259.69	157.014	4.29003	pallidum	SS14	DRR213713	SAMD00208595	16A013MM	Japan	Asia	2016	NIID - Japan	human	NA	ssrA-1	ssrB-1	NA	ssrD-1	NA	ssrF-1a	ssrG-1a	ssrH-1a
1219	PRJNA723099	SRR21135095	144558	351.895	16.7835	0.895358	pallidum	SS14	SRR21135095	SAMN30221347	Japan369	Japan	Asia	2020	UW	human	NA	ssrA-1	ssrB-1	ssrC-1	ssrD-1	ssrE-1	ssrF-1a	ssrG-1a	NA
1220	PRJNA723099	SRR14277457	315032	300.499	39.8912	0.038451	pallidum	SS14	SRR14277457	SAMN18804948	Japan328x	Japan	Asia	2019	UW	human	NA	ssrA-1	ssrB-1	ssrC-1	ssrD-1	ssrE-1	ssrF-1a	ssrG-1a	ssrH-1a
1221	PRJDB9408	DRR213715	91134	221.516	11.6079	8.78879	pallidum	SS14	DRR213715	SAMD00208597	17A010MM	Japan	Asia	2017	NIID - Japan	human	NA	ssrA-1	ssrB-1	NA	NA	NA	NA	ssrG-1a	NA
1222	PRJNA723099	SRR14277280	4001963	375.003	519.059	0	pallidum	SS14	SRR14277280	SAMN18804930	Japan306	Japan	Asia	2019	UW	human	NA	ssrA-1	ssrB-1	ssrC-1	ssrD-1	ssrE-1	ssrF-1a	ssrG-1a	ssrH-1a
1223	PRJEB33181	ERR4853643	210548	201.723	25.5199	0.390003	pallidum	SS14	ERR4853643	SAMEA5857581	TPA_BCC085	Canada	North America	2013	Sanger	human	NA	ssrA-1	ssrB-1	ssrC-1	ssrD-1	NA	ssrF-1a	ssrG-1a	NA
1224	PRJNA723099	SRR21144439	144971	427.132	17.7294	0.10986	pallidum	SS14	SRR21144439	SAMN30221339	ChinaNJ56	China	Asia	2018	UW	human	NA	ssrA-1	ssrB-1	ssrC-1	ssrD-1	ssrE-1	ssrF-1a	ssrG-1a	ssrH-1a
1225	PRJNA754263	SRR15440360	458541	162.495	46.1288	0.071409	pallidum	SS14	SRR15440360	SAMN20751750	TPAUS_446	Australia	Oceania	2019	Doherty	human	NA	ssrA-1	ssrB-1	ssrC-1	ssrD-1	NA	ssrF-1a	ssrG-1a	ssrH-1a
1226	PRJNA815321	SRR23948458	585796	180.972	67.8897	0.005493	pallidum	SS14	SRR23948458	SAMN33864093	TPVCN051RS	China	Asia	2021	UNC	human	NA	ssrA-1	ssrB-1	ssrC-1	ssrD-1	ssrE-1	ssrF-1a	ssrG-1a	ssrH-1a
1227	PRJNA815321	SRR29022031	4002057	219.385	488.36	0.010986	pallidum	SS14	SRR29022031	SAMN41394441	TPVCN051R	China	Asia	2021	UNC	human	NA	ssrA-1	ssrB-1	ssrC-1	ssrD-1	ssrE-1	ssrF-1a	ssrG-1a	ssrH-1a
1228	PRJNA315615	SRR5487648	3302114	481.183	246.388	0	pallidum	SS14	SRR5487648	SAMN04556745	Amoy	China	Asia	2011	Xiamen University	human	NA	ssrA-1	ssrB-1	ssrC-1	ssrD-1	NA	ssrF-1a	ssrG-1a	ssrH-1a
1229	PRJNA723099	SRR21135116	260339	380.235	33.0218	0.043944	pallidum	SS14	SRR21135116	SAMN30221340	ChinaNJ59	China	Asia	2018	UW	human	NA	ssrA-1	ssrB-1	ssrC-1	ssrD-1	ssrE-1	ssrF-1a	ssrG-1a	ssrH-1a
1230	PRJNA815321	SRR21294843	4001746	207.09	475.071	0.005493	pallidum	SS14	SRR21294843	SAMN30414994	TPVCN014D0	China	Asia	2020	UNC	human	NA	ssrA-1	ssrB-1	ssrC-1	ssrD-1	NA	ssrF-1a	ssrG-1a	ssrH-1a
1231	PRJNA815321	SRR21294890	824346	208.396	101.355	0.010986	pallidum	SS14	SRR21294890	SAMN30415025	TPVCN031F0	China	Asia	2020	UNC	human	NA	ssrA-1	ssrB-1	ssrC-1	ssrD-1	ssrE-1	ssrF-1a	ssrG-1a	ssrH-1a
1232	PRJNA815321	SRR23948430	706491	195.088	84.5082	0.005493	pallidum	SS14	SRR23948430	SAMN33864089	TPVCN028TS	China	Asia	2020	UNC	human	NA	ssrA-1	ssrB-1	ssrC-1	ssrD-1	ssrE-1	ssrF-1a	ssrG-1a	ssrH-1a
1233	PRJNA815321	SRR21294894	473304	210.106	58.2115	0.010986	pallidum	SS14	SRR21294894	SAMN30415021	TPVCN028T	China	Asia	2020	UNC	human	NA	ssrA-1	ssrB-1	ssrC-1	ssrD-1	ssrE-1	ssrF-1a	ssrG-1a	ssrH-1a
1234	PRJNA815321	SRR23948454	342620	223.563	42.7782	0.021972	pallidum	SS14	SRR23948454	SAMN33864097	TPVCN063ZB	China	Asia	2021	UNC	human	NA	ssrA-1	ssrB-1	ssrC-1	ssrD-1	ssrE-1	ssrF-1a	ssrG-1a	ssrH-1a
1235	PRJNA305961	SRR2996730	3317125	278.345	423.119	0.010986	pallidum	SS14	SRR2996730	SAMN04334604	K3	China	Asia	2015	Chinese National Human Genome Center	human	NA	ssrA-1	ssrB-1	ssrC-1	ssrD-1	NA	ssrF-1a	ssrG-1a	ssrH-1a
1236	PRJNA723099	SRR14277411	507664	415.542	65.4655	0.005493	pallidum	SS14	SRR14277411	SAMN18804890	China23	China	Asia	2018	UW	human	NA	ssrA-1	ssrB-1	ssrC-1	ssrD-1	ssrE-1	ssrF-1a	ssrG-1a	ssrH-1a
1237	PRJNA754263	SRR15440156	3999993	163.672	449.387	0.027465	pallidum	SS14	SRR15440156	SAMN20751524	TPAUS_093	Australia	Oceania	2016	Doherty	human	NA	ssrA-1	ssrB-1	ssrC-1	ssrD-1	NA	ssrF-1a	ssrG-1a	ssrH-1a
1238	PRJNA723099	SRR21110904	2342743	358.179	305.912	0	pallidum	SS14	SRR21110904	SAMN30221332	ChinaNJ06	China	Asia	2016	UW	human	NA	ssrA-1	ssrB-1	ssrC-1	ssrD-1	ssrE-1	ssrF-1a	ssrG-1a	ssrH-1a
1239	PRJNA815321	SRR29022060	1300821	213.255	161.687	0.021972	pallidum	SS14	SRR29022060	SAMN41394414	GSPVT0132	Viet Nam	Asia	2022	UNC	human	NA	ssrA-1	ssrB-1	ssrC-1	ssrD-1	ssrE-1	ssrF-1a	ssrG-1a	ssrH-1a
1240	PRJNA815321	SRR29022072	500656	200.259	60.6877	0.010986	pallidum	SS14	SRR29022072	SAMN41394403	GSPVT0048	Viet Nam	Asia	2022	UNC	human	NA	ssrA-1	ssrB-1	ssrC-1	ssrD-1	ssrE-1	ssrF-1a	ssrG-1a	ssrH-1a
1241	PRJNA723099	SRR14277456	4001787	412.253	502.17	0	pallidum	SS14	SRR14277456	SAMN18804895	China47	China	Asia	2018	UW	human	NA	ssrA-1	ssrB-1	ssrC-1	ssrD-1	ssrE-1	ssrF-1a	ssrG-1a	ssrH-1a
1242	PRJNA723099	SRR14277271	217291	439.987	27.0886	0.016479	pallidum	SS14	SRR14277271	SAMN18804894	China44	China	Asia	2018	UW	human	NA	ssrA-1	ssrB-1	ssrC-1	ssrD-1	ssrE-1	ssrF-1a	ssrG-1a	ssrH-1a
1243	PRJNA815321	SRR23948446	3997403	217.782	492.201	0.005493	pallidum	SS14	SRR23948446	SAMN33864104	TPVCN061V1	China	Asia	2021	UNC	human	NA	ssrA-1	ssrB-1	ssrC-1	ssrD-1	ssrE-1	ssrF-1a	ssrG-1a	ssrH-1a
1244	PRJNA544173	SAMN11812273	3995089	326.691	516.697	0.005493	pallidum	SS14	NA	SAMN11812273	X-4	China	Asia	2017	Xiamen University	human	NA	ssrA-1	ssrB-1	ssrC-1	ssrD-1	ssrE-1	ssrF-1a	ssrG-1a	ssrH-1a
1245	PRJNA815321	SRR23948453	401376	205.91	48.6888	0.010986	pallidum	SS14	SRR23948453	SAMN33864098	TPVCN054XB	China	Asia	2021	UNC	human	NA	ssrA-1	ssrB-1	ssrC-1	ssrD-1	ssrE-1	ssrF-1a	ssrG-1a	ssrH-1a
1246	PRJNA815321	SRR29022027	3998802	232.35	492.011	0.010986	pallidum	SS14	SRR29022027	SAMN41394444	TPVCN054X	China	Asia	2021	UNC	human	NA	ssrA-1	ssrB-1	ssrC-1	ssrD-1	ssrE-1	ssrF-1a	ssrG-1a	ssrH-1a
1247	PRJNA815321	SRR21294842	4003225	216.194	494.167	0.016479	pallidum	SS14	SRR21294842	SAMN30414995	TPVCN0121	China	Asia	2020	UNC	human	NA	ssrA-1	ssrB-1	ssrC-1	ssrD-1	ssrE-1	ssrF-1a	ssrG-1a	ssrH-1a
1248	PRJNA815321	SRR23948442	3999145	234.373	500.759	0.005493	pallidum	SS14	SRR23948442	SAMN33864108	TPVCN0121B	China	Asia	2020	UNC	human	NA	ssrA-1	ssrB-1	ssrC-1	ssrD-1	ssrE-1	ssrF-1a	ssrG-1a	ssrH-1a
1249	PRJNA815321	SRR21294953	577147	197.863	70.4445	0.016479	pallidum	SS14	SRR21294953	SAMN30414907	TPVCN070X0	China	Asia	2022	UNC	human	NA	ssrA-1	ssrB-1	ssrC-1	ssrD-1	ssrE-1	ssrF-1a	ssrG-1a	ssrH-1a
1250	PRJNA815321	SRR23948436	3997510	221.63	499.614	0.005493	pallidum	SS14	SRR23948436	SAMN33864113	TPVCN040HB	China	Asia	2021	UNC	human	NA	ssrA-1	ssrB-1	ssrC-1	ssrD-1	ssrE-1	ssrF-1a	ssrG-1a	ssrH-1a
1251	PRJNA815321	SRR29022033	3999583	222.996	489.037	0.010986	pallidum	SS14	SRR29022033	SAMN41394439	TPVCN040H	China	Asia	2021	UNC	human	NA	ssrA-1	ssrB-1	ssrC-1	ssrD-1	ssrE-1	ssrF-1a	ssrG-1a	ssrH-1a
1252	PRJNA815321	SRR21294891	150219	208.323	18.4979	0.631695	pallidum	SS14	SRR21294891	SAMN30415024	TPVCN03610	China	Asia	2021	UNC	human	NA	ssrA-1	ssrB-1	ssrC-1	ssrD-1	NA	ssrF-1a	ssrG-1a	ssrH-1a
1253	PRJNA723099	SRR21110900	2930084	332.649	382.064	0.005493	pallidum	SS14	SRR21110900	SAMN30221337	ChinaNJ42	China	Asia	2018	UW	human	NA	ssrA-1	ssrB-1	ssrC-1	ssrD-1	ssrE-1	ssrF-1a	ssrG-1a	ssrH-1a
1254	PRJNA754263	SRR15440195	809030	188.719	91.6011	0.049437	pallidum	SS14	SRR15440195	SAMN20751898	TPAUS_758	Australia	Oceania	2010	Doherty	human	NA	ssrA-1	ssrB-1	ssrC-1	ssrD-1	NA	ssrF-1a	ssrG-1a	ssrH-1a
1255	PRJNA754263	SRR15440196	750897	192.353	85.2125	0.038451	pallidum	SS14	SRR15440196	SAMN20751897	TPAUS_757	Australia	Oceania	2010	Doherty	human	NA	ssrA-1	ssrB-1	ssrC-1	ssrD-1	ssrE-1	ssrF-1a	ssrG-1a	ssrH-1a
1256	PRJNA815321	SRR21294884	631201	213.261	77.6726	0.010986	pallidum	SS14	SRR21294884	SAMN30415030	TPVCN0209	China	Asia	2020	UNC	human	NA	ssrA-1	ssrB-1	ssrC-1	ssrD-1	NA	ssrF-1a	ssrG-1a	ssrH-1a
1257	PRJNA815321	SRR23948440	3632636	244.788	455.612	0.005493	pallidum	SS14	SRR23948440	SAMN33864110	TPVCN0209B	China	Asia	2020	UNC	human	NA	ssrA-1	ssrB-1	ssrC-1	ssrD-1	ssrE-1	ssrF-1a	ssrG-1a	ssrH-1a
1258	PRJNA815321	SRR21294936	404848	205.606	49.185	0.016479	pallidum	SS14	SRR21294936	SAMN30415012	TPVCN022D0	China	Asia	2020	UNC	human	NA	ssrA-1	ssrB-1	ssrC-1	ssrD-1	ssrE-1	ssrF-1a	ssrG-1a	ssrH-1a
1259	PRJNA815321	SRR21294887	3084063	209.523	379.886	0.016479	pallidum	SS14	SRR21294887	SAMN30415027	TPVCN021B0	China	Asia	2020	UNC	human	NA	ssrA-1	ssrB-1	ssrC-1	ssrD-1	ssrE-1	ssrF-1a	ssrG-1a	ssrH-1a
1260	PRJNA815321	SRR21294928	417236	210.649	51.3386	0.027465	pallidum	SS14	SRR21294928	SAMN30415019	TPVCN019R0	China	Asia	2020	UNC	human	NA	ssrA-1	ssrB-1	ssrC-1	ssrD-1	ssrE-1	ssrF-1a	ssrG-1a	ssrH-1a
1261	PRJNA562373	SRR10041772	1717279	209.18	211.849	0.005493	pallidum	SS14	SRR10041772	SAMN12638756	SMUTp_04	China	Asia	2018	Southern Medical University	human	NA	ssrA-1	ssrB-1	ssrC-1	ssrD-1	ssrE-1	ssrF-1a	ssrG-1a	ssrH-1a
1262	PRJNA815321	SRR21294933	503391	214.452	62.0245	0.005493	pallidum	SS14	SRR21294933	SAMN30415015	TPVCN02650	China	Asia	2020	UNC	human	NA	ssrA-1	ssrB-1	ssrC-1	ssrD-1	ssrE-1	ssrF-1a	ssrG-1a	ssrH-1a
1263	PRJNA815321	SRR23948447	4001473	212.07	492.451	0.005493	pallidum	SS14	SRR23948447	SAMN33864103	TPVCN04931	China	Asia	2021	UNC	human	NA	ssrA-1	ssrB-1	ssrC-1	ssrD-1	ssrE-1	ssrF-1a	ssrG-1a	ssrH-1a
1264	PRJNA815321	SRR23948445	3999497	216.568	493.602	0.005493	pallidum	SS14	SRR23948445	SAMN33864105	TPVCN064H1	China	Asia	2021	UNC	human	NA	ssrA-1	ssrB-1	ssrC-1	ssrD-1	ssrE-1	ssrF-1a	ssrG-1a	ssrH-1a
1265	PRJNA815321	SRR23948449	4001357	225.529	496.451	0.005493	pallidum	SS14	SRR23948449	SAMN33864102	TPVCN047Z1	China	Asia	NA	UNC	human	NA	ssrA-1	ssrB-1	ssrC-1	ssrD-1	ssrE-1	ssrF-1a	ssrG-1a	ssrH-1a
1266	PRJNA815321	SRR21294754	728003	201.585	87.8215	0.021972	pallidum	SS14	SRR21294754	SAMN30414904	TPVCN041L0	China	Asia	2022	UNC	human	NA	ssrA-1	ssrB-1	ssrC-1	ssrD-1	ssrE-1	ssrF-1a	ssrG-1a	ssrH-1a
1267	PRJNA815321	SRR21294952	3997892	225.436	479.684	0.005493	pallidum	SS14	SRR21294952	SAMN30414997	TPVCN007F0	China	Asia	2020	UNC	human	NA	ssrA-1	ssrB-1	ssrC-1	ssrD-1	NA	ssrF-1a	ssrG-1a	ssrH-1a
1268	PRJNA815321	SRR21294942	92597	201.583	11.1552	3.25185	pallidum	SS14	SRR21294942	SAMN30414908	TPVCN074N0	China	Asia	2022	UNC	human	NA	ssrA-1	ssrB-1	ssrC-1	ssrD-1	NA	ssrF-1a	NA	NA
1269	PRJNA815321	SRR21294937	1983314	207.535	242.853	0	pallidum	SS14	SRR21294937	SAMN30415011	TPVCN030D	China	Asia	2020	UNC	human	NA	ssrA-1	ssrB-1	ssrC-1	ssrD-1	ssrE-1	ssrF-1a	ssrG-1a	ssrH-1a
1270	PRJNA815321	SRR23948460	2984135	225.848	370.134	0.005493	pallidum	SS14	SRR23948460	SAMN33864083	TPVCN030DB	China	Asia	2020	UNC	human	NA	ssrA-1	ssrB-1	ssrC-1	ssrD-1	ssrE-1	ssrF-1a	ssrG-1a	ssrH-1a
1271	PRJNA815321	SRR29022114	2782292	221.114	339.93	0.010986	pallidum	SS14	SRR29022114	SAMN41394491	TPVCN030DT	China	Asia	2020	UNC	human	NA	ssrA-1	ssrB-1	ssrC-1	ssrD-1	NA	ssrF-1a	ssrG-1a	ssrH-1a
1272	PRJNA562373	SRR10041767	4001733	221.291	485.005	21.9171	pallidum	SS14	SRR10041767	NA	SMUTp_09	China	Asia	2018	Southern Medical University	human	NA	NA	NA	NA	NA	NA	NA	ssrG-1a	ssrH-1a
1273	PRJNA305961	SRR2996727	947590	371.524	112.979	0.010986	pallidum	SS14	SRR2996727	SAMN04334601	SHG-I2	China	Asia	2015	Chinese National Human Genome Center	human	NA	ssrA-1	ssrB-1	ssrC-1	ssrD-1	NA	ssrF-1a	ssrG-1a	ssrH-1a
1274	PRJNA815321	SRR29022066	553514	212.966	68.6873	0.010986	pallidum	SS14	SRR29022066	SAMN41394409	GSPVT0104	Viet Nam	Asia	2022	UNC	human	NA	ssrA-1	ssrB-1	ssrC-1	ssrD-1	ssrE-1	ssrF-1a	ssrG-1a	ssrH-1a
1275	PRJNA815321	SRR21294883	601937	206.59	73.8804	0.016479	pallidum	SS14	SRR21294883	SAMN30415031	TPVCN017B0	China	Asia	2020	UNC	human	NA	ssrA-1	ssrB-1	ssrC-1	ssrD-1	ssrE-1	ssrF-1a	ssrG-1a	ssrH-1a
1276	PRJNA305961	SRR2996729	2180005	272.887	280.225	0.010986	pallidum	SS14	SRR2996729	SAMN04334603	C3	China	Asia	2015	Chinese National Human Genome Center	human	NA	ssrA-1	ssrB-1	ssrC-1	ssrD-1	NA	ssrF-1a	ssrG-1a	ssrH-1a
1277	PRJNA723099	SRR21110902	474074	471.366	59.0422	0	pallidum	SS14	SRR21110902	SAMN30221335	ChinaNJ28	China	Asia	2017	UW	human	NA	ssrA-1	ssrB-1	ssrC-1	ssrD-1	ssrE-1	ssrF-1a	ssrG-1a	ssrH-1a
1278	PRJNA723099	SRR21110901	707914	474.74	90.8753	0	pallidum	SS14	SRR21110901	SAMN30221336	ChinaNJ41	China	Asia	2017	UW	human	NA	ssrA-1	ssrB-1	ssrC-1	ssrD-1	ssrE-1	ssrF-1a	ssrG-1a	ssrH-1a
1279	PRJNA305961	SRR2996726	2004827	325.626	240.144	0	pallidum	SS14	SRR2996726	SAMN04334600	SHE-V	China	Asia	2015	Chinese National Human Genome Center	human	NA	ssrA-1	ssrB-1	ssrC-1	ssrD-1	NA	ssrF-1a	ssrG-1a	ssrH-1a
1280	PRJNA815321	SRR23948433	2917343	221.828	364.513	0.005493	pallidum	SS14	SRR23948433	SAMN33864116	TPVCN072TB	China	Asia	2022	UNC	human	NA	ssrA-1	ssrB-1	ssrC-1	ssrD-1	ssrE-1	ssrF-1a	ssrG-1a	ssrH-1a
1281	PRJNA305961	SRR2996731	4000922	291.88	471.238	0.005493	pallidum	SS14	SRR2996731	SAMN04334605	NA	China	Asia	2015	Chinese National Human Genome Center	human	NA	ssrA-1	ssrB-1	ssrC-1	ssrD-1	NA	ssrF-1a	ssrG-1a	ssrH-1a
1282	PRJNA305961	SRR2996732	3996603	272.453	514.809	0.010986	pallidum	SS14	SRR2996732	SAMN04334611	Q3	China	Asia	2015	Chinese National Human Genome Center	human	NA	ssrA-1	ssrB-1	ssrC-1	ssrD-1	NA	ssrF-1a	ssrG-1a	ssrH-1a
1283	PRJNA723099	SRR21110899	1576852	352.293	201.928	0	pallidum	SS14	SRR21110899	SAMN30221338	ChinaNJ55	China	Asia	2018	UW	human	NA	ssrA-1	ssrB-1	ssrC-1	ssrD-1	NA	ssrF-1a	ssrG-1a	ssrH-1a
1284	PRJNA305961	SRR2996733	65268	347.542	7.80128	2.75199	pallidum	SS14	SRR2996733	SAMN04335867	NA	China	Asia	2015	Chinese National Human Genome Center	human	NA	ssrA-1	NA	NA	ssrD-1	NA	ssrF-1a	NA	ssrH-1a
1285	PRJNA305961	SRR3054906	114444	283.878	14.7042	0.104367	pallidum	SS14	SRR3054906	SAMN04335867	NA	China	Asia	2015	Chinese National Human Genome Center	human	NA	ssrA-1	ssrB-1	ssrC-1	ssrD-1	NA	ssrF-1a	ssrG-1a	ssrH-1a
1286	PRJNA754263	SRR15440206	1001375	202.834	114.034	0.043944	pallidum	SS14	SRR15440206	SAMN20751888	TPAUS_736	Australia	Oceania	2008	Doherty	human	NA	ssrA-1	ssrB-1	ssrC-1	ssrD-1	NA	ssrF-1a	ssrG-1a	ssrH-1a
1287	PRJNA723099	SRR21135121	399468	515.897	48.4817	0.038451	pallidum	SS14	SRR21135121	SAMN30221333	ChinaNJ25	China	Asia	2019	UW	human	NA	ssrA-1	ssrB-1	ssrC-1	ssrD-1	ssrE-1	ssrF-1a	ssrG-1a	ssrH-1a
1288	PRJNA305961	SRR2996725	4004360	310.412	480.819	0	pallidum	SS14	SRR2996725	SAMN04334599	SHD-R	China	Asia	2015	Chinese National Human Genome Center	human	NA	ssrA-1	ssrB-1	ssrC-1	ssrD-1	NA	ssrF-1a	ssrG-1a	ssrH-1a
1289	PRJNA815321	SRR21294765	1615544	229.568	189.106	0.010986	pallidum	SS14	SRR21294765	SAMN30414903	TPVCN073V	China	Asia	2022	UNC	human	NA	ssrA-1	ssrB-1	ssrC-1	ssrD-1	ssrE-1	ssrF-1a	ssrG-1a	ssrH-1a
1290	PRJNA815321	SRR23948459	922401	230.034	113.919	0	pallidum	SS14	SRR23948459	SAMN33864084	TPVCN073VS	China	Asia	2022	UNC	human	NA	ssrA-1	ssrB-1	ssrC-1	ssrD-1	ssrE-1	ssrF-1a	ssrG-1a	ssrH-1a
1291	PRJNA815321	SRR29022059	809587	213.145	100.237	0.010986	pallidum	SS14	SRR29022059	SAMN41394415	GSPVT014C	Viet Nam	Asia	2022	UNC	human	NA	ssrA-1	ssrB-1	ssrC-1	ssrD-1	ssrE-1	ssrF-1a	ssrG-1a	ssrH-1a
1292	PRJNA815321	SRR21294895	502981	206.864	60.3945	0.021972	pallidum	SS14	SRR21294895	SAMN30415020	TPVCN0133	China	Asia	2020	UNC	human	NA	ssrA-1	ssrB-1	ssrC-1	ssrD-1	NA	ssrF-1a	ssrG-1a	ssrH-1a
1293	PRJNA815321	SRR23948431	889031	210.059	108.688	0	pallidum	SS14	SRR23948431	SAMN33864088	TPVCN0133B	China	Asia	2020	UNC	human	NA	ssrA-1	ssrB-1	ssrC-1	ssrD-1	ssrE-1	ssrF-1a	ssrG-1a	ssrH-1a
1294	PRJNA815321	SRR23948448	1392923	221.552	171.901	0.005493	pallidum	SS14	SRR23948448	SAMN33864085	TPVCN0329B	China	Asia	2020	UNC	human	NA	ssrA-1	ssrB-1	ssrC-1	ssrD-1	ssrE-1	ssrF-1a	ssrG-1a	ssrH-1a
1295	PRJNA815321	SRR29022057	232170	209.305	28.723	0.104367	pallidum	SS14	SRR29022057	SAMN41394417	GSPVT0168SB0	Viet Nam	Asia	2022	UNC	human	NA	ssrA-1	ssrB-1	ssrC-1	ssrD-1	NA	ssrF-1a	ssrG-1a	ssrH-1a
1296	PRJNA305961	SRR2996724	3999004	301.964	480.215	0.005493	pallidum	SS14	SRR2996724	SAMN04334598	SHC-0	China	Asia	2015	Chinese National Human Genome Center	human	NA	ssrA-1	ssrB-1	ssrC-1	ssrD-1	NA	ssrF-1a	ssrG-1a	ssrH-1a
1297	PRJNA815321	SRR23948439	2743406	227.777	340.959	0	pallidum	SS14	SRR23948439	SAMN33864111	TPVCN033BB	China	Asia	2020	UNC	human	NA	ssrA-1	ssrB-1	ssrC-1	ssrD-1	ssrE-1	ssrF-1a	ssrG-1a	ssrH-1a
1298	PRJNA305961	SRR2996728	421652	276.198	53.9895	0.010986	pallidum	SS14	SRR2996728	SAMN04334602	B3	China	Asia	2015	Chinese National Human Genome Center	human	NA	ssrA-1	ssrB-1	ssrC-1	ssrD-1	NA	ssrF-1a	ssrG-1a	ssrH-1a
1299	PRJNA815321	SRR21294844	2514092	213.445	299.847	0	pallidum	SS14	SRR21294844	SAMN30414993	TPVCN0105	China	Asia	2020	UNC	human	NA	ssrA-1	ssrB-1	ssrC-1	ssrD-1	NA	ssrF-1a	ssrG-1a	ssrH-1a
1300	PRJNA815321	SRR21294886	2373083	201.635	288.258	0.016479	pallidum	SS14	SRR21294886	SAMN30415028	TPVCN033B	China	Asia	2020	UNC	human	NA	ssrA-1	ssrB-1	ssrC-1	ssrD-1	ssrE-1	ssrF-1a	ssrG-1a	ssrH-1a
1301	PRJNA815321	SRR29022056	229335	207.758	28.2558	0.0769019	pallidum	SS14	SRR29022056	SAMN41394418	GSPVT0168SS1	Viet Nam	Asia	2022	UNC	human	NA	ssrA-1	ssrB-1	ssrC-1	ssrD-1	NA	ssrF-1a	ssrG-1a	ssrH-1a
1302	PRJNA815321	SRR21294885	1483428	204.052	180.931	0.010986	pallidum	SS14	SRR21294885	SAMN30415029	TPVCN0329	China	Asia	2020	UNC	human	NA	ssrA-1	ssrB-1	ssrC-1	ssrD-1	NA	ssrF-1a	ssrG-1a	ssrH-1a
1303	PRJNA815321	SRR23948443	3910566	214.323	483.237	0.005493	pallidum	SS14	SRR23948443	SAMN33864107	TPVCN0105B	China	Asia	2020	UNC	human	NA	ssrA-1	ssrB-1	ssrC-1	ssrD-1	ssrE-1	ssrF-1a	ssrG-1a	ssrH-1a
1304	PRJNA815321	SRR29022115	1754618	218.851	213.703	0.005493	pallidum	SS14	SRR29022115	SAMN41394490	TPVCN0105T	China	Asia	2020	UNC	human	NA	ssrA-1	ssrB-1	ssrC-1	ssrD-1	ssrE-1	ssrF-1a	ssrG-1a	ssrH-1a
1305	PRJNA815321	SRR23948452	277971	213.317	33.8928	0.010986	pallidum	SS14	SRR23948452	SAMN33864099	TPVCN053LB	China	Asia	2021	UNC	human	NA	ssrA-1	ssrB-1	ssrC-1	ssrD-1	ssrE-1	ssrF-1a	ssrG-1a	ssrH-1a
1306	PRJNA815321	SRR29022028	4002005	221.023	489.147	0.010986	pallidum	SS14	SRR29022028	SAMN41394443	TPVCN053L	China	Asia	2021	UNC	human	NA	ssrA-1	ssrB-1	ssrC-1	ssrD-1	ssrE-1	ssrF-1a	ssrG-1a	ssrH-1a
1307	PRJNA815321	SRR21294929	1077568	205.766	129.897	0.010986	pallidum	SS14	SRR21294929	SAMN30415018	TPVCN0357	China	Asia	2021	UNC	human	NA	ssrA-1	ssrB-1	ssrC-1	ssrD-1	ssrE-1	ssrF-1a	ssrG-1a	ssrH-1a
1308	PRJNA815321	SRR23948438	3454812	211.25	426.145	0.005493	pallidum	SS14	SRR23948438	SAMN33864112	TPVCN0357B	China	Asia	2021	UNC	human	NA	ssrA-1	ssrB-1	ssrC-1	ssrD-1	ssrE-1	ssrF-1a	ssrG-1a	ssrH-1a
1309	PRJNA815321	SRR23948435	1583989	215.17	196.085	0.010986	pallidum	SS14	SRR23948435	SAMN33864114	TPVCN042NB	China	Asia	2021	UNC	human	NA	ssrA-1	ssrB-1	ssrC-1	ssrD-1	ssrE-1	ssrF-1a	ssrG-1a	ssrH-1a
1310	PRJNA815321	SRR29022032	3998120	213.294	482.986	0.010986	pallidum	SS14	SRR29022032	SAMN41394440	TPVCN042N	China	Asia	2021	UNC	human	NA	ssrA-1	ssrB-1	ssrC-1	ssrD-1	ssrE-1	ssrF-1a	ssrG-1a	ssrH-1a
1311	PRJNA815321	SRR23948450	232675	217.942	28.4758	0.049437	pallidum	SS14	SRR23948450	SAMN33864101	TPVCN0585B	China	Asia	2021	UNC	human	NA	ssrA-1	ssrB-1	ssrC-1	ssrD-1	ssrE-1	ssrF-1a	ssrG-1a	ssrH-1a
1312	PRJNA815321	SRR21294935	812139	207.033	99.0418	0.010986	pallidum	SS14	SRR21294935	SAMN30415013	TPVCN039Z	China	Asia	2021	UNC	human	NA	ssrA-1	ssrB-1	ssrC-1	ssrD-1	NA	ssrF-1a	ssrG-1a	ssrH-1a
1313	PRJNA815321	SRR21294862	2856065	194.957	338.644	0.005493	pallidum	SS14	SRR21294862	SAMN30414905	TPVCN0585	China	Asia	2022	UNC	human	NA	ssrA-1	ssrB-1	ssrC-1	ssrD-1	NA	ssrF-1a	ssrG-1a	ssrH-1a
1314	PRJNA815321	SRR23948437	675095	229.514	83.1111	0.005493	pallidum	SS14	SRR23948437	SAMN33864086	TPVCN039ZS	China	Asia	2021	UNC	human	NA	ssrA-1	ssrB-1	ssrC-1	ssrD-1	ssrE-1	ssrF-1a	ssrG-1a	ssrH-1a
1315	PRJNA815321	SRR23948432	909950	153.674	100.555	0.0823949	pallidum	SS14	SRR23948432	SAMN33864087	TPVCN005BB	China	Asia	2019	UNC	human	NA	ssrA-1	ssrB-1	ssrC-1	ssrD-1	NA	ssrF-1a	ssrG-1a	ssrH-1a
1316	PRJNA815321	SRR29022116	393434	198.644	48.0354	0.318594	pallidum	SS14	SRR29022116	SAMN41394489	TPVCN005BT	China	Asia	2019	UNC	human	NA	ssrA-1	ssrB-1	ssrC-1	ssrD-1	NA	ssrF-1a	ssrG-1a	ssrH-1a
1317	PRJNA815321	SRR21294892	523031	207.22	64.2244	0.010986	pallidum	SS14	SRR21294892	SAMN30415023	TPVCN0117	China	Asia	2020	UNC	human	NA	ssrA-1	ssrB-1	ssrC-1	ssrD-1	ssrE-1	ssrF-1a	ssrG-1a	ssrH-1a
1318	PRJNA815321	SRR21294841	4000505	211.666	489.992	0.016479	pallidum	SS14	SRR21294841	SAMN30414996	TPVCN005B	China	Asia	2019	UNC	human	NA	ssrA-1	ssrB-1	ssrC-1	ssrD-1	NA	ssrF-1a	ssrG-1a	ssrH-1a
1319	PRJNA815321	SRR23948457	696270	210.481	85.5968	0	pallidum	SS14	SRR23948457	SAMN33864094	TPVCN0117B	China	Asia	2020	UNC	human	NA	ssrA-1	ssrB-1	ssrC-1	ssrD-1	ssrE-1	ssrF-1a	ssrG-1a	ssrH-1a
1320	PRJNA815321	SRR21294934	1418126	197.662	170.333	0.016479	pallidum	SS14	SRR21294934	SAMN30415014	TPVCN03730	China	Asia	2021	UNC	human	NA	ssrA-1	ssrB-1	ssrC-1	ssrD-1	ssrE-1	ssrF-1a	ssrG-1a	ssrH-1a
1321	PRJNA815321	SRR23948429	810404	217.598	99.5644	0.005493	pallidum	SS14	SRR23948429	SAMN33864090	TPVCN052HS	China	Asia	2021	UNC	human	NA	ssrA-1	ssrB-1	ssrC-1	ssrD-1	ssrE-1	ssrF-1a	ssrG-1a	ssrH-1a
1322	PRJNA815321	SRR29022030	4001473	218.479	487.093	0.010986	pallidum	SS14	SRR29022030	SAMN41394442	TPVCN052H	China	Asia	2021	UNC	human	NA	ssrA-1	ssrB-1	ssrC-1	ssrD-1	ssrE-1	ssrF-1a	ssrG-1a	ssrH-1a
1323	PRJNA815321	SRR21294893	282662	203.49	34.1909	0.131832	pallidum	SS14	SRR21294893	SAMN30415022	TPVCN0253	China	Asia	2020	UNC	human	NA	ssrA-1	ssrB-1	ssrC-1	ssrD-1	ssrE-1	ssrF-1a	ssrG-1a	ssrH-1a
1324	PRJNA815321	SRR23948456	372504	224.932	45.886	0.010986	pallidum	SS14	SRR23948456	SAMN33864095	TPVCN0253B	China	Asia	2020	UNC	human	NA	ssrA-1	ssrB-1	ssrC-1	ssrD-1	ssrE-1	ssrF-1a	ssrG-1a	ssrH-1a
1325	PRJNA815321	SRR21294938	2495094	202.048	301.674	0.010986	pallidum	SS14	SRR21294938	SAMN30415010	TPVCN0277	China	Asia	2020	UNC	human	NA	ssrA-1	ssrB-1	ssrC-1	ssrD-1	ssrE-1	ssrF-1a	ssrG-1a	ssrH-1a
1326	PRJNA815321	SRR23948427	617238	196.715	74.4399	0.005493	pallidum	SS14	SRR23948427	SAMN33864092	TPVCN0277B	China	Asia	2020	UNC	human	NA	ssrA-1	ssrB-1	ssrC-1	ssrD-1	ssrE-1	ssrF-1a	ssrG-1a	ssrH-1a
1327	PRJNA815321	SRR29022069	74839	202.179	9.02355	5.53694	pallidum	SS14	SRR29022069	SAMN41394406	GSPVT007EOS0	Viet Nam	Asia	2022	UNC	human	NA	NA	ssrB-1	ssrC-1	ssrD-1	NA	NA	ssrG-1a	NA
1328	PRJNA815321	SRR29022067	574824	208.811	70.7263	0.016479	pallidum	SS14	SRR29022067	SAMN41394408	GSPVT008G	Viet Nam	Asia	2022	UNC	human	NA	ssrA-1	ssrB-1	ssrC-1	ssrD-1	NA	ssrF-1a	ssrG-1a	ssrH-1a
1329	PRJNA815321	SRR29022074	128034	189.591	15.408	1.21945	pallidum	SS14	SRR29022074	SAMN41394402	GSPVT0036	Viet Nam	Asia	2022	UNC	human	NA	ssrA-1	ssrB-1	ssrC-1	ssrD-1	NA	ssrF-1a	ssrG-1a	NA
1330	PRJNA723099	SRR14277429	461309	311.401	58.3475	0.010986	pallidum	SS14	SRR14277429	SAMN18804973	Japan365x	Japan	Asia	2020	UW	human	NA	ssrA-1	ssrB-1	ssrC-1	ssrD-1	ssrE-1	ssrF-1a	ssrG-1a	ssrH-1a
1331	PRJNA723099	SRR14277269	4000626	405.439	516.333	0	pallidum	SS14	SRR14277269	SAMN18804940	Japan318	Japan	Asia	2019	UW	human	NA	ssrA-1	ssrB-1	ssrC-1	ssrD-1	ssrE-1	ssrF-1a	ssrG-1a	ssrH-1a
1332	PRJNA723099	SRR14277268	1526568	313.408	191.016	0	pallidum	SS14	SRR14277268	SAMN18804941	Japan319	Japan	Asia	2019	UW	human	NA	ssrA-1	ssrB-1	ssrC-1	ssrD-1	ssrE-1	ssrF-1a	ssrG-1a	ssrH-1a
1333	PRJNA723099	SRR14277448	3349194	385.235	428.108	0	pallidum	SS14	SRR14277448	SAMN18804956	Japan343	Japan	Asia	2019	UW	human	NA	ssrA-1	ssrB-1	ssrC-1	ssrD-1	NA	ssrF-1a	ssrG-1a	ssrH-1a
1334	PRJNA723099	SRR14277452	252184	457.742	32.0603	0.027465	pallidum	SS14	SRR14277452	SAMN18804952	Japan337	Japan	Asia	2019	UW	human	NA	ssrA-1	ssrB-1	ssrC-1	ssrD-1	ssrE-1	ssrF-1a	ssrG-1a	ssrH-1a
1335	PRJDB9408	DRR213728	861854	177.256	120.911	0.197748	pallidum	SS14	DRR213728	SAMD00208610	18E001HF	Japan	Asia	2018	NIID - Japan	human	NA	ssrA-1	ssrB-1	ssrC-1	ssrD-1	NA	ssrF-1a	ssrG-1a	ssrH-1a
1336	PRJNA723099	SRR14277436	3999995	340.943	516.224	0	pallidum	SS14	SRR14277436	SAMN18804967	Japan357	Japan	Asia	2019	UW	human	NA	ssrA-1	ssrB-1	ssrC-1	ssrD-1	ssrE-1	ssrF-1a	ssrG-1a	ssrH-1a
1337	PRJDB9408	DRR213724	407622	243.634	52.5587	1.5655	pallidum	SS14	DRR213724	SAMD00208606	17E002HF	Japan	Asia	2017	NIID - Japan	human	NA	ssrA-1	ssrB-1	ssrC-1	ssrD-1	NA	ssrF-1a	ssrG-1a	ssrH-1a
1338	PRJNA723099	SRR14277291	401766	428.563	50.7845	0.005493	pallidum	SS14	SRR14277291	SAMN18804920	Japan290	Japan	Asia	2019	UW	human	NA	ssrA-1	ssrB-1	ssrC-1	ssrD-1	ssrE-1	ssrF-1a	ssrG-1a	ssrH-1a
1339	PRJDB9408	DRR213729	1978792	191.627	261.769	0.043944	pallidum	SS14	DRR213729	SAMD00208611	18E002HF	Japan	Asia	2018	NIID - Japan	human	NA	ssrA-1	ssrB-1	ssrC-1	ssrD-1	NA	ssrF-1a	ssrG-1a	ssrH-1a
1340	PRJNA723099	SRR14277278	239016	456.605	30.7056	0.005493	pallidum	SS14	SRR14277278	SAMN18804932	Japan308	Japan	Asia	2019	UW	human	NA	ssrA-1	ssrB-1	ssrC-1	ssrD-1	ssrE-1	ssrF-1a	ssrG-1a	ssrH-1a
1341	PRJNA723099	SRR14277441	3999266	370.158	517.863	0	pallidum	SS14	SRR14277441	SAMN18804962	Japan351	Japan	Asia	2019	UW	human	NA	ssrA-1	ssrB-1	ssrC-1	ssrD-1	ssrE-1	ssrF-1a	ssrG-1a	ssrH-1a
1342	PRJNA723099	SRR14277439	1285297	314.31	166.178	0	pallidum	SS14	SRR14277439	SAMN18804964	Japan354x	Japan	Asia	2019	UW	human	NA	ssrA-1	ssrB-1	ssrC-1	ssrD-1	ssrE-1	ssrF-1a	ssrG-1a	ssrH-1a
1343	PRJNA723099	SRR14277277	1987103	338.215	246.568	0	pallidum	SS14	SRR14277277	SAMN18804933	Japan309x	Japan	Asia	2019	UW	human	NA	ssrA-1	ssrB-1	ssrC-1	ssrD-1	ssrE-1	ssrF-1a	ssrG-1a	ssrH-1a
1344	PRJNA723099	SRR14277440	633985	389.008	80.765	0.016479	pallidum	SS14	SRR14277440	SAMN18804963	Japan352xe	Japan	Asia	2019	UW	human	NA	ssrA-1	ssrB-1	ssrC-1	ssrD-1	ssrE-1	ssrF-1a	ssrG-1a	ssrH-1a
1345	PRJNA723099	SRR14277438	3729123	446.004	483.309	0	pallidum	SS14	SRR14277438	SAMN18804965	Japan355	Japan	Asia	2019	UW	human	NA	ssrA-1	ssrB-1	ssrC-1	ssrD-1	ssrE-1	ssrF-1a	ssrG-1a	ssrH-1a
1346	PRJNA723099	SRR14277453	3999411	380.809	511.701	0.005493	pallidum	SS14	SRR14277453	SAMN18804951	Japan332	Japan	Asia	2019	UW	human	NA	ssrA-1	ssrB-1	ssrC-1	ssrD-1	ssrE-1	ssrF-1a	ssrG-1a	ssrH-1a
1347	PRJNA723099	SRR14277442	700428	352.525	88.7456	0	pallidum	SS14	SRR14277442	SAMN18804961	Japan349	Japan	Asia	2019	UW	human	NA	ssrA-1	ssrB-1	ssrC-1	ssrD-1	ssrE-1	ssrF-1a	ssrG-1a	ssrH-1a
1348	PRJNA723099	SRR14277446	1382461	416.39	175.72	0	pallidum	SS14	SRR14277446	SAMN18804958	Japan345	Japan	Asia	2019	UW	human	NA	ssrA-1	ssrB-1	ssrC-1	ssrD-1	ssrE-1	ssrF-1a	ssrG-1a	ssrH-1a
1349	PRJNA723099	SRR14277450	2290546	384.829	293.145	0	pallidum	SS14	SRR14277450	SAMN18804954	Japan339	Japan	Asia	2019	UW	human	NA	ssrA-1	ssrB-1	ssrC-1	ssrD-1	ssrE-1	ssrF-1a	ssrG-1a	ssrH-1a
1350	PRJNA723099	SRR14277430	389480	445.227	49.9981	0.005493	pallidum	SS14	SRR14277430	SAMN18804972	Japan364	Japan	Asia	2020	UW	human	NA	ssrA-1	ssrB-1	ssrC-1	ssrD-1	ssrE-1	ssrF-1a	ssrG-1a	ssrH-1a
1351	PRJNA723099	SRR14277432	1117658	391.751	142.923	0	pallidum	SS14	SRR14277432	SAMN18804970	Japan361	Japan	Asia	2020	UW	human	NA	ssrA-1	ssrB-1	ssrC-1	ssrD-1	ssrE-1	ssrF-1a	ssrG-1a	ssrH-1a
1352	PRJNA723099	SRR14277292	1325971	478.528	169.631	0.005493	pallidum	SS14	SRR14277292	SAMN18804919	Japan288	Japan	Asia	2019	UW	human	NA	ssrA-1	ssrB-1	ssrC-1	ssrD-1	ssrE-1	ssrF-1a	ssrG-1a	ssrH-1a
1353	PRJNA723099	SRR14277276	4000399	491.932	519.79	0	pallidum	SS14	SRR14277276	SAMN18804934	Japan311	Japan	Asia	2019	UW	human	NA	ssrA-1	ssrB-1	ssrC-1	ssrD-1	ssrE-1	ssrF-1a	ssrG-1a	ssrH-1a
1354	PRJNA723099	SRR14277294	1810375	213.003	215.539	0	pallidum	SS14	SRR14277294	SAMN18804918	Japan287e	Japan	Asia	2019	UW	human	NA	ssrA-1	ssrB-1	ssrC-1	ssrD-1	ssrE-1	ssrF-1a	ssrG-1a	ssrH-1a
1355	PRJNA723099	SRR14277431	467109	394.933	60.3906	0	pallidum	SS14	SRR14277431	SAMN18804971	Japan362x	Japan	Asia	2020	UW	human	NA	ssrA-1	ssrB-1	ssrC-1	ssrD-1	ssrE-1	ssrF-1a	ssrG-1a	ssrH-1a
1356	PRJNA723099	SRR14277281	3999951	353.138	518.724	0	pallidum	SS14	SRR14277281	SAMN18804929	Japan305	Japan	Asia	2019	UW	human	NA	ssrA-1	ssrB-1	ssrC-1	ssrD-1	ssrE-1	ssrF-1a	ssrG-1a	ssrH-1a
1357	PRJDB9408	DRR213721	1762059	278.629	238.769	0	pallidum	SS14	DRR213721	SAMD00208603	17D002HM	Japan	Asia	2017	NIID - Japan	human	NA	ssrA-1	ssrB-1	ssrC-1	ssrD-1	ssrE-1	ssrF-1a	ssrG-1a	ssrH-1a
1358	PRJNA723099	SRR14277284	369677	454.273	48.4064	0	pallidum	SS14	SRR14277284	SAMN18804927	Japan302x	Japan	Asia	2019	UW	human	NA	ssrA-1	ssrB-1	ssrC-1	ssrD-1	ssrE-1	ssrF-1a	ssrG-1a	ssrH-1a
1359	PRJNA723099	SRR14277433	205417	478.695	26.3204	0.049437	pallidum	SS14	SRR14277433	SAMN18804969	Japan360x	Japan	Asia	2020	UW	human	NA	ssrA-1	ssrB-1	ssrC-1	ssrD-1	ssrE-1	ssrF-1a	ssrG-1a	ssrH-1a
1360	PRJDB9408	DRR213719	138776	225.398	17.913	4.32848	pallidum	SS14	DRR213719	SAMD00208601	17C005HM	Japan	Asia	2017	NIID - Japan	human	NA	ssrA-1	ssrB-1	NA	ssrD-1	NA	NA	ssrG-1a	ssrH-1a
1361	PRJNA723099	SRR21130881	160774	426.338	18.8069	0.505356	pallidum	SS14	SRR21130881	SAMN30221346	Japan350	Japan	Asia	2019	UW	human	NA	ssrA-1	ssrB-1	ssrC-1	ssrD-1	ssrE-1	ssrF-1a	ssrG-1a	ssrH-1a
1362	PRJNA723099	SRR14277455	1280857	391.468	164.452	0.005493	pallidum	SS14	SRR14277455	SAMN18804949	Japan329	Japan	Asia	2019	UW	human	NA	ssrA-1	ssrB-1	ssrC-1	ssrD-1	ssrE-1	ssrF-1a	ssrG-1a	ssrH-1a
1363	PRJNA723099	SRR21130882	130286	326.565	15.5926	0.307608	pallidum	SS14	SRR21130882	SAMN30221345	Japan310	Japan	Asia	2019	UW	human	NA	ssrA-1	ssrB-1	NA	ssrD-1	NA	ssrF-1a	ssrG-1a	ssrH-1a
1364	PRJNA723099	SRR14277287	405265	381.33	51.9564	0.027465	pallidum	SS14	SRR14277287	SAMN18804924	Japan298x	Japan	Asia	2019	UW	human	NA	ssrA-1	ssrB-1	ssrC-1	ssrD-1	ssrE-1	ssrF-1a	ssrG-1a	ssrH-1a
1365	PRJDB9408	DRR213722	692465	208.294	104.802	2.53227	pallidum	SS14	DRR213722	SAMD00208604	17D006HM	Japan	Asia	2017	NIID - Japan	human	NA	ssrA-1	ssrB-1	ssrC-1	NA	NA	ssrF-1a	ssrG-1a	ssrH-1a
1366	PRJNA723099	SRR14277275	280871	307.957	36.4549	0.005493	pallidum	SS14	SRR14277275	SAMN18804935	Japan312xe	Japan	Asia	2019	UW	human	NA	ssrA-1	ssrB-1	ssrC-1	ssrD-1	ssrE-1	ssrF-1a	ssrG-1a	ssrH-1a
1367	PRJNA723099	SRR14277449	1341454	413.622	170.277	0	pallidum	SS14	SRR14277449	SAMN18804955	Japan342e	Japan	Asia	2019	UW	human	NA	ssrA-1	ssrB-1	ssrC-1	ssrD-1	ssrE-1	ssrF-1a	ssrG-1a	ssrH-1a
1368	PRJNA723099	SRR14277274	1101278	358.064	141.714	0	pallidum	SS14	SRR14277274	SAMN18804936	Japan313x	Japan	Asia	2019	UW	human	NA	ssrA-1	ssrB-1	ssrC-1	ssrD-1	ssrE-1	ssrF-1a	ssrG-1a	ssrH-1a
1369	PRJNA723099	SRR14277290	326427	419.712	41.2503	0.027465	pallidum	SS14	SRR14277290	SAMN18804921	Japan291x	Japan	Asia	2019	UW	human	NA	ssrA-1	ssrB-1	ssrC-1	ssrD-1	ssrE-1	ssrF-1a	ssrG-1a	ssrH-1a
1370	PRJNA723099	SRR14277288	306955	454.352	39.2433	0.010986	pallidum	SS14	SRR14277288	SAMN18804923	Japan295x	Japan	Asia	2019	UW	human	NA	ssrA-1	ssrB-1	ssrC-1	ssrD-1	ssrE-1	ssrF-1a	ssrG-1a	ssrH-1a
1371	PRJDB9408	DRR213720	502579	260.52	68.1637	1.07663	pallidum	SS14	DRR213720	SAMD00208602	17C009HM	Japan	Asia	2017	NIID - Japan	human	NA	ssrA-1	ssrB-1	ssrC-1	NA	NA	ssrF-1a	ssrG-1a	ssrH-1a
1372	PRJDB9408	DRR213726	312817	202.829	48.9176	1.14254	pallidum	SS14	DRR213726	SAMD00208608	18D001HM	Japan	Asia	2018	NIID - Japan	human	NA	ssrA-1	ssrB-1	ssrC-1	ssrD-1	NA	ssrF-1a	ssrG-1a	ssrH-1a
1373	PRJDB9408	DRR213725	598808	224.26	97.4971	2.31255	pallidum	SS14	DRR213725	SAMD00208607	18C004HM	Japan	Asia	2018	NIID - Japan	human	NA	ssrA-1	ssrB-1	NA	ssrD-1	NA	ssrF-1a	ssrG-1a	NA
1374	PRJNA723099	SRR14277460	198527	375.567	25.7106	0.027465	pallidum	SS14	SRR14277460	SAMN18804945	Japan324x	Japan	Asia	2019	UW	human	NA	ssrA-1	ssrB-1	ssrC-1	ssrD-1	ssrE-1	ssrF-1a	ssrG-1a	ssrH-1a
1375	PRJNA723099	SRR14277289	434273	393.704	54.968	0.005493	pallidum	SS14	SRR14277289	SAMN18804922	Japan294x	Japan	Asia	2019	UW	human	NA	ssrA-1	ssrB-1	ssrC-1	ssrD-1	ssrE-1	ssrF-1a	ssrG-1a	ssrH-1a
1376	PRJNA723099	SRR14277459	150537	369.105	18.8553	0.269157	pallidum	SS14	SRR14277459	SAMN18804946	Japan325xe	Japan	Asia	2019	UW	human	NA	ssrA-1	ssrB-1	ssrC-1	ssrD-1	ssrE-1	ssrF-1a	ssrG-1a	ssrH-1a
1377	PRJNA723099	SRR14277447	2238787	415.456	286.009	0	pallidum	SS14	SRR14277447	SAMN18804957	Japan344e	Japan	Asia	2019	UW	human	NA	ssrA-1	ssrB-1	ssrC-1	ssrD-1	ssrE-1	ssrF-1a	ssrG-1a	ssrH-1a
1378	PRJDB9408	DRR213723	999840	223.249	140.931	2.45537	pallidum	SS14	DRR213723	SAMD00208605	17D009HM	Japan	Asia	2017	NIID - Japan	human	NA	ssrA-1	ssrB-1	ssrC-1	ssrD-1	NA	ssrF-1a	ssrG-1a	ssrH-1a
1379	PRJDB9408	DRR213730	161018	401.564	30.646	0.32958	pallidum	SS14	DRR213730	SAMD00208612	18E016HF	Japan	Asia	2018	NIID - Japan	human	NA	ssrA-1	ssrB-1	ssrC-1	ssrD-1	NA	NA	ssrG-1a	ssrH-1a
1380	PRJDB9408	DRR213727	117171	297.239	19.334	4.99313	pallidum	SS14	DRR213727	SAMD00208609	18D002HM	Japan	Asia	2018	NIID - Japan	human	NA	ssrA-1	ssrB-1	ssrC-1	ssrD-1	NA	ssrF-1a	NA	NA
1381	PRJNA723099	SRR14277435	2789519	432.61	356.02	0	pallidum	SS14	SRR14277435	SAMN18804968	Japan358	Japan	Asia	2020	UW	human	NA	ssrA-1	ssrB-1	ssrC-1	ssrD-1	ssrE-1	ssrF-1a	ssrG-1a	ssrH-1a
1382	PRJNA723099	SRR14277285	3999370	397.929	517.616	0	pallidum	SS14	SRR14277285	SAMN18804926	Japan301	Japan	Asia	2019	UW	human	NA	ssrA-1	ssrB-1	ssrC-1	ssrD-1	ssrE-1	ssrF-1a	ssrG-1a	ssrH-1a
1383	PRJNA723099	SRR14277437	3998106	378.322	513.174	0	pallidum	SS14	SRR14277437	SAMN18804966	Japan356	Japan	Asia	2019	UW	human	NA	ssrA-1	ssrB-1	ssrC-1	ssrD-1	ssrE-1	ssrF-1a	ssrG-1a	ssrH-1a
1384	PRJEB33181	ERR4853532	3888768	198.077	479.049	0	pallidum	SS14	ERR4853532	SAMEA5753830	TPA_USL-SEA-81-8	USA	North America	1981	Sanger	human	NA	ssrA-1	ssrB-1	ssrC-1	ssrD-1	ssrE-1	ssrF-1a	ssrG-1a	ssrH-1a
1385	PRJEB63120	ERR13433344	718698	193.866	88.7592	0.065916	pallidum	SS14	NA	NA	NA	NA	Africa	NA	Sanger	human	NA	ssrA-1	ssrB-1	ssrC-1	ssrD-1	NA	ssrF-1a	ssrG-1a	NA
1386	PRJNA815321	SRR21294898	197799	213.147	24.6579	0.252678	pallidum	SS14	SRR21294898	SAMN30414944	TPVMW061C0	Malawi	Africa	2020	UNC	human	NA	ssrA-1	ssrB-1	ssrC-1	ssrD-1	ssrE-1	ssrF-1a	ssrG-1a	ssrH-1a
1387	PRJNA815321	SRR21294752	139705	210.453	17.5881	0.362538	pallidum	SS14	SRR21294752	SAMN30414968	TPVMW459L0	Malawi	Africa	2021	UNC	human	NA	ssrA-1	ssrB-1	ssrC-1	ssrD-1	NA	ssrF-1a	NA	ssrH-1a
1388	PRJNA815321	SRR21294767	68670	208.092	8.57899	8.59105	pallidum	SS14	SRR21294767	SAMN30414955	TPVMW14540	Malawi	Africa	2020	UNC	human	NA	NA	ssrB-1	ssrC-1	ssrD-1	NA	ssrF-1a	ssrG-1a	ssrH-1a
1389	PRJNA815321	SRR29022097	406900	205.881	49.9775	0.043944	pallidum	SS14	SRR29022097	SAMN41394381	GSPMW017DLS0	Malawi	Africa	2022	UNC	human	NA	ssrA-1	ssrB-1	ssrC-1	ssrD-1	NA	ssrF-1a	ssrG-1a	ssrH-1a
1390	PRJNA815321	SRR21294901	156213	211.162	19.3914	0.587751	pallidum	SS14	SRR21294901	SAMN30414941	TPVMW04300	Malawi	Africa	2020	UNC	human	NA	ssrA-1	ssrB-1	ssrC-1	ssrD-1	ssrE-1	ssrF-1a	ssrG-1a	NA
1391	PRJNA815321	SRR29022090	75796	204.492	9.27159	6.3499	pallidum	SS14	SRR29022090	SAMN41394387	GSPMW020FLS1	Malawi	Africa	2022	UNC	human	NA	ssrA-1	ssrB-1	NA	ssrD-1	NA	ssrF-1a	ssrG-1a	NA
1392	PRJNA815321	SRR29022118	231451	147.981	24.0629	4.24059	pallidum	SS14	SRR29022118	SAMN41394487	TPVMW777Z	Malawi	Africa	2022	UNC	human	NA	ssrA-1	ssrB-1	ssrC-1	ssrD-1	NA	ssrF-1a	ssrG-1a	ssrH-1a
1393	PRJNA815321	SRR29022091	148451	212.376	18.3561	0.499863	pallidum	SS14	SRR29022091	SAMN41394386	GSPMW020FLS0	Malawi	Africa	2022	UNC	human	NA	ssrA-1	ssrB-1	ssrC-1	ssrD-1	ssrE-1	ssrF-1a	ssrG-1a	ssrH-1a
1394	PRJNA815321	SRR21294944	305099	202.942	37.0495	0.126339	pallidum	SS14	SRR21294944	SAMN30415005	TPVMW022U1	Malawi	Africa	2020	UNC	human	NA	ssrA-1	ssrB-1	ssrC-1	ssrD-1	NA	ssrF-1a	ssrG-1a	NA
1395	PRJNA815321	SRR21294750	63589	211.793	7.92212	8.18456	pallidum	SS14	SRR21294750	SAMN30414970	TPVMW45010	Malawi	Africa	2021	UNC	human	NA	NA	ssrB-1	ssrC-1	ssrD-1	NA	NA	ssrG-1a	NA
1396	PRJNA815321	SRR21294815	121808	205.211	14.8829	0.911837	pallidum	SS14	SRR21294815	SAMN30415072	TPVMW012PSW2	Malawi	Africa	2020	UNC	human	NA	ssrA-1	ssrB-1	ssrC-1	ssrD-1	NA	ssrF-1a	ssrG-1a	NA
1397	PRJNA815321	SRR21294764	273284	209.268	33.9792	0.104367	pallidum	SS14	SRR21294764	SAMN30414957	TPVMW17100	Malawi	Africa	2020	UNC	human	NA	ssrA-1	ssrB-1	ssrC-1	ssrD-1	NA	ssrF-1a	ssrG-1a	ssrH-1a
1398	PRJNA815321	SRR21294833	63706	208.601	7.87752	9.74458	pallidum	SS14	SRR21294833	SAMN30415056	TPVMW349C0	Malawi	Africa	2020	UNC	human	NA	ssrA-1	ssrB-1	ssrC-1	ssrD-1	NA	ssrF-1a	NA	NA
1399	PRJNA815321	SRR21294856	91268	223.692	11.5889	1.82367	pallidum	SS14	SRR21294856	SAMN30414982	TPVMW631B0	Malawi	Africa	2021	UNC	human	NA	ssrA-1	ssrB-1	ssrC-1	ssrD-1	NA	NA	NA	NA
1400	PRJNA815321	SRR29022128	341400	198.761	41.5865	0.032958	pallidum	SS14	SRR29022128	SAMN41394478	TPVMW7685LS2	Malawi	Africa	2022	UNC	human	NA	ssrA-1	ssrB-1	ssrC-1	ssrD-1	ssrE-1	ssrF-1a	ssrG-1a	ssrH-1a
1401	PRJNA815321	SRR21294816	335856	203.324	41.0811	0.0878879	pallidum	SS14	SRR21294816	SAMN30415071	TPVMW012PSW1	Malawi	Africa	2020	UNC	human	NA	ssrA-1	ssrB-1	ssrC-1	ssrD-1	ssrE-1	ssrF-1a	ssrG-1a	ssrH-1a
1402	PRJNA815321	SRR21294900	330198	207.58	40.915	0.0769019	pallidum	SS14	SRR21294900	SAMN30414942	TPVMW07660	Malawi	Africa	2020	UNC	human	NA	ssrA-1	ssrB-1	ssrC-1	ssrD-1	ssrE-1	ssrF-1a	ssrG-1a	ssrH-1a
1403	PRJNA815321	SRR21294782	120465	200.624	14.6961	4.85032	pallidum	SS14	SRR21294782	SAMN30415101	TPVMW022USW4	Malawi	Africa	2020	UNC	human	NA	ssrA-1	ssrB-1	NA	ssrD-1	NA	ssrF-1a	ssrG-1a	ssrH-1a
1404	PRJNA815321	SRR29022102	212777	201.392	25.884	0.071409	pallidum	SS14	SRR29022102	SAMN41394376	GSPMW0135	Malawi	Africa	2022	UNC	human	NA	ssrA-1	ssrB-1	ssrC-1	ssrD-1	ssrE-1	ssrF-1a	ssrG-1a	ssrH-1a
1405	PRJNA815321	SRR21294925	140716	213.879	17.5875	0.543807	pallidum	SS14	SRR21294925	SAMN30414919	TPVMW578H0	Malawi	Africa	2021	UNC	human	NA	ssrA-1	ssrB-1	ssrC-1	ssrD-1	ssrE-1	ssrF-1a	ssrG-1a	ssrH-1a
1406	PRJNA815321	SRR29022129	184491	207.641	22.7313	0.153804	pallidum	SS14	SRR29022129	SAMN41394477	TPVMW7685OS1	Malawi	Africa	2022	UNC	human	NA	ssrA-1	ssrB-1	ssrC-1	ssrD-1	ssrE-1	ssrF-1a	ssrG-1a	ssrH-1a
1407	PRJNA815321	SRR21294918	190066	213.674	23.899	0.10986	pallidum	SS14	SRR21294918	SAMN30414926	TPVMW719VSW1	Malawi	Africa	2020	UNC	human	NA	ssrA-1	ssrB-1	ssrC-1	ssrD-1	NA	ssrF-1a	ssrG-1a	ssrH-1a
1408	PRJNA815321	SRR29022151	57667	206.747	7.03424	10.953	pallidum	SS14	SRR29022151	SAMN41394457	TPVMW753Z	Malawi	Africa	2022	UNC	human	NA	NA	ssrB-1	NA	ssrD-1	NA	NA	ssrG-1a	NA
1409	PRJNA815321	SRR21294931	272153	199.027	33.3546	0.197748	pallidum	SS14	SRR21294931	SAMN30414909	TPVMW605F0	Malawi	Africa	2021	UNC	human	NA	ssrA-1	ssrB-1	ssrC-1	ssrD-1	ssrE-1	ssrF-1c	ssrG-1a	ssrH-1a
1410	PRJNA815321	SRR29022153	296079	231.597	37.783	0.05493	pallidum	SS14	SRR29022153	SAMN41394455	TPVMW751V	Malawi	Africa	2022	UNC	human	NA	ssrA-1	ssrB-1	ssrC-1	ssrD-1	ssrE-1	ssrF-1c	ssrG-1a	ssrH-1a
1411	PRJNA815321	SRR21294787	399440	208.51	49.4736	0.0823949	pallidum	SS14	SRR21294787	SAMN30414917	TPVMW719V0	Malawi	Africa	2020	UNC	human	NA	ssrA-1	ssrB-1	ssrC-1	ssrD-1	NA	ssrF-1a	ssrG-1a	ssrH-1a
1412	PRJNA815321	SRR21294806	435657	204.641	53.1609	0.021972	pallidum	SS14	SRR21294806	SAMN30415080	TPVMW012PSW6	Malawi	Africa	2020	UNC	human	NA	ssrA-1	ssrB-1	ssrC-1	ssrD-1	ssrE-1	ssrF-1a	ssrG-1a	ssrH-1a
1413	PRJNA815321	SRR21294945	181852	218.245	22.6937	0.153804	pallidum	SS14	SRR21294945	SAMN30415004	TPVMW012P0	Malawi	Africa	2020	UNC	human	NA	ssrA-1	ssrB-1	ssrC-1	ssrD-1	ssrE-1	ssrF-1a	ssrG-1a	NA
1414	PRJEB63120	ERR14054901	185516	184.56	22.424	0.483384	pallidum	SS14	NA	NA	NA	NA	Africa	NA	Sanger	human	NA	ssrA-1	ssrB-1	ssrC-1	ssrD-1	ssrE-1	ssrF-1a	ssrG-1a	ssrH-1a
1415	PRJEB63120	ERR14054902	112774	182.02	13.6384	2.2741	pallidum	SS14	NA	NA	NA	NA	Africa	NA	Sanger	human	NA	ssrA-1	ssrB-1	NA	ssrD-1	NA	ssrF-1a	ssrG-1a	NA
1416	PRJNA815321	SRR29022140	267139	200.731	32.5215	0.071409	pallidum	SS14	SRR29022140	SAMN41394467	TPVMW761RLS0	Malawi	Africa	2022	UNC	human	NA	ssrA-1	ssrB-1	ssrC-1	ssrD-1	ssrE-1	ssrF-1a	ssrG-1a	ssrH-1a
1417	PRJNA815321	SRR29022143	504264	198.718	62.3678	0.027465	pallidum	SS14	SRR29022143	SAMN41394464	TPVMW759BLS0	Malawi	Africa	2022	UNC	human	NA	ssrA-1	ssrB-1	ssrC-1	ssrD-1	ssrE-1	ssrF-1a	ssrG-1a	ssrH-1a
1418	PRJNA815321	SRR29022154	682256	210.591	84.1104	0.027465	pallidum	SS14	SRR29022154	SAMN41394454	TPVMW750T	Malawi	Africa	2022	UNC	human	NA	ssrA-1	ssrB-1	ssrC-1	ssrD-1	NA	ssrF-1a	ssrG-1a	ssrH-1a
1419	PRJNA815321	SRR29022138	187479	197.765	22.8999	0.159297	pallidum	SS14	SRR29022138	SAMN41394469	TPVMW762H	Malawi	Africa	2022	UNC	human	NA	ssrA-1	ssrB-1	ssrC-1	ssrD-1	ssrE-1	ssrF-1a	ssrG-1a	NA
1420	PRJNA815321	SRR29022139	51818	190.339	6.2293	17.1162	pallidum	SS14	SRR29022139	SAMN41394468	TPVMW761RLS1	Malawi	Africa	2022	UNC	human	NA	NA	NA	ssrC-1	ssrD-1	NA	NA	NA	NA
1421	PRJNA815321	SRR29022142	69201	203.209	8.47067	7.31118	pallidum	SS14	SRR29022142	SAMN41394465	TPVMW759BLS1	Malawi	Africa	2022	UNC	human	NA	NA	ssrB-1	ssrC-1	ssrD-1	NA	ssrF-1a	ssrG-1a	NA
1422	PRJNA815321	SRR21294831	204194	207.002	25.197	0.065916	pallidum	SS14	SRR21294831	SAMN30415057	TPVMW351S0	Malawi	Africa	2020	UNC	human	NA	ssrA-1	ssrB-1	ssrC-1	ssrD-1	ssrE-1	ssrF-1a	ssrG-1a	ssrH-1a
1423	PRJNA815321	SRR29022103	162150	210.963	20.0415	0.197748	pallidum	SS14	SRR29022103	SAMN41394375	GSPMW0127	Malawi	Africa	2022	UNC	human	NA	ssrA-1	ssrB-1	ssrC-1	ssrD-1	ssrE-1	ssrF-1a	ssrG-1a	ssrH-1a
1424	PRJNA815321	SRR29022108	57711	200.347	7.04712	15.0618	pallidum	SS14	SRR29022108	SAMN41394371	GSPMW0079LS1	Malawi	Africa	2022	UNC	human	NA	NA	ssrB-1	ssrC-1	ssrD-1	NA	ssrF-1a	ssrG-1a	ssrH-1a
1425	PRJNA815321	SRR29022096	153467	197.621	18.5856	0.379017	pallidum	SS14	SRR29022096	SAMN41394382	GSPMW017DLS1	Malawi	Africa	2022	UNC	human	NA	ssrA-1	ssrB-1	ssrC-1	ssrD-1	NA	ssrF-1a	ssrG-1a	NA
1426	PRJNA815321	SRR29022092	95623	193.651	11.5239	8.39879	pallidum	SS14	SRR29022092	SAMN41394385	GSPMW019H	Malawi	Africa	2022	UNC	human	NA	ssrA-1	NA	NA	ssrD-1	NA	ssrF-1a	ssrG-1a	ssrH-1a
1427	PRJNA815321	SRR29022110	83863	191.668	10.1158	4.53722	pallidum	SS14	SRR29022110	SAMN41394369	GSPMW006BLS1	Malawi	Africa	2022	UNC	human	NA	ssrA-1	ssrB-1	ssrC-1	ssrD-1	NA	ssrF-1a	ssrG-1a	NA
1428	PRJNA815321	SRR21294768	278798	210.492	34.5654	0.0878879	pallidum	SS14	SRR21294768	SAMN30414954	TPVMW238U0	Malawi	Africa	2020	UNC	human	NA	ssrA-1	ssrB-1	ssrC-1	ssrD-1	ssrE-1	ssrF-1a	ssrG-1a	ssrH-1a
1429	PRJEB60271	ERR13170839	252621	186.985	30.4443	0.137325	pallidum	SS14	NA	NA	NA	South Africa	Africa	NA	Sanger	human	NA	ssrA-1	ssrB-1	ssrC-1	ssrD-1	NA	ssrF-1a	ssrG-1a	ssrH-1a
1430	PRJEB60271	ERR13170863	288541	190.279	34.8701	0.071409	pallidum	SS14	NA	NA	NA	South Africa	Africa	NA	Sanger	human	NA	ssrA-1	ssrB-1	ssrC-1	ssrD-1	NA	ssrF-1a	ssrG-1a	ssrH-1a
1431	PRJEB60271	ERR13170834	463691	186.367	55.8576	0.005493	pallidum	SS14	NA	NA	NA	South Africa	Africa	NA	Sanger	human	NA	ssrA-1	ssrB-1	ssrC-1	ssrD-1	ssrE-1	ssrF-1a	ssrG-1a	ssrH-1a
1432	PRJEB60271	ERR13170813	2777966	189.175	339.091	0	pallidum	SS14	NA	NA	NA	South Africa	Africa	NA	Sanger	human	NA	ssrA-1	ssrB-1	ssrC-1	ssrD-1	ssrE-1	ssrF-1a	ssrG-1a	ssrH-1a
1433	PRJEB60271	ERR13170837	176248	193.003	21.4846	0.587751	pallidum	SS14	NA	NA	NA	South Africa	Africa	NA	Sanger	human	NA	ssrA-1	ssrB-1	ssrC-1	ssrD-1	NA	ssrF-1a	ssrG-1a	ssrH-1a
1434	PRJEB60271	ERR13170850	395249	184.343	47.3974	0.032958	pallidum	SS14	NA	NA	NA	South Africa	Africa	NA	Sanger	human	NA	ssrA-1	ssrB-1	ssrC-1	ssrD-1	NA	ssrF-1a	ssrG-1a	ssrH-1a
1435	PRJNA815321	SRR21294772	188781	206.638	22.927	0.263664	pallidum	SS14	SRR21294772	SAMN30414950	TPVMW075O0	Malawi	Africa	2020	UNC	human	NA	ssrA-1	ssrB-1	ssrC-1	ssrD-1	NA	ssrF-1a	ssrG-1a	ssrH-1a
1436	PRJNA815321	SRR21294753	214582	217.796	26.5779	0.16479	pallidum	SS14	SRR21294753	SAMN30414967	TPVMW427L0	Malawi	Africa	2021	UNC	human	NA	ssrA-1	ssrB-1	ssrC-1	ssrD-1	NA	ssrF-1a	ssrG-1a	ssrH-1a
1437	PRJNA815321	SRR21294755	78899	219.879	9.94079	4.26806	pallidum	SS14	SRR21294755	SAMN30414966	TPVMW413R0	Malawi	Africa	2021	UNC	human	NA	NA	ssrB-1	NA	ssrD-1	NA	NA	NA	ssrH-1a
1438	PRJNA815321	SRR21294766	203795	211.518	25.3634	0.236199	pallidum	SS14	SRR21294766	SAMN30414956	TPVMW260Y0	Malawi	Africa	2020	UNC	human	NA	ssrA-1	ssrB-1	ssrC-1	ssrD-1	ssrE-1	ssrF-1a	ssrG-1a	ssrH-1a
1439	PRJNA815321	SRR29022029	253490	206.277	31.0857	0.049437	pallidum	SS14	SRR29022029	SAMN41394362	GSPMW0023LS0	Malawi	Africa	2022	UNC	human	NA	ssrA-1	ssrB-1	ssrC-1	ssrD-1	NA	ssrF-1a	ssrG-1a	ssrH-1a
1440	PRJNA815321	SRR29022156	130862	196.182	15.9752	0.801977	pallidum	SS14	SRR29022156	SAMN41394363	GSPMW0023LS1	Malawi	Africa	2022	UNC	human	NA	ssrA-1	ssrB-1	ssrC-1	ssrD-1	NA	ssrF-1a	ssrG-1a	ssrH-1a
1441	PRJNA815321	SRR21294801	628791	200.282	76.824	0.010986	pallidum	SS14	SRR21294801	SAMN30415085	TPVMW434H0	Malawi	Africa	2021	UNC	human	NA	ssrA-1	ssrB-1	ssrC-1	ssrD-1	ssrE-1	ssrF-1a	ssrG-1a	ssrH-1a
1442	PRJNA815321	SRR29022134	89691	195.903	10.9186	3.79017	pallidum	SS14	SRR29022134	SAMN41394365	GSPMW0031LS2	Malawi	Africa	2022	UNC	human	NA	ssrA-1	ssrB-1	NA	ssrD-1	NA	ssrF-1a	ssrG-1a	NA
1443	PRJNA815321	SRR29022145	192542	202.622	23.6031	0.115353	pallidum	SS14	SRR29022145	SAMN41394364	GSPMW0031LS1	Malawi	Africa	2022	UNC	human	NA	ssrA-1	ssrB-1	ssrC-1	ssrD-1	ssrE-1	ssrF-1a	ssrG-1a	ssrH-1a
1444	PRJNA815321	SRR29022150	189495	212.937	23.5318	0.406482	pallidum	SS14	SRR29022150	SAMN41394458	TPVMW755L	Malawi	Africa	2022	UNC	human	NA	ssrA-1	ssrB-1	ssrC-1	ssrD-1	NA	ssrF-1a	ssrG-1a	ssrH-1a
1445	PRJNA815321	SRR21294888	292254	200.656	35.7632	0.104367	pallidum	SS14	SRR21294888	SAMN30414910	TPVMW632D0	Malawi	Africa	2021	UNC	human	NA	ssrA-1	ssrB-1	ssrC-1	ssrD-1	ssrE-1	ssrF-1a	ssrG-1a	ssrH-1a
1446	PRJNA815321	SRR29022109	242064	221.784	30.6032	0.05493	pallidum	SS14	SRR29022109	SAMN41394370	GSPMW0079LS0	Malawi	Africa	2022	UNC	human	NA	ssrA-1	ssrB-1	ssrC-1	ssrD-1	NA	ssrF-1a	ssrG-1a	ssrH-1a
1447	PRJNA815321	SRR29022125	486961	206.875	60.0046	0.049437	pallidum	SS14	SRR29022125	SAMN41394481	TPVMW771L	Malawi	Africa	2022	UNC	human	NA	ssrA-1	ssrB-1	ssrC-1	ssrD-1	ssrE-1	ssrF-1a	ssrG-1a	ssrH-1a
1448	PRJNA815321	SRR29022155	470941	215.264	59.1138	0.043944	pallidum	SS14	SRR29022155	SAMN41394453	TPVMW748D	Malawi	Africa	2022	UNC	human	NA	ssrA-1	ssrB-1	ssrC-1	ssrD-1	ssrE-1	ssrF-1a	ssrG-1a	ssrH-1a
1449	PRJNA815321	SRR21294773	191363	208.563	23.7768	0.181269	pallidum	SS14	SRR21294773	SAMN30414949	TPVMW100Y0	Malawi	Africa	2020	UNC	human	NA	ssrA-1	ssrB-1	ssrC-1	ssrD-1	ssrE-1	ssrF-1a	ssrG-1a	ssrH-1a
1450	PRJNA815321	SRR21294783	205050	204.579	25.0409	0.516342	pallidum	SS14	SRR21294783	SAMN30415100	TPVMW022USW3	Malawi	Africa	2020	UNC	human	NA	ssrA-1	ssrB-1	ssrC-1	ssrD-1	NA	ssrF-1a	ssrG-1a	ssrH-1a
1451	PRJNA815321	SRR29022026	61558	192.605	7.41506	12.0242	pallidum	SS14	SRR29022026	SAMN41394445	TPVMW719VOS2	Malawi	Africa	2022	UNC	human	NA	ssrA-1	ssrB-1	ssrC-1	NA	NA	ssrF-1a	ssrG-1a	ssrH-1a
1452	PRJEB60271	ERR13170769	609919	199.362	74.5613	0.016479	pallidum	SS14	NA	NA	NA	South Africa	Africa	NA	Sanger	human	NA	ssrA-1	ssrB-1	ssrC-1	ssrD-1	ssrE-1	ssrF-1a	ssrG-1a	ssrH-1a
1453	PRJNA815321	SRR21294835	355513	205.627	43.539	0.104367	pallidum	SS14	SRR21294835	SAMN30415054	TPVMW339GSW1	Malawi	Africa	2020	UNC	human	NA	ssrA-1	ssrB-1	ssrC-1	ssrD-1	NA	ssrF-1a	ssrG-1a	ssrH-1a
1454	PRJNA815321	SRR21294867	155338	204.658	19.0988	0.241692	pallidum	SS14	SRR21294867	SAMN30415046	TPVMW268E1	Malawi	Africa	2020	UNC	human	NA	ssrA-1	ssrB-1	ssrC-1	ssrD-1	NA	ssrF-1a	ssrG-1a	ssrH-1a
1455	PRJNA815321	SRR21294903	99296	201.199	12.1503	2.0379	pallidum	SS14	SRR21294903	SAMN30414939	TPVMW7217SW1	Malawi	Africa	2020	UNC	human	NA	ssrA-1	ssrB-1	ssrC-1	ssrD-1	NA	ssrF-1a	ssrG-1a	NA
1456	PRJNA815321	SRR29022152	632933	211.144	78.0129	0.027465	pallidum	SS14	SRR29022152	SAMN41394456	TPVMW752X	Malawi	Africa	2022	UNC	human	NA	ssrA-1	ssrB-1	ssrC-1	ssrD-1	NA	ssrF-1a	ssrG-1a	ssrH-1a
1457	PRJNA815321	SRR21294834	962754	201.031	117.117	0.016479	pallidum	SS14	SRR21294834	SAMN30415055	TPVMW339G2	Malawi	Africa	2020	UNC	human	NA	ssrA-1	ssrB-1	ssrC-1	ssrD-1	ssrE-1	ssrF-1a	ssrG-1a	ssrH-1a
1458	PRJNA815321	SRR21294865	204641	207.767	25.2632	0.0988739	pallidum	SS14	SRR21294865	SAMN30415047	TPVMW268ESW2	Malawi	Africa	2020	UNC	human	NA	ssrA-1	ssrB-1	ssrC-1	ssrD-1	ssrE-1	ssrF-1a	ssrG-1a	ssrH-1a
1459	PRJNA815321	SRR21294771	158286	200.885	19.4722	0.444933	pallidum	SS14	SRR21294771	SAMN30414951	TPVMW114K0	Malawi	Africa	2020	UNC	human	NA	ssrA-1	ssrB-1	ssrC-1	ssrD-1	ssrE-1	ssrF-1a	ssrG-1a	ssrH-1a
1460	PRJNA815321	SRR29022132	94065	207.848	11.6397	2.05438	pallidum	SS14	SRR29022132	SAMN41394474	TPVMW766TLS1	Malawi	Africa	2022	UNC	human	NA	ssrA-1	ssrB-1	NA	ssrD-1	NA	ssrF-1a	NA	NA
1461	PRJNA815321	SRR29022133	222513	218.298	27.8506	0.0988739	pallidum	SS14	SRR29022133	SAMN41394473	TPVMW766TLS0	Malawi	Africa	2022	UNC	human	NA	ssrA-1	ssrB-1	ssrC-1	ssrD-1	NA	ssrF-1a	ssrG-1a	NA
1462	PRJEB60271	ERR13170852	488185	173.709	57.2995	0.016479	pallidum	SS14	NA	NA	NA	South Africa	Africa	NA	Sanger	human	NA	ssrA-1	ssrB-1	ssrC-1	ssrD-1	NA	ssrF-1a	ssrG-1a	ssrH-1a
1463	PRJNA815321	SRR21294799	214346	207.286	26.5136	0.214227	pallidum	SS14	SRR21294799	SAMN30414916	TPVMW685C	Malawi	Africa	2021	UNC	human	NA	ssrA-1	ssrB-1	ssrC-1	ssrD-1	NA	ssrF-1a	ssrG-1a	ssrH-1a
1464	PRJNA815321	SRR29022111	154248	244.943	19.5126	0.263664	pallidum	SS14	SRR29022111	SAMN41394368	GSPMW006BLS0	Malawi	Africa	2022	UNC	human	NA	ssrA-1	ssrB-1	ssrC-1	ssrD-1	ssrE-1	ssrF-1a	ssrG-1a	ssrH-1a
1465	PRJNA815321	SRR21294868	151078	200.97	18.4884	0.43944	pallidum	SS14	SRR21294868	SAMN30415045	TPVMW2374SW2	Malawi	Africa	2020	UNC	human	NA	ssrA-1	ssrB-1	ssrC-1	ssrD-1	ssrE-1	ssrF-1a	ssrG-1a	ssrH-1a
1466	PRJNA815321	SRR21294869	253145	201.56	30.9606	0.05493	pallidum	SS14	SRR21294869	SAMN30415044	TPVMW23741	Malawi	Africa	2020	UNC	human	NA	ssrA-1	ssrB-1	ssrC-1	ssrD-1	NA	ssrF-1a	ssrG-1a	ssrH-1a
1467	PRJNA815321	SRR21294896	138704	209.026	17.1532	0.703104	pallidum	SS14	SRR21294896	SAMN30414946	TPVMW06540	Malawi	Africa	2020	UNC	human	NA	ssrA-1	ssrB-1	ssrC-1	ssrD-1	NA	ssrF-1a	NA	ssrH-1a
1468	PRJNA815321	SRR21294810	300529	200.911	36.8385	0.142818	pallidum	SS14	SRR21294810	SAMN30414915	TPVMW6497SW1	Malawi	Africa	2021	UNC	human	NA	ssrA-1	ssrB-1	ssrC-1	ssrD-1	NA	ssrF-1a	ssrG-1a	ssrH-1a
1469	PRJNA815321	SRR21294821	375043	217.735	45.8209	0.0878879	pallidum	SS14	SRR21294821	SAMN30414914	TPVMW64970	Malawi	Africa	2021	UNC	human	NA	ssrA-1	ssrB-1	ssrC-1	ssrD-1	ssrE-1	ssrF-1a	ssrG-1a	ssrH-1a
1470	PRJNA815321	SRR21294836	211183	211.791	26.145	0.065916	pallidum	SS14	SRR21294836	SAMN30415053	TPVMW337CSW3	Malawi	Africa	2020	UNC	human	NA	ssrA-1	ssrB-1	ssrC-1	ssrD-1	NA	ssrF-1a	ssrG-1a	ssrH-1a
1471	PRJNA815321	SRR21294837	111661	214.77	13.8171	1.03268	pallidum	SS14	SRR21294837	SAMN30415052	TPVMW337CSW2	Malawi	Africa	2020	UNC	human	NA	ssrA-1	ssrB-1	ssrC-1	ssrD-1	NA	NA	ssrG-1a	NA
1472	PRJNA815321	SRR21294838	177963	201.874	21.4385	0.214227	pallidum	SS14	SRR21294838	SAMN30415051	TPVMW337C1	Malawi	Africa	2020	UNC	human	NA	ssrA-1	ssrB-1	ssrC-1	ssrD-1	NA	ssrF-1a	ssrG-1a	ssrH-1a
1473	PRJNA815321	SRR29022022	196286	203.335	24.0257	0.0933809	pallidum	SS14	SRR29022022	SAMN41394449	TPVMW740XLS2	Malawi	Africa	2022	UNC	human	NA	ssrA-1	ssrB-1	ssrC-1	ssrD-1	NA	ssrF-1a	ssrG-1a	ssrH-1a
1474	PRJNA815321	SRR29022107	326019	199.342	39.7813	0.043944	pallidum	SS14	SRR29022107	SAMN41394372	GSPMW008RLS0	Malawi	Africa	2022	UNC	human	NA	ssrA-1	ssrB-1	ssrC-1	ssrD-1	NA	ssrF-1a	ssrG-1a	ssrH-1a
1475	PRJNA815321	SRR29022023	506196	198.937	61.401	0.027465	pallidum	SS14	SRR29022023	SAMN41394448	TPVMW740XLS0	Malawi	Africa	2022	UNC	human	NA	ssrA-1	ssrB-1	ssrC-1	ssrD-1	NA	ssrF-1a	ssrG-1a	ssrH-1a
1476	PRJNA815321	SRR29022105	388627	200.789	47.4391	0.032958	pallidum	SS14	SRR29022105	SAMN41394373	GSPMW008RLS1	Malawi	Africa	2022	UNC	human	NA	ssrA-1	ssrB-1	ssrC-1	ssrD-1	NA	ssrF-1a	ssrG-1a	ssrH-1a
1477	PRJEB63120	ERR14054909	108505	192.347	13.4331	1.98297	pallidum	SS14	NA	NA	NA	NA	Africa	NA	Sanger	human	NA	ssrA-1	ssrB-1	NA	ssrD-1	NA	ssrF-1a	ssrG-1a	NA
1478	PRJEB33181	ERR4853625	762570	193.558	91.8901	0	pallidum	SS14	ERR4853625	SAMEA5857543	TPA_ZIM028	Zimbabwe	Africa	2015	Sanger	human	NA	ssrA-1	ssrB-1	ssrC-1	ssrD-1	ssrE-1	ssrF-1a	ssrG-1a	ssrH-1a
1479	PRJEB63120	ERR14054899	52084	192.745	6.414	17.292	pallidum	SS14	NA	NA	NA	NA	Africa	NA	Sanger	human	NA	ssrA-1	NA	NA	NA	NA	ssrF-1a	NA	NA
1480	PRJEB60271	ERR13170845	429691	192.008	51.999	0.027465	pallidum	SS14	NA	NA	NA	South Africa	Africa	NA	Sanger	human	NA	ssrA-1	ssrB-1	ssrC-1	ssrD-1	NA	ssrF-1a	ssrG-1a	ssrH-1a
1481	PRJEB33181	ERR4899235	80099	201.981	9.93901	6.13568	pallidum	SS14	ERR4899235	SAMEA5857638	TPA_ZIM006	Zimbabwe	Africa	2015	Sanger	human	NA	ssrA-1	ssrB-1	ssrC-1	ssrD-1	NA	ssrF-1a	NA	ssrH-1a
1482	PRJNA815321	SRR21294878	1674370	201.46	203.974	0.010986	pallidum	SS14	SRR21294878	SAMN30415036	TPVMW16060	Malawi	Africa	2020	UNC	human	NA	ssrA-1	ssrB-1	ssrC-1	ssrD-1	ssrE-1	ssrF-1a	ssrG-1a	ssrH-1a
1483	PRJNA815321	SRR29022083	139145	203.15	16.989	0.516342	pallidum	SS14	SRR29022083	SAMN41394393	GSPMW0247SS2	Malawi	Africa	2022	UNC	human	NA	ssrA-1	ssrB-1	ssrC-1	ssrD-1	NA	ssrF-1a	NA	ssrH-1a
1484	PRJNA815321	SRR29022085	147633	199.852	18.0628	0.664653	pallidum	SS14	SRR29022085	SAMN41394392	GSPMW0247LS1	Malawi	Africa	2022	UNC	human	NA	ssrA-1	ssrB-1	ssrC-1	ssrD-1	ssrE-1	ssrF-1a	ssrG-1a	ssrH-1a
1485	PRJNA815321	SRR29022086	515287	205.148	63.1683	0.065916	pallidum	SS14	SRR29022086	SAMN41394391	GSPMW0247LS0	Malawi	Africa	2022	UNC	human	NA	ssrA-1	ssrB-1	ssrC-1	ssrD-1	ssrE-1	ssrF-1a	ssrG-1a	ssrH-1a
1486	PRJNA815321	SRR21294760	187603	211.187	23.0085	0.230706	pallidum	SS14	SRR21294760	SAMN30414961	TPVMW32060	Malawi	Africa	2020	UNC	human	NA	ssrA-1	ssrB-1	ssrC-1	ssrD-1	NA	ssrF-1a	ssrG-1a	ssrH-1a
1487	PRJNA815321	SRR29022119	88102	201.373	10.7674	5.52046	pallidum	SS14	SRR29022119	SAMN41394486	TPVMW776XLS1	Malawi	Africa	2022	UNC	human	NA	NA	ssrB-1	NA	ssrD-1	NA	ssrF-1a	ssrG-1a	ssrH-1a
1488	PRJNA815321	SRR29022120	373230	205.993	45.8304	0.021972	pallidum	SS14	SRR29022120	SAMN41394485	TPVMW776XLS0	Malawi	Africa	2022	UNC	human	NA	ssrA-1	ssrB-1	ssrC-1	ssrD-1	NA	ssrF-1a	ssrG-1a	ssrH-1a
1489	PRJNA815321	SRR29022135	524211	230.196	66.7369	0.043944	pallidum	SS14	SRR29022135	SAMN41394472	TPVMW765Z	Malawi	Africa	2022	UNC	human	NA	ssrA-1	ssrB-1	ssrC-1	ssrD-1	ssrE-1	ssrF-1a	ssrG-1a	ssrH-1a
1490	PRJNA815321	SRR29022147	340703	200.526	41.371	0.043944	pallidum	SS14	SRR29022147	SAMN41394461	TPVMW757R	Malawi	Africa	2022	UNC	human	NA	ssrA-1	ssrB-1	ssrC-1	ssrD-1	ssrE-1	ssrF-1a	ssrG-1a	ssrH-1a
1491	PRJNA815321	SRR21294863	285323	210.19	35.9021	0.137325	pallidum	SS14	SRR21294863	SAMN30414976	TPVMW569R0	Malawi	Africa	2021	UNC	human	NA	ssrA-1	ssrB-1	ssrC-1	ssrD-1	NA	ssrF-1a	ssrG-1a	NA
1492	PRJNA815321	SRR21294913	151092	205.528	18.862	0.285636	pallidum	SS14	SRR21294913	SAMN30414930	TPVMW735BSW1	Malawi	Africa	2020	UNC	human	NA	ssrA-1	ssrB-1	ssrC-1	ssrD-1	NA	ssrF-1a	ssrG-1a	ssrH-1a
1493	PRJNA815321	SRR29022078	379267	222.5	48.0485	0.0878879	pallidum	SS14	SRR29022078	SAMN41394398	GSPMW0271LS0	Malawi	Africa	2022	UNC	human	NA	ssrA-1	ssrB-1	ssrC-1	ssrD-1	ssrE-1	ssrF-1a	ssrG-1a	ssrH-1a
1494	PRJNA815321	SRR21294914	124212	214.987	15.6953	0.80747	pallidum	SS14	SRR21294914	SAMN30414929	TPVMW735B0	Malawi	Africa	2020	UNC	human	NA	ssrA-1	ssrB-1	ssrC-1	ssrD-1	NA	ssrF-1a	ssrG-1a	ssrH-1a
1495	PRJNA815321	SRR29022077	89412	200.263	10.8983	5.84455	pallidum	SS14	SRR29022077	SAMN41394399	GSPMW0271LS1	Malawi	Africa	2022	UNC	human	NA	ssrA-1	ssrB-1	NA	ssrD-1	ssrE-1	ssrF-1a	ssrG-1a	ssrH-1a
1496	PRJNA815321	SRR29022131	86083	200.456	10.4663	3.35622	pallidum	SS14	SRR29022131	SAMN41394475	TPVMW767V	Malawi	Africa	2022	UNC	human	NA	ssrA-1	ssrB-1	ssrC-1	ssrD-1	NA	ssrF-1a	NA	NA
1497	PRJNA815321	SRR21294803	1687105	194.25	202.154	1.41719	pallidum	SS14	SRR21294803	SAMN30415083	TPVMW412N0	Malawi	Africa	2021	UNC	human	NA	ssrA-1	ssrB-1	ssrC-1	ssrD-1	NA	ssrF-1a	ssrG-1a	ssrH-1a
1498	PRJNA815321	SRR21294852	204639	217.854	25.4817	0.774512	pallidum	SS14	SRR21294852	SAMN30414986	TPVMW048P0	Malawi	Africa	2020	UNC	human	NA	ssrA-1	ssrB-1	ssrC-1	ssrD-1	NA	ssrF-1a	ssrG-1a	ssrH-1a
1499	PRJNA815321	SRR21294758	779237	216.304	95.7722	0.027465	pallidum	SS14	SRR21294758	SAMN30414963	TPVMW325C0	Malawi	Africa	2020	UNC	human	NA	ssrA-1	ssrB-1	ssrC-1	ssrD-1	ssrE-1	ssrF-1a	ssrG-1a	ssrH-1a
1500	PRJNA815321	SRR21294854	59592	219.776	7.59531	8.98105	pallidum	SS14	SRR21294854	SAMN30414984	TPVMW71770	Malawi	Africa	2020	UNC	human	NA	ssrA-1	ssrB-1	ssrC-1	NA	NA	NA	ssrG-1a	NA
1501	PRJNA815321	SRR21294777	215162	228.84	27.5086	0.428454	pallidum	SS14	SRR21294777	SAMN30415106	TPVMW4765SW2	Malawi	Africa	2021	UNC	human	NA	ssrA-1	ssrB-1	ssrC-1	ssrD-1	ssrE-1	ssrF-1a	ssrG-1a	ssrH-1a
1502	PRJNA815321	SRR21294778	342691	210.733	42.6246	0.16479	pallidum	SS14	SRR21294778	SAMN30415105	TPVMW4765SW1	Malawi	Africa	2021	UNC	human	NA	ssrA-1	ssrB-1	ssrC-1	ssrD-1	ssrE-1	ssrF-1a	ssrG-1a	ssrH-1a
1503	PRJNA815321	SRR21294794	503851	201.5	62.1217	0.027465	pallidum	SS14	SRR21294794	SAMN30415091	TPVMW47650	Malawi	Africa	2021	UNC	human	NA	ssrA-1	ssrB-1	ssrC-1	ssrD-1	ssrE-1	ssrF-1a	ssrG-1a	ssrH-1a
1504	PRJNA815321	SRR21294874	192847	203.621	23.7323	0.10986	pallidum	SS14	SRR21294874	SAMN30415039	TPVMW169MSW3	Malawi	Africa	2020	UNC	human	NA	ssrA-1	ssrB-1	ssrC-1	ssrD-1	NA	ssrF-1a	ssrG-1a	ssrH-1a
1505	PRJNA815321	SRR21294875	174511	203.529	21.0523	0.80747	pallidum	SS14	SRR21294875	SAMN30415038	TPVMW169MSW2	Malawi	Africa	2020	UNC	human	NA	ssrA-1	ssrB-1	NA	ssrD-1	NA	ssrF-1a	ssrG-1a	ssrH-1a
1506	PRJNA815321	SRR21294876	250281	208.767	31.0084	0.032958	pallidum	SS14	SRR21294876	SAMN30415037	TPVMW169M1	Malawi	Africa	2020	UNC	human	NA	ssrA-1	ssrB-1	ssrC-1	ssrD-1	NA	ssrF-1a	ssrG-1a	ssrH-1a
1507	PRJNA815321	SRR21294879	787296	208.1	97.8048	0.021972	pallidum	SS14	SRR21294879	SAMN30415035	TPVMW149W0	Malawi	Africa	2020	UNC	human	NA	ssrA-1	ssrB-1	ssrC-1	ssrD-1	NA	ssrF-1a	ssrG-1a	ssrH-1a
1508	PRJNA815321	SRR21294849	60644	257.327	7.49467	13.1447	pallidum	SS14	SRR21294849	SAMN30414988	TPVMW685C2	Malawi	Africa	2021	UNC	human	NA	ssrA-1	NA	NA	ssrD-1	NA	NA	ssrG-1a	NA
1509	PRJNA815321	SRR21294943	215824	225.638	26.866	0.208734	pallidum	SS14	SRR21294943	SAMN30415006	TPVMW022USW2	Malawi	Africa	2020	UNC	human	NA	NA	ssrB-1	ssrC-1	ssrD-1	NA	ssrF-1a	ssrG-1a	NA
1510	PRJNA815321	SRR29022100	138675	196.523	16.7787	0.922823	pallidum	SS14	SRR29022100	SAMN41394378	GSPMW014BLS1	Malawi	Africa	2022	UNC	human	NA	NA	ssrB-1	ssrC-1	ssrD-1	NA	ssrF-1a	ssrG-1a	ssrH-1a
1511	PRJNA815321	SRR29022101	51819	202.459	6.29428	17.9401	pallidum	SS14	SRR29022101	SAMN41394377	GSPMW014BLS0	Malawi	Africa	2022	UNC	human	NA	ssrA-1	ssrB-1	ssrC-1	ssrD-1	NA	NA	ssrG-1a	NA
1512	PRJNA815321	SRR21294872	542386	204.905	66.981	0.010986	pallidum	SS14	SRR21294872	SAMN30415041	TPVMW187LSW2	Malawi	Africa	2020	UNC	human	NA	ssrA-1	ssrB-1	ssrC-1	ssrD-1	ssrE-1	ssrF-1a	ssrG-1a	ssrH-1a
1513	PRJNA815321	SRR21294873	722442	205.516	89.1665	0.021972	pallidum	SS14	SRR21294873	SAMN30415040	TPVMW187L1	Malawi	Africa	2020	UNC	human	NA	ssrA-1	ssrB-1	ssrC-1	ssrD-1	NA	ssrF-1a	ssrG-1a	ssrH-1a
1514	PRJNA815321	SRR29022130	290137	208.124	36.1129	0.05493	pallidum	SS14	SRR29022130	SAMN41394476	TPVMW7685LS0	Malawi	Africa	2022	UNC	human	NA	ssrA-1	ssrB-1	ssrC-1	ssrD-1	ssrE-1	ssrF-1a	ssrG-1a	ssrH-1a
1515	PRJNA815321	SRR29022087	270702	208.421	33.3538	0.142818	pallidum	SS14	SRR29022087	SAMN41394390	GSPMW022B	Malawi	Africa	2022	UNC	human	NA	ssrA-1	ssrB-1	ssrC-1	ssrD-1	ssrE-1	ssrF-1a	ssrG-1a	ssrH-1a
1516	PRJNA815321	SRR21294812	714931	195.757	86.2874	0.016479	pallidum	SS14	SRR21294812	SAMN30415075	TPVMW083LSW1	Malawi	Africa	2020	UNC	human	NA	ssrA-1	ssrB-1	ssrC-1	ssrD-1	NA	ssrF-1a	ssrG-1a	ssrH-1a
1517	PRJNA815321	SRR21294947	182129	206.877	22.5263	0.137325	pallidum	SS14	SRR21294947	SAMN30415002	TPVMW083L0	Malawi	Africa	2020	UNC	human	NA	ssrA-1	ssrB-1	ssrC-1	ssrD-1	NA	ssrF-1a	ssrG-1a	ssrH-1a
1518	PRJNA815321	SRR29022121	60579	207.462	7.45097	9.74458	pallidum	SS14	SRR29022121	SAMN41394484	TPVMW775VLS1	Malawi	Africa	2022	UNC	human	NA	ssrA-1	ssrB-1	NA	NA	NA	ssrF-1a	NA	NA
1519	PRJNA815321	SRR29022122	121355	254.815	15.3603	0.889865	pallidum	SS14	SRR29022122	SAMN41394483	TPVMW775VLS0	Malawi	Africa	2022	UNC	human	NA	ssrA-1	ssrB-1	ssrC-1	ssrD-1	NA	ssrF-1a	ssrG-1a	ssrH-1a
1520	PRJNA815321	SRR21294762	145203	215.997	18.224	0.335073	pallidum	SS14	SRR21294762	SAMN30414959	TPVMW186H0	Malawi	Africa	2020	UNC	human	NA	ssrA-1	ssrB-1	ssrC-1	ssrD-1	NA	ssrF-1a	ssrG-1a	ssrH-1a
1521	PRJNA815321	SRR29022098	104532	190.825	12.325	5.62483	pallidum	SS14	SRR29022098	SAMN41394380	GSPMW016F	Malawi	Africa	2022	UNC	human	NA	NA	ssrB-1	NA	ssrD-1	NA	ssrF-1a	ssrG-1a	NA
1522	PRJNA815321	SRR21294882	305435	209.355	37.7517	0.043944	pallidum	SS14	SRR21294882	SAMN30415032	TPVMW1286SW1	Malawi	Africa	2020	UNC	human	NA	ssrA-1	ssrB-1	ssrC-1	ssrD-1	NA	ssrF-1a	ssrG-1a	ssrH-1a
1523	PRJNA815321	SRR21294880	163529	209.963	20.2469	0.291129	pallidum	SS14	SRR21294880	SAMN30415034	TPVMW12863	Malawi	Africa	2020	UNC	human	NA	ssrA-1	ssrB-1	ssrC-1	ssrD-1	NA	ssrF-1a	ssrG-1a	ssrH-1a
1524	PRJNA815321	SRR21294881	205272	205.423	25.2959	0.131832	pallidum	SS14	SRR21294881	SAMN30415033	TPVMW1286SW2	Malawi	Africa	2020	UNC	human	NA	ssrA-1	ssrB-1	ssrC-1	ssrD-1	ssrE-1	ssrF-1a	ssrG-1a	NA
1525	PRJNA815321	SRR29022137	47163	202.36	5.73223	18.1653	pallidum	SS14	SRR29022137	SAMN41394470	TPVMW763L	Malawi	Africa	2022	UNC	human	NA	NA	ssrB-1	ssrC-1	NA	NA	NA	NA	NA
1526	PRJNA815321	SRR29022080	463115	213.571	57.5052	0.032958	pallidum	SS14	SRR29022080	SAMN41394396	GSPMW0263LS0	Malawi	Africa	2022	UNC	human	NA	ssrA-1	ssrB-1	ssrC-1	ssrD-1	NA	ssrF-1a	ssrG-1a	ssrH-1a
1527	PRJNA815321	SRR29022079	129492	202.404	15.8884	0.834935	pallidum	SS14	SRR29022079	SAMN41394397	GSPMW0263LS1	Malawi	Africa	2022	UNC	human	NA	ssrA-1	ssrB-1	ssrC-1	ssrD-1	ssrE-1	ssrF-1a	ssrG-1a	ssrH-1a
1528	PRJNA815321	SRR29022024	616977	218.486	77.5228	0.027465	pallidum	SS14	SRR29022024	SAMN41394447	TPVMW738H	Malawi	Africa	2022	UNC	human	NA	ssrA-1	ssrB-1	ssrC-1	ssrD-1	ssrE-1	ssrF-1a	ssrG-1a	ssrH-1a
1529	PRJNA815321	SRR21294761	309394	217.242	38.2135	0.120846	pallidum	SS14	SRR21294761	SAMN30414960	TPVMW244Y0	Malawi	Africa	2020	UNC	human	NA	ssrA-1	ssrB-1	ssrC-1	ssrD-1	NA	ssrF-1a	ssrG-1a	ssrH-1a
1530	PRJNA815321	SRR21294774	126867	212.454	15.4294	0.999725	pallidum	SS14	SRR21294774	SAMN30414948	TPVMW091L0	Malawi	Africa	2020	UNC	human	NA	NA	ssrB-1	ssrC-1	ssrD-1	NA	ssrF-1a	ssrG-1a	ssrH-1a
1531	PRJNA815321	SRR21294861	297327	224.927	37.6808	0.0988739	pallidum	SS14	SRR21294861	SAMN30414977	TPVMW57010	Malawi	Africa	2021	UNC	human	NA	ssrA-1	ssrB-1	ssrC-1	ssrD-1	NA	ssrF-1a	ssrG-1a	ssrH-1a
1532	PRJNA815321	SRR21294902	104093	202.179	12.838	1.88959	pallidum	SS14	SRR21294902	SAMN30414940	TPVMW736DSW1	Malawi	Africa	2020	UNC	human	NA	ssrA-1	ssrB-1	ssrC-1	ssrD-1	NA	NA	ssrG-1a	NA
1533	PRJNA815321	SRR21294912	151887	203.617	18.7357	0.411975	pallidum	SS14	SRR21294912	SAMN30414931	TPVMW736D0	Malawi	Africa	2020	UNC	human	NA	ssrA-1	ssrB-1	ssrC-1	ssrD-1	NA	ssrF-1a	ssrG-1a	ssrH-1a
1534	PRJNA815321	SRR21294807	614344	204.707	75.4294	0.010986	pallidum	SS14	SRR21294807	SAMN30415079	TPVMW012PSW5	Malawi	Africa	2020	UNC	human	NA	ssrA-1	ssrB-1	ssrC-1	ssrD-1	ssrE-1	ssrF-1a	ssrG-1a	ssrH-1a
1535	PRJNA815321	SRR21294747	642964	215.439	80.7504	0.038451	pallidum	SS14	SRR21294747	SAMN30414973	TPVMW505R0	Malawi	Africa	2021	UNC	human	NA	ssrA-1	ssrB-1	ssrC-1	ssrD-1	ssrE-1	ssrF-1a	ssrG-1a	ssrH-1a
1536	PRJNA815321	SRR21294808	626534	215.116	77.7186	0.016479	pallidum	SS14	SRR21294808	SAMN30415078	TPVMW012PSW4	Malawi	Africa	2020	UNC	human	NA	ssrA-1	ssrB-1	ssrC-1	ssrD-1	ssrE-1	ssrF-1a	ssrG-1a	ssrH-1a
1537	PRJNA815321	SRR29022112	238101	196.211	28.8261	0.038451	pallidum	SS14	SRR29022112	SAMN41394367	GSPMW005DLS1	Malawi	Africa	2022	UNC	human	NA	ssrA-1	ssrB-1	ssrC-1	ssrD-1	NA	ssrF-1a	ssrG-1a	ssrH-1a
1538	PRJNA815321	SRR21294804	408291	201.154	49.3123	0.027465	pallidum	SS14	SRR21294804	SAMN30415082	TPVMW39410	Malawi	Africa	2021	UNC	human	NA	ssrA-1	ssrB-1	ssrC-1	ssrD-1	ssrE-1	ssrF-1a	ssrG-1a	ssrH-1a
1539	PRJNA815321	SRR29022123	372319	204.496	45.7357	0.032958	pallidum	SS14	SRR29022123	SAMN41394366	GSPMW005DLS0	Malawi	Africa	2022	UNC	human	NA	ssrA-1	ssrB-1	ssrC-1	ssrD-1	ssrE-1	ssrF-1a	ssrG-1a	ssrH-1a
1540	PRJNA815321	SRR29022126	567028	204.543	69.9012	0.060423	pallidum	SS14	SRR29022126	SAMN41394480	TPVMW770H	Malawi	Africa	2022	UNC	human	NA	ssrA-1	ssrB-1	ssrC-1	ssrD-1	ssrE-1	ssrF-1a	ssrG-1a	ssrH-1a
1541	PRJNA815321	SRR21294924	149858	210.21	18.6812	0.263664	pallidum	SS14	SRR21294924	SAMN30414920	TPVMW63650	Malawi	Africa	2021	UNC	human	NA	ssrA-1	ssrB-1	ssrC-1	ssrD-1	NA	ssrF-1a	ssrG-1a	ssrH-1a
1542	PRJNA815321	SRR21294796	496538	199.427	60.6244	0.032958	pallidum	SS14	SRR21294796	SAMN30415089	TPVMW445F0	Malawi	Africa	2021	UNC	human	NA	ssrA-1	ssrB-1	ssrC-1	ssrD-1	ssrE-1	ssrF-1a	ssrG-1a	ssrH-1a
1543	PRJNA815321	SRR21294904	76912	203.452	9.45377	5.24581	pallidum	SS14	SRR21294904	SAMN30414938	TPVMW654TSW2	Malawi	Africa	2021	UNC	human	NA	NA	ssrB-1	ssrC-1	ssrD-1	NA	ssrF-1a	ssrG-1a	NA
1544	PRJNA815321	SRR21294905	57396	213.192	7.09919	11.2222	pallidum	SS14	SRR21294905	SAMN30414937	TPVMW654TSW1	Malawi	Africa	2021	UNC	human	NA	ssrA-1	ssrB-1	NA	ssrD-1	NA	NA	ssrG-1a	ssrH-1a
1545	PRJNA815321	SRR21294921	142559	212.197	17.8341	0.406482	pallidum	SS14	SRR21294921	SAMN30414923	TPVMW654T0	Malawi	Africa	2021	UNC	human	NA	ssrA-1	ssrB-1	ssrC-1	ssrD-1	NA	ssrF-1a	ssrG-1a	ssrH-1a
1546	PRJNA815321	SRR29022104	136892	207.853	16.8128	0.43944	pallidum	SS14	SRR29022104	SAMN41394374	GSPMW009N	Malawi	Africa	2022	UNC	human	NA	ssrA-1	ssrB-1	ssrC-1	ssrD-1	NA	ssrF-1a	ssrG-1a	ssrH-1a
1547	PRJNA815321	SRR21294909	77927	212.268	9.79307	4.36144	pallidum	SS14	SRR21294909	SAMN30414934	TPVMW629Z2	Malawi	Africa	2021	UNC	human	NA	ssrA-1	ssrB-1	NA	ssrD-1	NA	ssrF-1a	NA	NA
1548	PRJNA815321	SRR21294910	62680	209.463	7.84289	8.73936	pallidum	SS14	SRR21294910	SAMN30414933	TPVMW629ZSW1	Malawi	Africa	2021	UNC	human	NA	NA	NA	ssrC-1	ssrD-1	NA	NA	NA	NA
1549	PRJNA815321	SRR21294911	63802	206.945	7.95985	9.5688	pallidum	SS14	SRR21294911	SAMN30414932	TPVMW629ZSW0	Malawi	Africa	2021	UNC	human	NA	ssrA-1	ssrB-1	ssrC-1	ssrD-1	NA	NA	ssrG-1a	NA
1550	PRJNA815321	SRR21294748	204779	221.755	25.8662	0.186762	pallidum	SS14	SRR21294748	SAMN30414972	TPVMW589C0	Malawi	Africa	2021	UNC	human	NA	ssrA-1	ssrB-1	ssrC-1	ssrD-1	ssrE-1	ssrF-1a	ssrG-1a	ssrH-1a
1551	PRJNA815321	SRR21294915	172229	216.788	21.7331	0.115353	pallidum	SS14	SRR21294915	SAMN30414928	TPVMW724D0	Malawi	Africa	2020	UNC	human	NA	ssrA-1	ssrB-1	ssrC-1	ssrD-1	NA	ssrF-1a	ssrG-1a	ssrH-1a
1552	PRJNA815321	SRR21294908	97136	214.936	12.1968	1.90607	pallidum	SS14	SRR21294908	SAMN30414935	TPVMW6365SW1	Malawi	Africa	2021	UNC	human	NA	ssrA-1	ssrB-1	ssrC-1	ssrD-1	NA	ssrF-1a	ssrG-1a	ssrH-1a
1553	PRJNA815321	SRR21294916	183986	211.129	23.0147	0.186762	pallidum	SS14	SRR21294916	SAMN30414927	TPVMW72170	Malawi	Africa	2020	UNC	human	NA	ssrA-1	ssrB-1	ssrC-1	ssrD-1	NA	ssrF-1a	ssrG-1a	ssrH-1a
1554	PRJNA815321	SRR21294899	268925	213.746	32.8577	0.170283	pallidum	SS14	SRR21294899	SAMN30414943	TPVMW04500	Malawi	Africa	2020	UNC	human	NA	ssrA-1	ssrB-1	ssrC-1	ssrD-1	NA	ssrF-1a	ssrG-1a	ssrH-1a
1555	PRJNA815321	SRR21294749	70579	201.308	8.69769	7.00906	pallidum	SS14	SRR21294749	SAMN30414971	TPVMW479V0	Malawi	Africa	2021	UNC	human	NA	NA	ssrB-1	NA	NA	NA	ssrF-1a	NA	ssrH-1a
1556	PRJNA815321	SRR21294919	144790	188.552	17.5209	0.80747	pallidum	SS14	SRR21294919	SAMN30414925	TPVMW7153SW1	Malawi	Africa	2020	UNC	human	NA	ssrA-1	ssrB-1	ssrC-1	ssrD-1	ssrE-1	ssrF-1a	ssrG-1a	ssrH-1a
1557	PRJNA815321	SRR21294920	138739	196.405	16.8872	0.626202	pallidum	SS14	SRR21294920	SAMN30414924	TPVMW71530	Malawi	Africa	2020	UNC	human	NA	ssrA-1	ssrB-1	ssrC-1	ssrD-1	NA	ssrF-1a	ssrG-1a	ssrH-1a
1558	PRJNA815321	SRR29022144	339111	202.981	41.7078	0.032958	pallidum	SS14	SRR29022144	SAMN41394463	TPVMW7589LS1	Malawi	Africa	2022	UNC	human	NA	ssrA-1	ssrB-1	ssrC-1	ssrD-1	NA	ssrF-1a	ssrG-1a	ssrH-1a
1559	PRJNA815321	SRR29022146	382764	202.39	47.2436	0.032958	pallidum	SS14	SRR29022146	SAMN41394462	TPVMW7589LS0	Malawi	Africa	2022	UNC	human	NA	ssrA-1	ssrB-1	ssrC-1	ssrD-1	NA	ssrF-1a	ssrG-1a	ssrH-1a
1560	PRJNA815321	SRR21294757	67663	214.649	8.48741	6.5916	pallidum	SS14	SRR21294757	SAMN30414964	TPVMW312E0	Malawi	Africa	2020	UNC	human	NA	ssrA-1	ssrB-1	ssrC-1	ssrD-1	NA	NA	ssrG-1a	ssrH-1a
1561	PRJNA815321	SRR21294817	1324418	205.705	162.178	0.010986	pallidum	SS14	SRR21294817	SAMN30415070	TPVMW001MSW2	Malawi	Africa	2020	UNC	human	NA	ssrA-1	ssrB-1	ssrC-1	ssrD-1	ssrE-1	ssrF-1a	ssrG-1a	ssrH-1a
1562	PRJNA815321	SRR21294809	462293	199.867	56.5985	0.010986	pallidum	SS14	SRR21294809	SAMN30415077	TPVMW001M1	Malawi	Africa	2020	UNC	human	NA	ssrA-1	ssrB-1	ssrC-1	ssrD-1	ssrE-1	ssrF-1a	ssrG-1a	ssrH-1a
1563	PRJNA815321	SRR21294948	503364	208.689	61.4936	0.021972	pallidum	SS14	SRR21294948	SAMN30415001	TPVMW001MSW0	Malawi	Africa	2020	UNC	human	NA	ssrA-1	ssrB-1	ssrC-1	ssrD-1	ssrE-1	ssrF-1a	ssrG-1a	ssrH-1a
1564	PRJNA815321	SRR21294751	227302	216.746	28.4662	0.120846	pallidum	SS14	SRR21294751	SAMN30414969	TPVMW399V0	Malawi	Africa	2021	UNC	human	NA	ssrA-1	ssrB-1	ssrC-1	ssrD-1	ssrE-1	ssrF-1a	ssrG-1a	ssrH-1a
1565	PRJNA815321	SRR21294922	181607	213.444	22.7216	0.148311	pallidum	SS14	SRR21294922	SAMN30414922	TPVMW639VSW1	Malawi	Africa	2021	UNC	human	NA	ssrA-1	ssrB-1	ssrC-1	ssrD-1	NA	ssrF-1a	ssrG-1a	ssrH-1a
1566	PRJNA815321	SRR21294877	350148	208.532	43.4519	0.0988739	pallidum	SS14	SRR21294877	SAMN30414911	TPVMW639V2	Malawi	Africa	2021	UNC	human	NA	ssrA-1	ssrB-1	ssrC-1	ssrD-1	NA	ssrF-1a	ssrG-1a	ssrH-1a
1567	PRJNA815321	SRR21294923	1174700	209.224	146.189	0.032958	pallidum	SS14	SRR21294923	SAMN30414921	TPVMW639VSW0	Malawi	Africa	2021	UNC	human	NA	ssrA-1	ssrB-1	ssrC-1	ssrD-1	ssrE-1	ssrF-1a	ssrG-1a	ssrH-1a
1568	PRJNA815321	SRR21294839	353339	200.564	43.0194	0.126339	pallidum	SS14	SRR21294839	SAMN30415050	TPVMW3070SW2	Malawi	Africa	2020	UNC	human	NA	ssrA-1	ssrB-1	ssrC-1	ssrD-1	NA	ssrF-1a	ssrG-1a	ssrH-1b
1569	PRJNA815321	SRR21294871	150908	211.874	18.7964	0.362538	pallidum	SS14	SRR21294871	SAMN30415042	TPVMW22381	Malawi	Africa	2020	UNC	human	NA	ssrA-1	ssrB-1	ssrC-1	ssrD-1	ssrE-1	ssrF-1a	ssrG-1a	ssrH-1b
1570	PRJNA815321	SRR21294840	591815	210.96	72.8149	0.016479	pallidum	SS14	SRR21294840	SAMN30415049	TPVMW30701	Malawi	Africa	2020	UNC	human	NA	ssrA-1	ssrB-1	ssrC-1	ssrD-1	ssrE-1	ssrF-1a	ssrG-1a	ssrH-1b
1571	PRJNA815321	SRR21294864	119650	210.199	14.7395	0.851414	pallidum	SS14	SRR21294864	SAMN30415048	TPVMW284D0	Malawi	Africa	2020	UNC	human	NA	ssrA-1	ssrB-1	ssrC-1	ssrD-1	NA	NA	ssrG-1a	NA
1572	PRJNA815321	SRR21294870	118300	203.513	14.3307	1.32381	pallidum	SS14	SRR21294870	SAMN30415043	TPVMW2238SW2	Malawi	Africa	2020	UNC	human	NA	ssrA-1	ssrB-1	ssrC-1	ssrD-1	NA	ssrF-1a	ssrG-1a	ssrH-1b
1573	PRJNA815321	SRR29022127	46547	199.77	5.64904	19.643	pallidum	SS14	SRR29022127	SAMN41394479	TPVMW7697	Malawi	Africa	2022	UNC	human	NA	NA	ssrB-1	ssrC-1	ssrD-1	NA	ssrF-1a	NA	NA
1574	PRJNA815321	SRR29022088	152719	198.19	18.6278	0.576765	pallidum	SS14	SRR29022088	SAMN41394389	GSPMW021DLS1	Malawi	Africa	2022	UNC	human	NA	ssrA-1	ssrB-1	ssrC-1	ssrD-1	ssrE-1	ssrF-1a	ssrG-1a	ssrH-1b
1575	PRJNA815321	SRR29022089	271093	209.112	33.5468	0.071409	pallidum	SS14	SRR29022089	SAMN41394388	GSPMW021DLS0	Malawi	Africa	2022	UNC	human	NA	ssrA-1	ssrB-1	ssrC-1	ssrD-1	ssrE-1	ssrF-1a	ssrG-1a	ssrH-1b
1576	PRJEB63120	ERR13433340	2041184	198.187	254.561	0.005493	pallidum	SS14	NA	NA	NA	NA	Africa	NA	Sanger	human	NA	ssrA-1	ssrB-1	ssrC-1	ssrD-1	ssrE-1	ssrF-1a	ssrG-1a	ssrH-1b
1577	PRJEB63120	ERR13433330	142835	187.987	17.3786	0.895358	pallidum	SS14	NA	NA	NA	NA	Africa	NA	Sanger	human	NA	ssrA-1	ssrB-1	ssrC-1	ssrD-1	NA	ssrF-1a	ssrG-1a	NA
1578	PRJEB60271	ERR13170770	608167	193.934	73.7543	0.021972	pallidum	SS14	NA	NA	NA	South Africa	Africa	NA	Sanger	human	NA	ssrA-1	ssrB-1	ssrC-1	ssrD-1	ssrE-1	ssrF-1a	ssrG-1a	ssrH-1b
1579	PRJEB60271	ERR13170867	372751	203.483	45.7417	0.021972	pallidum	SS14	NA	NA	NA	South Africa	Africa	NA	Sanger	human	NA	ssrA-1	ssrB-1	ssrC-1	ssrD-1	NA	ssrF-1a	ssrG-1a	ssrH-1b
1580	PRJNA815321	SRR29022081	58922	204.892	7.24176	12.4307	pallidum	SS14	SRR29022081	SAMN41394395	GSPMW0255LS1	Malawi	Africa	2022	UNC	human	NA	NA	NA	NA	ssrD-1	NA	ssrF-1a	ssrG-1a	NA
1581	PRJNA815321	SRR29022082	207043	209.092	25.5326	0.307608	pallidum	SS14	SRR29022082	SAMN41394394	GSPMW0255LS0	Malawi	Africa	2022	UNC	human	NA	ssrA-1	ssrB-1	ssrC-1	ssrD-1	ssrE-1	ssrF-1a	ssrG-1a	ssrH-1b
1582	PRJEB33181	ERR4853601	337766	186.892	40.2679	0.049437	pallidum	SS14	ERR4853601	SAMEA5857542	TPA_ZIM025	Zimbabwe	Africa	2015	Sanger	human	NA	ssrA-1	ssrB-1	ssrC-1	ssrD-1	NA	ssrF-1a	ssrG-1a	ssrH-1b
1583	PRJEB63120	ERR13433347	365876	203.135	45.4307	0.010986	pallidum	SS14	NA	NA	NA	NA	Africa	NA	Sanger	human	NA	ssrA-1	ssrB-1	ssrC-1	ssrD-1	ssrE-1	ssrF-1a	ssrG-1a	ssrH-1b
1584	PRJEB33181	ERR4899241	250384	183.517	30.563	0.214227	pallidum	SS14	ERR4899241	SAMEA5857644	TPA_ZIM024	Zimbabwe	Africa	2015	Sanger	human	NA	ssrA-1	ssrB-1	ssrC-1	ssrD-1	NA	ssrF-1a	ssrG-1a	ssrH-1b
1585	PRJEB60271	ERR13170835	409587	186.75	48.9528	0.021972	pallidum	SS14	NA	NA	NA	South Africa	Africa	NA	Sanger	human	NA	ssrA-1	ssrB-1	ssrC-1	ssrD-1	NA	ssrF-1a	ssrG-1a	ssrH-1b
1586	PRJEB60271	ERR13170812	2227500	178.323	265.565	0	pallidum	SS14	NA	NA	NA	South Africa	Africa	NA	Sanger	human	NA	ssrA-1	ssrB-1	ssrC-1	ssrD-1	ssrE-1	ssrF-1a	ssrG-1a	ssrH-1b
1587	PRJEB33181	ERR5207007	551674	186.599	67.122	0	pallidum	SS14	ERR5207007	SAMEA6224099	TPA_ZIM019	Zimbabwe	Africa	2015	Sanger	human	NA	ssrA-1	ssrB-1	ssrC-1	ssrD-1	ssrE-1	ssrF-1a	ssrG-1a	ssrH-1b
1588	PRJNA815321	SRR21294814	544014	205.096	66.5196	0.05493	pallidum	SS14	SRR21294814	SAMN30415073	TPVMW0534SW1	Malawi	Africa	2020	UNC	human	NA	ssrA-1	ssrB-1	ssrC-1	ssrD-1	NA	ssrF-1a	ssrG-1a	ssrH-1b
1589	PRJNA815321	SRR21294781	4000070	203.957	487.97	0.016479	pallidum	SS14	SRR21294781	SAMN30415102	TPVMW0534SW2	Malawi	Africa	2020	UNC	human	NA	ssrA-1	ssrB-1	ssrC-1	ssrD-1	ssrE-1	ssrF-1a	ssrG-1a	ssrH-1b
1590	PRJNA815321	SRR21294946	3999364	198.188	482.072	0.010986	pallidum	SS14	SRR21294946	SAMN30415003	TPVMW05340	Malawi	Africa	2020	UNC	human	NA	ssrA-1	ssrB-1	ssrC-1	ssrD-1	ssrE-1	ssrF-1a	ssrG-1a	ssrH-1b
1591	PRJEB63120	ERR13433345	454270	204.395	56.7607	0.027465	pallidum	SS14	NA	NA	NA	NA	Africa	NA	Sanger	human	NA	ssrA-1	ssrB-1	ssrC-1	ssrD-1	ssrE-1	ssrF-1a	ssrG-1a	ssrH-1b
1592	PRJEB33181	ERR4899236	182187	194.024	22.614	0.49437	pallidum	SS14	ERR4899236	SAMEA5857639	TPA_ZIM007	Zimbabwe	Africa	2015	Sanger	human	NA	ssrA-1	ssrB-1	ssrC-1	ssrD-1	NA	ssrF-1a	ssrG-1a	ssrH-1b
1593	PRJEB63120	ERR13433348	973910	190.858	119.163	0	pallidum	SS14	NA	NA	NA	NA	Africa	NA	Sanger	human	NA	ssrA-1	ssrB-1	ssrC-1	ssrD-1	ssrE-1	ssrF-1a	ssrG-1a	ssrH-1b
1594	PRJEB63120	ERR13433339	581747	182.722	69.8645	0.010986	pallidum	SS14	NA	NA	NA	NA	Africa	NA	Sanger	human	NA	ssrA-1	ssrB-1	ssrC-1	ssrD-1	NA	ssrF-1a	ssrG-1a	ssrH-1b
1595	PRJEB63120	ERR14054906	1455887	191.833	180.164	0.010986	pallidum	SS14	NA	NA	NA	NA	Africa	NA	Sanger	human	NA	ssrA-1	ssrB-1	ssrC-1	ssrD-1	ssrE-1	ssrF-1a	ssrG-1a	ssrH-1b
1596	PRJEB63120	ERR14054907	405480	185.06	49.3843	0.021972	pallidum	SS14	NA	NA	NA	NA	Africa	NA	Sanger	human	NA	ssrA-1	ssrB-1	ssrC-1	ssrD-1	ssrE-1	ssrF-1a	ssrG-1a	ssrH-1b
1597	PRJEB33181	ERR4853620	295120	197.332	35.5918	0.0823949	pallidum	SS14	ERR4853620	SAMEA5857535	TPA_ZIM005	Zimbabwe	Africa	2015	Sanger	human	NA	ssrA-1	ssrB-1	ssrC-1	ssrD-1	NA	ssrF-1a	ssrG-1a	ssrH-1b
1598	PRJEB63120	ERR13433334	262688	190.462	32.1876	0.071409	pallidum	SS14	NA	NA	NA	NA	Africa	NA	Sanger	human	NA	ssrA-1	ssrB-1	ssrC-1	ssrD-1	ssrE-1	ssrF-1a	ssrG-1a	ssrH-1b
1599	PRJEB63120	ERR13433341	107165	197.09	13.2869	1.68635	pallidum	SS14	NA	NA	NA	NA	Africa	NA	Sanger	human	NA	ssrA-1	ssrB-1	ssrC-1	ssrD-1	NA	ssrF-1a	ssrG-1a	NA
1600	PRJEB63120	ERR14054900	114259	188.366	14.0011	2.1203	pallidum	SS14	NA	NA	NA	NA	Africa	NA	Sanger	human	NA	ssrA-1	ssrB-1	NA	ssrD-1	NA	ssrF-1a	ssrG-1a	NA
1601	PRJEB63120	ERR13433349	138295	187.934	16.8579	0.889865	pallidum	SS14	NA	NA	NA	NA	Africa	NA	Sanger	human	NA	ssrA-1	ssrB-1	ssrC-1	ssrD-1	NA	NA	ssrG-1a	NA
1602	PRJEB33181	ERR4899234	109806	188.218	13.4754	3.42763	pallidum	SS14	ERR4899234	SAMEA5857637	TPA_ZIM004	Zimbabwe	Africa	2015	Sanger	human	NA	ssrA-1	ssrB-1	ssrC-1	ssrD-1	NA	ssrF-1a	ssrG-1a	NA
1603	PRJEB33181	ERR4899233	73781	186.195	9.00523	10.1785	pallidum	SS14	ERR4899233	SAMEA5857636	TPA_ZIM003	Zimbabwe	Africa	2015	Sanger	human	NA	NA	ssrB-1	ssrC-1	ssrD-1	NA	NA	NA	NA
1604	PRJEB63120	ERR13433328	58391	180.985	7.02233	15.7429	pallidum	SS14	NA	NA	NA	NA	Africa	NA	Sanger	human	NA	ssrA-1	ssrB-1	NA	ssrD-1	NA	ssrF-1a	ssrG-1a	NA
1605	PRJEB63120	ERR14054908	54656	190.975	6.75236	16.6603	pallidum	SS14	NA	NA	NA	NA	Africa	NA	Sanger	human	NA	ssrA-1	NA	ssrC-1	ssrD-1	NA	ssrF-1a	ssrG-1a	NA
1606	PRJEB63120	ERR13433333	755189	190.109	92.699	0.027465	pallidum	SS14	NA	NA	NA	NA	Africa	NA	Sanger	human	NA	ssrA-1	ssrB-1	ssrC-1	ssrD-1	NA	ssrF-1a	ssrG-1a	ssrH-1b
1607	PRJEB63120	ERR13433335	63813	192.062	7.81466	10.997	pallidum	SS14	NA	NA	NA	NA	Africa	NA	Sanger	human	NA	NA	ssrB-1	NA	ssrD-1	NA	NA	NA	NA
1608	PRJEB63120	ERR14054896	628165	191.227	77.4184	0.010986	pallidum	SS14	NA	NA	NA	NA	Africa	NA	Sanger	human	NA	ssrA-1	ssrB-1	ssrC-1	ssrD-1	ssrE-1	ssrF-1a	ssrG-1a	ssrH-1b
1609	PRJEB33181	ERR4899237	120422	192.053	14.8571	1.85114	pallidum	SS14	ERR4899237	SAMEA5857640	TPA_ZIM009	Zimbabwe	Africa	2015	Sanger	human	NA	NA	ssrB-1	ssrC-1	ssrD-1	NA	ssrF-1a	ssrG-1a	NA
1610	PRJEB63120	ERR14054898	49993	178.605	5.97191	21.9665	pallidum	SS14	NA	NA	NA	NA	Africa	NA	Sanger	human	NA	ssrA-1	NA	NA	ssrD-1	NA	NA	NA	ssrH-1b
1611	PRJEB63120	ERR14054911	113007	194.801	14.087	2.16424	pallidum	SS14	NA	NA	NA	NA	Africa	NA	Sanger	human	NA	ssrA-1	ssrB-1	ssrC-1	ssrD-1	NA	ssrF-1a	ssrG-1a	NA
1612	PRJEB63120	ERR13433329	312948	189.334	38.3047	0.0933809	pallidum	SS14	NA	NA	NA	NA	Africa	NA	Sanger	human	NA	ssrA-1	ssrB-1	ssrC-1	ssrD-1	NA	ssrF-1a	ssrG-1a	ssrH-1b
1613	PRJEB63120	ERR13433336	382915	192.48	47.4193	0.016479	pallidum	SS14	NA	NA	NA	NA	Africa	NA	Sanger	human	NA	ssrA-1	ssrB-1	ssrC-1	ssrD-1	NA	ssrF-1a	ssrG-1a	ssrH-1b
1614	PRJEB63120	ERR14054903	225159	181.412	27.22	0.241692	pallidum	SS14	NA	NA	NA	NA	Africa	NA	Sanger	human	NA	ssrA-1	ssrB-1	ssrC-1	ssrD-1	NA	ssrF-1a	ssrG-1a	ssrH-1b
1615	PRJNA815321	SRR29022048	290991	206.566	35.6452	0.104367	pallidum	SS14	SRR29022048	SAMN41394425	TPVCC064N	Colombia	South America	2021	UNC	human	NA	ssrA-1	ssrB-1	ssrC-1	ssrD-1	NA	ssrF-1a	ssrG-1a	ssrH-1a
1616	PRJEB28546	ERR3684589	139925	184.673	16.8115	2.58171	pallidum	SS14	ERR3684589	SAMEA5145837	PHE160254A	UK	Europe	2016	Sanger	human	NA	ssrA-1	ssrB-1	ssrC-1	ssrD-1	NA	ssrF-1a	ssrG-1a	NA
1617	PRJNA815321	SRR29022036	143117	174.161	16.7864	1.21395	pallidum	SS14	SRR29022036	SAMN41394436	TPVCC099GRP0	Colombia	South America	2023	UNC	human	NA	ssrA-1	ssrB-1	ssrC-1	ssrD-1	NA	ssrF-1a	ssrG-1a	NA
1618	PRJNA723099	SRR21130906	554772	335.109	67.9885	0.032958	pallidum	SS14	SRR21130906	SAMN30221362	SF520685	USA	North America	2019	UW	human	NA	ssrA-1	ssrB-1	ssrC-1	ssrD-1	ssrE-1	ssrF-1a	ssrG-1a	ssrH-1a
1619	PRJNA723099	SAMN18804996	196287	323.273	25.3164	0.032958	pallidum	SS14	NA	SAMN18804996	PeruC10050xe	Peru	South America	2019	UW	human	NA	ssrA-1	ssrB-1	ssrC-1	ssrD-1	ssrE-1	ssrF-1a	ssrG-1a	ssrH-1a
1620	PRJNA723099	SRR21135090	199816	513.881	23.9662	0.16479	pallidum	SS14	SRR21135090	SAMN30221372	SF825260	USA	North America	2019	UW	human	NA	ssrA-1	ssrB-1	ssrC-1	ssrD-1	ssrE-1	ssrF-1a	ssrG-1a	ssrH-1a
1621	PRJNA961304	SRR24318016	509553	311.737	64.5597	0.016479	pallidum	SS14	SRR24318016	SAMN34387041	P-21-20116	USA	North America	2021	UW	human	NA	ssrA-1	ssrB-1	ssrC-1	ssrD-1	ssrE-1	ssrF-1a	ssrG-1a	ssrH-1a
1622	PRJNA723099	SRR26871277	705800	315.282	91.3901	0.010986	pallidum	SS14	SRR26871277	SAMN38300323	Q035	USA	North America	2022	UW	human	NA	ssrA-1	ssrB-1	ssrC-1	ssrD-1	ssrE-1	ssrF-1a	ssrG-1a	ssrH-1a
1623	PRJNA723099	SRR26871281	771883	259.521	95.847	0.296622	pallidum	SS14	SRR26871281	SAMN38300319	J083	USA	North America	2021	UW	human	NA	ssrA-1	ssrB-1	ssrC-1	ssrD-1	ssrE-1	ssrF-1a	ssrG-1a	ssrH-1a
1624	PRJNA744275	SRR29366317	3993715	489.044	775.793	10.4202	pallidum	SS14	SRR29366317	SAMN41792349	OS-12-CSF	USA	North America	2016-2020	CDC	human	NA	ssrA-1	ssrB-1	NA	ssrD-1	ssrE-1	ssrF-1a	NA	NA
1625	PRJNA754263	SRR15440381	137865	201.292	16.1725	0.769019	pallidum	SS14	SRR15440381	SAMN20751731	TPAUS_404	Australia	Oceania	2020	Doherty	human	NA	ssrA-1	ssrB-1	ssrC-1	ssrD-1	NA	ssrF-1a	ssrG-1a	ssrH-1a
1626	PRJNA744275	SRR29366318	4000528	464	771.62	0.038451	pallidum	SS14	SRR29366318	SAMN41792348	OS-12-VF	USA	North America	2016-2020	CDC	human	NA	ssrA-1	ssrB-1	ssrC-1	ssrD-1	NA	ssrF-1a	ssrG-1a	ssrH-1a
1627	PRJNA723099	SRR14277406	327405	357.731	42.1669	0.032958	pallidum	SS14	SRR14277406	SAMN18804992	Peru214361x	Peru	South America	2018	UW	human	NA	ssrA-1	ssrB-1	ssrC-1	ssrD-1	ssrE-1	ssrF-1a	ssrG-1a	ssrH-1a
1628	PRJNA815321	SRR29022049	215117	210.875	26.7174	0.071409	pallidum	SS14	SRR29022049	SAMN41394424	TPVCC062T	Colombia	South America	2021	UNC	human	NA	ssrA-1	ssrB-1	ssrC-1	ssrD-1	NA	ssrF-1a	ssrG-1a	ssrH-1a
1629	PRJNA815321	SRR21294917	85862	213.417	10.5799	3.25735	pallidum	SS14	SRR21294917	SAMN30414900	TPVCC060XS	Colombia	South America	2021	UNC	human	NA	NA	ssrB-1	ssrC-1	ssrD-1	NA	ssrF-1a	ssrG-1a	NA
1630	PRJNA815321	SRR21294954	80870	210.872	9.92223	3.86707	pallidum	SS14	SRR21294954	SAMN30414898	TPVCC046TB	Colombia	South America	2021	UNC	human	NA	ssrA-1	ssrB-1	ssrC-1	ssrD-1	NA	NA	NA	NA
1631	PRJEB28546	ERR3684460	1677076	191.01	206.32	0	pallidum	SS14	ERR3684460	SAMEA5145708	PHE160249A	UK	Europe	2016	Sanger	human	NA	ssrA-1	ssrB-1	ssrC-1	ssrD-1	ssrE-1	ssrF-1a	ssrG-1a	ssrH-1a
1632	PRJNA815321	SRR29022043	869391	190.518	105.201	0	pallidum	SS14	SRR29022043	SAMN41394430	TPVCC0822	Colombia	South America	2022	UNC	human	NA	ssrA-1	ssrB-1	ssrC-1	ssrD-1	NA	ssrF-1a	ssrG-1a	ssrH-1c
1633	PRJEB28546	ERR3684645	76475	193.164	9.09951	15.1607	pallidum	SS14	ERR3684645	SAMEA5145894	UKTPA7633033	NA	NA	NA	Sanger	human	NA	NA	ssrB-1	NA	ssrD-1	NA	NA	ssrG-1a	ssrH-1c
1634	PRJEB28546	ERR4045390	201527	195.929	23.8297	1.07113	pallidum	SS14	ERR4045390	SAMEA5145894	PHE170379A	UK	Europe	2017	Sanger	human	NA	ssrA-1	NA	ssrC-1	ssrD-1	NA	ssrF-1a	ssrG-1a	ssrH-1c
1635	PRJNA313497	SRR3268709	125855	174.381	10.389	3.82313	pallidum	SS14	SRR3268709	SAMN04524034	NE19	Netherlands	Europe	2013	University of Tubingen	human	NA	ssrA-1	ssrB-1	NA	ssrD-1	ssrE-1	ssrF-1a	ssrG-1a	NA
1636	PRJNA322283	SRR3571785	1604463	284.516	283.783	0.010986	pallidum	SS14	SRR3571785	SAMN05150357	PT_SIF1020	Portugal	Europe	2011	National Institute of Health, Portugal	human	NA	ssrA-1	ssrB-1	ssrC-1	ssrD-1	ssrE-1	ssrF-1a	ssrG-1a	ssrH-1a
1637	PRJNA322283	SRR3584837	119876	281.326	20.0138	0.313101	pallidum	SS14	SRR3584837	SAMN05150382	PT_SIF1135	Portugal	Europe	2013	National Institute of Health, Portugal	human	NA	ssrA-1	ssrB-1	ssrC-1	ssrD-1	NA	ssrF-1a	ssrG-1a	ssrH-1a
1638	PRJNA754263	SRR15440025	532629	190.668	58.7316	0.104367	pallidum	SS14	SRR15440025	SAMN20751641	TPAUS_243	Australia	Oceania	2018	Doherty	human	NA	ssrA-1	ssrB-1	ssrC-1	ssrD-1	ssrE-1	ssrF-1a	ssrG-1a	ssrH-1a
1639	PRJNA754263	SRR15440478	315650	210.872	36.5127	0.0769019	pallidum	SS14	SRR15440478	SAMN20751644	TPAUS_246	Australia	Oceania	2018	Doherty	human	NA	ssrA-1	ssrB-1	ssrC-1	ssrD-1	NA	ssrF-1a	ssrG-1a	ssrH-1a
1640	PRJNA815321	SRR21294784	55814	201.813	6.7356	12.7163	pallidum	SS14	SRR21294784	SAMN30415099	TPVCC031B0	Colombia	South America	2021	UNC	human	NA	NA	ssrB-1	ssrC-1	NA	NA	ssrF-1a	NA	NA
1641	PRJNA815321	SRR21294825	230466	200.725	28.2971	0.05493	pallidum	SS14	SRR21294825	SAMN30415063	SS19600000	Colombia	South America	2020	UNC	human	NA	ssrA-1	ssrB-1	ssrC-1	ssrD-1	ssrE-1	ssrF-1a	ssrG-1a	ssrH-1a
1642	PRJNA322283	SRR3571786	230833	206.61	32.9852	0.05493	pallidum	SS14	SRR3571786	SAMN05150358	PT_SIF1063	Portugal	Europe	2012	National Institute of Health, Portugal	human	NA	ssrA-1	ssrB-1	ssrC-1	ssrD-1	NA	ssrF-1a	ssrG-1a	ssrH-1a
1643	PRJNA815321	SRR21294790	299094	210.364	36.867	0.043944	pallidum	SS14	SRR21294790	SAMN30415095	TPVCC02450	Colombia	South America	2020	UNC	human	NA	ssrA-1	ssrB-1	ssrC-1	ssrD-1	NA	ssrF-1a	ssrG-1a	ssrH-1a
1644	PRJNA815321	SRR21294941	145332	208.86	17.4951	0.379017	pallidum	SS14	SRR21294941	SAMN30415007	SS2210000A	Colombia	South America	2020	UNC	human	NA	ssrA-1	ssrB-1	ssrC-1	ssrD-1	NA	ssrF-1a	ssrG-1a	ssrH-1a
1645	PRJNA723099	SRR22775038	482437	426.488	58.2262	0	pallidum	SS14	SRR22775038	SAMN32277598	ARG93448H2	Argentina	South America	2021	UW	human	NA	ssrA-1	ssrB-1	ssrC-1	ssrD-1	ssrE-1	ssrF-1a	ssrG-1a	ssrH-1a
1646	PRJNA723099	SRR22669080	99926	408.274	12.6365	0.455919	pallidum	SS14	SRR22669080	SAMN32135608	GSPAR024TOM	Argentina	South America	2022	UW	human	NA	ssrA-1	ssrB-1	ssrC-1	ssrD-1	NA	ssrF-1a	ssrG-1a	ssrH-1a
1647	PRJNA723099	SRR22669081	485773	337.448	61.7208	0.005493	pallidum	SS14	SRR22669081	SAMN32135607	GSPAR024TGM	Argentina	South America	2022	UW	human	NA	ssrA-1	ssrB-1	ssrC-1	ssrD-1	ssrE-1	ssrF-1a	ssrG-1a	ssrH-1a
1648	PRJNA723099	SRR14277272	204552	403.09	25.9352	0.05493	pallidum	SS14	SRR14277272	SAMN18804938	Japan316x	Japan	Asia	2019	UW	human	NA	ssrA-1	ssrB-1	ssrC-1	ssrD-1	ssrE-1	ssrF-1a	ssrG-1a	ssrH-1a
1649	PRJNA723099	SRR22669063	287182	384.475	35.8024	0.021972	pallidum	SS14	SRR22669063	SAMN32135623	GSPAR0465OM	Argentina	South America	2022	UW	human	NA	ssrA-1	ssrB-1	ssrC-1	ssrD-1	ssrE-1	ssrF-1a	ssrG-1a	ssrH-1a
1650	PRJNA723099	SRR22775032	148789	248.026	16.8015	0.203241	pallidum	SS14	SRR22775032	SAMN32277601	GSPAR0465GM	Argentina	South America	2022	UW	human	NA	ssrA-1	ssrB-1	ssrC-1	ssrD-1	ssrE-1	ssrF-1a	ssrG-1a	ssrH-1a
1651	PRJNA815321	SRR21294818	82920	209.963	10.1883	3.48805	pallidum	SS14	SRR21294818	SAMN30415069	TPVCC009R0	Colombia	South America	2020	UNC	human	NA	ssrA-1	ssrB-1	ssrC-1	ssrD-1	NA	ssrF-1a	NA	NA
1652	PRJNA815321	SRR21294820	634908	207.677	78.9922	0.010986	pallidum	SS14	SRR21294820	SAMN30415067	TPVCC00170	Colombia	South America	2020	UNC	human	NA	ssrA-1	ssrB-1	ssrC-1	ssrD-1	NA	ssrF-1a	ssrG-1a	ssrH-1a
1653	PRJNA723099	SRR22669083	139380	333.367	17.0573	0.159297	pallidum	SS14	SRR22669083	SAMN32135605	GSPAR021LGM	Argentina	South America	2022	UW	human	NA	ssrA-1	ssrB-1	ssrC-1	ssrD-1	ssrE-1	ssrF-1a	ssrG-1a	ssrH-1a
1654	PRJNA723099	SRR21115594	292302	757.013	33.865	0.010986	pallidum	SS14	SRR21115594	SAMN30221324	66425H2	Argentina	South America	2020	UW	human	NA	ssrA-1	ssrB-1	ssrC-1	ssrD-1	ssrE-1	ssrF-1a	ssrG-1a	ssrH-1a
1655	PRJNA723099	SRR22669087	186583	378.643	23.9282	0.021972	pallidum	SS14	SRR22669087	SAMN32135601	GSPAR017LOM	Argentina	South America	2022	UW	human	NA	ssrA-1	ssrB-1	ssrC-1	ssrD-1	ssrE-1	ssrF-1a	ssrG-1a	ssrH-1a
1656	PRJNA723099	SRR22775027	1103939	291.683	134.269	0.005493	pallidum	SS14	SRR22775027	SAMN32277590	ARG36502H3	Argentina	South America	2019	UW	human	NA	ssrA-1	ssrB-1	ssrC-1	ssrD-1	ssrE-1	ssrF-1a	ssrG-1a	ssrH-1a
1657	PRJNA723099	SRR22775029	182018	367.412	22.8964	0.032958	pallidum	SS14	SRR22775029	SAMN32277589	ARG36502H1	Argentina	South America	2019	UW	human	NA	ssrA-1	ssrB-1	ssrC-1	ssrD-1	ssrE-1	ssrF-1a	ssrG-1a	ssrH-1a
1658	PRJNA723099	SRR22669073	3243542	377.294	417.763	0	pallidum	SS14	SRR22669073	SAMN32135614	GSPAR033LVM	Argentina	South America	2022	UW	human	NA	ssrA-1	ssrB-1	ssrC-1	ssrD-1	ssrE-1	ssrF-1a	ssrG-1a	ssrH-1a
1659	PRJNA723099	SRR22669084	3531850	366.126	449.497	0.005493	pallidum	SS14	SRR22669084	SAMN32135604	GSPAR020HPM	Argentina	South America	2022	UW	human	NA	ssrA-1	ssrB-1	ssrC-1	ssrD-1	ssrE-1	ssrF-1a	ssrG-1a	ssrH-1a
1660	PRJNA723099	SRR24385971	3049140	365.33	387.201	0	pallidum	SS14	SRR24385971	SAMN34498182	GSPAR0769GS	Argentina	South America	2022	UW	human	NA	ssrA-1	ssrB-1	ssrC-1	ssrD-1	ssrE-1	ssrF-1a	ssrG-1a	ssrH-1a
1661	PRJNA723099	SRR22669085	3380755	358.769	420.54	0	pallidum	SS14	SRR22669085	SAMN32135603	GSPAR020HOM	Argentina	South America	2022	UW	human	NA	ssrA-1	ssrB-1	ssrC-1	ssrD-1	ssrE-1	ssrF-1a	ssrG-1a	ssrH-1a
1662	PRJNA723099	SRR22669086	412533	459.491	52.3269	0.016479	pallidum	SS14	SRR22669086	SAMN32135602	GSPAR019FOM	Argentina	South America	2022	UW	human	NA	ssrA-1	ssrB-1	ssrC-1	ssrD-1	ssrE-1	ssrF-1a	ssrG-1a	ssrH-1a
1663	PRJNA754263	SRR15440216	575950	196.541	65.7538	0.0933809	pallidum	SS14	SRR15440216	SAMN20751879	TPAUS_716	Australia	Oceania	2007	Doherty	human	NA	ssrA-1	ssrB-1	ssrC-1	ssrD-1	ssrE-1	ssrF-1a	ssrG-1a	ssrH-1a
1664	PRJNA723099	SRR21135094	163995	554.233	18.5885	1.68086	pallidum	SS14	SRR21135094	SAMN30221360	SF016034	USA	North America	2017	UW	human	NA	ssrA-1	ssrB-1	NA	ssrD-1	ssrE-1	ssrF-1a	ssrG-1a	ssrH-1a
1665	PRJNA723099	SRR26871276	606514	290.364	77.0513	0.021972	pallidum	SS14	SRR26871276	SAMN38300324	R085	USA	North America	2023	UW	human	NA	ssrA-1	ssrB-1	ssrC-1	ssrD-1	ssrE-1	ssrF-1a	ssrG-1a	ssrH-1a
1666	PRJEB33181	ERR4853679	295770	189.335	35.514	0.049437	pallidum	SS14	ERR4853679	SAMEA5857603	TPA_BCC183	Canada	North America	2018	Sanger	human	NA	ssrA-1	ssrB-1	ssrC-1	ssrD-1	NA	ssrF-1a	ssrG-1a	ssrH-1a
1667	PRJNA974070	SRR21110896	3642656	384.618	472.537	0	pallidum	SS14	SRR21110896	SAMN30221376	UAB09TUH034	USA	North America	2021	UW	human	NA	ssrA-1	ssrB-1	ssrC-1	ssrD-1	ssrE-1	ssrF-1a	ssrG-1a	ssrH-1a
1668	PRJEB20795	ERR2756216	2606476	194.653	278.559	0	pallidum	SS14	ERR2756216	SAMEA104225618	UW492B	USA	North America	2006	Sanger	human	NA	ssrA-1	ssrB-1	ssrC-1	ssrD-1	ssrE-1	ssrF-1a	ssrG-1a	ssrH-1a
1669	PRJEB20795	ERR2756203	3998745	184.322	409.193	0	pallidum	SS14	ERR2756203	SAMEA104225601	UW148B	USA	North America	2003	Sanger	human	NA	ssrA-1	ssrB-1	ssrC-1	ssrD-1	ssrE-1	ssrF-1a	ssrG-1a	ssrH-1a
1670	PRJEB20795	ERR2756178	4000113	177.943	396.451	0	pallidum	SS14	ERR2756178	SAMEA104225568	UW248B	USA	North America	2004	Sanger	human	NA	ssrA-1	ssrB-1	ssrC-1	ssrD-1	NA	ssrF-1a	ssrG-1a	ssrH-1a
1671	PRJNA534087	SRR10294257	1109077	375.368	180.602	0	pallidum	SS14	SRR10294257	NA	UW-148B2	USA	North America	2009	UW	human	NA	ssrA-1	ssrB-1	ssrC-1	ssrD-1	NA	ssrF-1a	ssrG-1a	ssrH-1a
1672	PRJNA961304	SRR24318015	172375	321.642	21.8149	0.609723	pallidum	SS14	SRR24318015	SAMN34387042	P-21-20120	USA	North America	2021	UW	human	NA	ssrA-1	ssrB-1	ssrC-1	ssrD-1	NA	ssrF-1a	ssrG-1a	ssrH-1a
1673	PRJEB28546	ERR3684600	348739	191.15	42.1894	0.065916	pallidum	SS14	ERR3684600	SAMEA5145848	PHE170398A	UK	Europe	2017	Sanger	human	NA	ssrA-1	ssrB-1	ssrC-1	ssrD-1	NA	ssrF-1a	ssrG-1a	ssrH-1a
1674	PRJEB28546	ERR3684517	598087	187.672	73.6594	0.005493	pallidum	SS14	ERR3684517	SAMEA5145765	PHE170408A	UK	Europe	2017	Sanger	human	NA	ssrA-1	ssrB-1	ssrC-1	ssrD-1	ssrE-1	ssrF-1a	ssrG-1a	ssrH-1a
1675	PRJEB28546	ERR3684560	500706	182.958	60.1271	0	pallidum	SS14	ERR3684560	SAMEA5145808	PHE170402A	UK	Europe	2017	Sanger	human	NA	ssrA-1	ssrB-1	ssrC-1	ssrD-1	ssrE-1	ssrF-1a	ssrG-1a	ssrH-1a
1676	PRJEB28546	ERR3684635	93686	193.125	11.4215	6.17413	pallidum	SS14	ERR3684635	SAMEA5145884	PHE160272A	UK	Europe	2016	Sanger	human	NA	ssrA-1	ssrB-1	ssrC-1	NA	NA	ssrF-1a	ssrG-1a	NA
1677	PRJNA744275	SRR15055833	4002012	477.838	775.895	1.04916	pallidum	SS14	SRR15055833	SAMN20086522	STLC-001	USA	North America	2020	CDC	human	NA	ssrA-1	ssrB-1	NA	ssrD-1	NA	ssrF-1a	ssrG-1a	ssrH-1a
1678	PRJNA754263	SRR15440184	1329249	209.334	150.703	0.032958	pallidum	SS14	SRR15440184	SAMN20751908	TPAUS_775	Australia	Oceania	2011	Doherty	human	NA	ssrA-1	ssrB-1	ssrC-1	ssrD-1	NA	ssrF-1a	ssrG-1a	ssrH-1a
1679	PRJEB20795	ERR2756184	4000261	178.166	395.99	0	pallidum	SS14	ERR2756184	SAMEA104225578	UW473B	USA	North America	2006	Sanger	human	NA	ssrA-1	ssrB-1	ssrC-1	ssrD-1	NA	ssrF-1a	ssrG-1a	ssrH-1a
1680	PRJEB28546	ERR3684556	478909	187.642	58.7963	0.005493	pallidum	SS14	ERR3684556	SAMEA5145804	PHE170380A	UK	Europe	2017	Sanger	human	NA	ssrA-1	ssrB-1	ssrC-1	ssrD-1	ssrE-1	ssrF-1a	ssrG-1a	ssrH-1a
1681	PRJEB28546	ERR3684597	231991	184.743	27.9581	0.208734	pallidum	SS14	ERR3684597	NA	PHE170365A	UK	Europe	2017	Sanger	human	NA	ssrA-1	ssrB-1	ssrC-1	ssrD-1	NA	ssrF-1a	ssrG-1a	ssrH-1a
1682	PRJEB28546	ERR3684631	155974	181.877	18.497	1.4886	pallidum	SS14	ERR3684631	SAMEA5145880	PHE160260A	UK	Europe	2016	Sanger	human	NA	ssrA-1	ssrB-1	NA	ssrD-1	NA	ssrF-1a	ssrG-1a	ssrH-1a
1683	PRJEB28546	ERR3684703	112943	194.759	13.8438	3.40016	pallidum	SS14	ERR3684703	SAMEA5145959	PHE150123A	UK	Europe	2015	Sanger	human	NA	ssrA-1	ssrB-1	NA	ssrD-1	NA	NA	ssrG-1a	ssrH-1a
1684	PRJEB20795	ERR2710617	1977743	176.218	129.86	0	pallidum	SS14	ERR2710617	SAMEA104061037	NL16	UK	Europe	2016	Sanger	human	NA	ssrA-1	ssrB-1	ssrC-1	ssrD-1	NA	ssrF-1a	ssrG-1a	ssrH-1a
1685	PRJEB28546	ERR3684575	369527	183.63	44.401	0.005493	pallidum	SS14	ERR3684575	SAMEA5145823	PHE150131A	UK	Europe	2015	Sanger	human	NA	ssrA-1	ssrB-1	ssrC-1	ssrD-1	NA	ssrF-1a	ssrG-1a	ssrH-1a
1686	PRJEB28546	ERR3684639	123487	189.155	14.897	3.07608	pallidum	SS14	ERR3684639	SAMEA5145888	PHE160311A	UK	Europe	2016	Sanger	human	NA	ssrA-1	ssrB-1	ssrC-1	ssrD-1	NA	ssrF-1a	ssrG-1a	ssrH-1a
1687	PRJNA723099	SRR14277295	3788058	529.82	485.065	0	pallidum	SS14	SRR14277295	SAMN18804917	ItalyGE6	Italy	Europe	2017	UW	human	NA	ssrA-1	ssrB-1	ssrC-1	ssrD-1	ssrE-1	ssrF-1a	ssrG-1a	ssrH-1a
1688	PRJEB28546	ERR3684510	308869	196.291	38.5056	0.016479	pallidum	SS14	ERR3684510	SAMEA5145728	PHE160315A	UK	Europe	2016	Sanger	human	NA	ssrA-1	ssrB-1	ssrC-1	ssrD-1	NA	ssrF-1a	ssrG-1a	ssrH-1a
1689	PRJNA313497	SRR3268732	233596	185.421	19.5071	0.252678	pallidum	SS14	SRR3268732	SAMN04524021	SW6	Switzerland	Europe	2012	University of Tubingen	human	NA	ssrA-1	ssrB-1	ssrC-1	ssrD-1	ssrE-1	ssrF-1a	ssrG-1a	NA
1690	PRJEB28546	ERR3684744	108660	180.671	12.7924	6.58061	pallidum	SS14	ERR3684744	SAMEA5146020	PHE140077A	UK	Europe	2014	Sanger	human	NA	ssrA-1	ssrB-1	ssrC-1	ssrD-1	NA	ssrF-1a	ssrG-1a	NA
1691	PRJEB28546	ERR3699573	59947	190.139	7.41713	14.1939	pallidum	SS14	ERR3699573	NA	PHE150169A	UK	Europe	2015	Sanger	human	NA	ssrA-1	ssrB-1	NA	NA	NA	ssrF-1a	ssrG-1a	NA
1692	PRJNA744275	SRR15055834	3998433	459.225	788.291	0.587751	pallidum	SS14	SRR15055834	SAMN20086523	EUHM-013	USA	North America	2020	CDC	human	NA	ssrA-1	ssrB-1	NA	ssrD-1	NA	ssrF-1a	ssrG-1a	ssrH-1a
1693	PRJEB60271	ERR13170830	118839	180.209	14.1584	2.16424	pallidum	SS14	NA	NA	NA	South Africa	Africa	NA	Sanger	human	NA	ssrA-1	ssrB-1	ssrC-1	ssrD-1	NA	NA	ssrG-1a	NA
1694	PRJEB60271	ERR13170765	642244	192.641	78.017	0.021972	pallidum	SS14	NA	NA	NA	South Africa	Africa	NA	Sanger	human	NA	ssrA-1	ssrB-1	ssrC-1	ssrD-1	ssrE-1	ssrF-1a	ssrG-1a	ssrH-1a
1695	PRJEB60271	ERR13170857	192920	186.82	23.2284	0.214227	pallidum	SS14	NA	NA	NA	South Africa	Africa	NA	Sanger	human	NA	ssrA-1	ssrB-1	ssrC-1	ssrD-1	NA	ssrF-1a	ssrG-1a	ssrH-1a
1696	PRJEB60271	ERR13170841	578458	178.615	68.1906	0.016479	pallidum	SS14	NA	NA	NA	South Africa	Africa	NA	Sanger	human	NA	ssrA-1	ssrB-1	ssrC-1	ssrD-1	ssrE-1	ssrF-1a	ssrG-1a	ssrH-1a
1697	PRJEB60271	ERR13170797	643624	183.332	76.2435	0.005493	pallidum	SS14	NA	NA	NA	South Africa	Africa	NA	Sanger	human	NA	ssrA-1	ssrB-1	ssrC-1	ssrD-1	NA	ssrF-1a	ssrG-1a	ssrH-1a
1698	PRJEB60271	ERR13170774	898487	184.038	107.435	0.010986	pallidum	SS14	NA	NA	NA	South Africa	Africa	NA	Sanger	human	NA	ssrA-1	ssrB-1	ssrC-1	ssrD-1	ssrE-1	ssrF-1a	ssrG-1a	ssrH-1a
1699	PRJEB60271	ERR13170784	588492	194.553	72.2655	0.021972	pallidum	SS14	NA	NA	NA	South Africa	Africa	NA	Sanger	human	NA	ssrA-1	ssrB-1	ssrC-1	ssrD-1	ssrE-1	ssrF-1a	ssrG-1a	ssrH-1a
1700	PRJEB60271	ERR13170767	641835	191.273	78.1005	0.010986	pallidum	SS14	NA	NA	NA	South Africa	Africa	NA	Sanger	human	NA	ssrA-1	ssrB-1	ssrC-1	ssrD-1	ssrE-1	ssrF-1a	ssrG-1a	ssrH-1a
1701	PRJEB60271	ERR13170772	362182	193.334	44.3135	0.032958	pallidum	SS14	NA	NA	NA	South Africa	Africa	NA	Sanger	human	NA	ssrA-1	ssrB-1	ssrC-1	ssrD-1	NA	ssrF-1a	ssrG-1a	ssrH-1a
1702	PRJEB60271	ERR13170827	402566	194.505	49.413	0.021972	pallidum	SS14	NA	NA	NA	South Africa	Africa	NA	Sanger	human	NA	ssrA-1	ssrB-1	ssrC-1	ssrD-1	NA	ssrF-1a	ssrG-1a	ssrH-1a
1703	PRJEB60271	ERR13170829	224192	187.189	26.9536	0.104367	pallidum	SS14	NA	NA	NA	South Africa	Africa	NA	Sanger	human	NA	ssrA-1	ssrB-1	ssrC-1	ssrD-1	NA	ssrF-1a	ssrG-1a	ssrH-1a
1704	PRJEB60271	ERR13170788	1647707	189.832	200.766	0.016479	pallidum	SS14	NA	NA	NA	South Africa	Africa	NA	Sanger	human	NA	ssrA-1	ssrB-1	ssrC-1	ssrD-1	ssrE-1	ssrF-1a	ssrG-1a	ssrH-1a
1705	PRJEB60271	ERR13170806	1060186	193.576	129.525	0.016479	pallidum	SS14	NA	NA	NA	South Africa	Africa	NA	Sanger	human	NA	ssrA-1	ssrB-1	ssrC-1	ssrD-1	ssrE-1	ssrF-1a	ssrG-1a	ssrH-1a
1706	PRJEB60271	ERR13170833	535522	193.085	65.0685	0.021972	pallidum	SS14	NA	NA	NA	South Africa	Africa	NA	Sanger	human	NA	ssrA-1	ssrB-1	ssrC-1	ssrD-1	ssrE-1	ssrF-1a	ssrG-1a	ssrH-1a
1707	PRJEB60271	ERR13170847	411019	199.033	50.4607	0.021972	pallidum	SS14	NA	NA	NA	South Africa	Africa	NA	Sanger	human	NA	ssrA-1	ssrB-1	ssrC-1	ssrD-1	ssrE-1	ssrF-1a	ssrG-1a	ssrH-1a
1708	PRJEB60271	ERR13170764	390790	182.144	46.837	0.060423	pallidum	SS14	NA	NA	NA	South Africa	Africa	NA	Sanger	human	NA	ssrA-1	ssrB-1	ssrC-1	ssrD-1	NA	ssrF-1a	ssrG-1a	ssrH-1a
1709	PRJEB60271	ERR13170809	1505306	189.993	182.722	0.010986	pallidum	SS14	NA	NA	NA	South Africa	Africa	NA	Sanger	human	NA	ssrA-1	ssrB-1	ssrC-1	ssrD-1	ssrE-1	ssrF-1a	ssrG-1a	ssrH-1a
1710	PRJEB60271	ERR13170861	188498	184.345	22.3637	0.307608	pallidum	SS14	NA	NA	NA	South Africa	Africa	NA	Sanger	human	NA	ssrA-1	ssrB-1	ssrC-1	ssrD-1	NA	ssrF-1a	ssrG-1a	ssrH-1a
1711	PRJEB60271	ERR13170786	454535	192.1	55.4115	0.021972	pallidum	SS14	NA	NA	NA	South Africa	Africa	NA	Sanger	human	NA	ssrA-1	ssrB-1	ssrC-1	ssrD-1	NA	ssrF-1a	ssrG-1a	ssrH-1a
1712	PRJEB60271	ERR13170851	226923	179.675	26.3406	0.142818	pallidum	SS14	NA	NA	NA	South Africa	Africa	NA	Sanger	human	NA	ssrA-1	ssrB-1	ssrC-1	ssrD-1	NA	ssrF-1a	ssrG-1a	ssrH-1a
1713	PRJNA815321	SRR21294832	381939	204.39	46.3911	0.05493	pallidum	SS14	SRR21294832	SAMN30414913	TPVMW640NSW1	Malawi	Africa	2021	UNC	human	NA	ssrA-1	ssrB-1	ssrC-1	ssrD-1	NA	ssrF-1a	ssrG-1a	ssrH-1a
1714	PRJNA815321	SRR21294866	348587	208.753	43.1887	0.0988739	pallidum	SS14	SRR21294866	SAMN30414912	TPVMW640N0	Malawi	Africa	2021	UNC	human	NA	ssrA-1	ssrB-1	ssrC-1	ssrD-1	ssrE-1	ssrF-1a	ssrG-1a	ssrH-1a
1715	PRJNA815321	SRR21294769	133206	215.531	16.6268	0.532821	pallidum	SS14	SRR21294769	SAMN30414953	TPVMW174A0	Malawi	Africa	2020	UNC	human	NA	ssrA-1	ssrB-1	ssrC-1	ssrD-1	NA	ssrF-1a	ssrG-1a	ssrH-1a
1716	PRJEB60271	ERR13170771	789210	186.535	95.7505	0.016479	pallidum	SS14	NA	NA	NA	South Africa	Africa	NA	Sanger	human	NA	ssrA-1	ssrB-1	ssrC-1	ssrD-1	ssrE-1	ssrF-1a	ssrG-1a	ssrH-1a
1717	PRJEB60271	ERR13170789	496307	184.133	59.3134	0.038451	pallidum	SS14	NA	NA	NA	South Africa	Africa	NA	Sanger	human	NA	ssrA-1	ssrB-1	ssrC-1	ssrD-1	ssrE-1	ssrF-1a	ssrG-1a	ssrH-1a
1718	PRJEB33181	ERR5206992	92080	194.53	11.1233	8.68443	pallidum	SS14	ERR5206992	SAMEA6224051	TPA_ALC123	Canada	North America	2019	Sanger	human	NA	NA	ssrB-1	NA	ssrD-1	NA	ssrF-1a	ssrG-1a	ssrH-1a
1719	PRJEB33181	ERR4853661	191712	192.863	23.0788	0.510849	pallidum	SS14	ERR4853661	SAMEA5857585	TPA_BCC125	Canada	North America	2015	Sanger	human	NA	ssrA-1	ssrB-1	ssrC-1	ssrD-1	NA	ssrF-1a	ssrG-1a	ssrH-1a
1720	PRJEB33181	ERR5206995	94638	195.076	11.4592	7.54188	pallidum	SS14	ERR5206995	SAMEA6224061	TPA_ALC152	Canada	North America	2019	Sanger	human	NA	NA	ssrB-1	ssrC-1	ssrD-1	NA	ssrF-1a	NA	NA
1721	PRJNA322283	SRR3571783	1415905	287.844	254.498	0.005493	pallidum	SS14	SRR3571783	SAMN05150356	PT_SIF1002	Portugal	Europe	2011	National Institute of Health, Portugal	human	NA	ssrA-1	ssrB-1	ssrC-1	ssrD-1	ssrE-1	ssrF-1a	ssrG-1a	ssrH-1a
1722	PRJNA322283	SRR3571776	49117	252.514	8.2355	7.33864	pallidum	SS14	SRR3571776	SAMN05150354	PT_SIF0908	Portugal	Europe	2010	National Institute of Health, Portugal	human	NA	ssrA-1	ssrB-1	NA	ssrD-1	NA	NA	NA	ssrH-1a
1723	PRJNA322283	SRR3584965	334447	266.887	57.1845	0.05493	pallidum	SS14	SRR3584965	SAMN05173064	PT_SIF0857	Portugal	Europe	2010	National Institute of Health, Portugal	human	NA	ssrA-1	ssrB-1	ssrC-1	ssrD-1	NA	ssrF-1a	ssrG-1a	ssrH-1a
1724	PRJNA322283	SRR3584843	3116550	210.058	433.958	0	pallidum	SS14	SRR3584843	SAMN05150628	PT_SIF1196	Portugal	Europe	2013	National Institute of Health, Portugal	human	NA	ssrA-1	ssrB-1	ssrC-1	ssrD-1	ssrE-1	ssrF-1a	ssrG-1a	ssrH-1a
1725	PRJNA322283	SRR3584845	1843250	222.4	260.899	0	pallidum	SS14	SRR3584845	SAMN05150648	PT_SIF1242	Portugal	Europe	2014	National Institute of Health, Portugal	human	NA	ssrA-1	ssrB-1	ssrC-1	ssrD-1	NA	ssrF-1a	ssrG-1a	ssrH-1a
1726	PRJEB60271	ERR13170825	519412	187.75	63.2693	0.027465	pallidum	SS14	NA	NA	NA	South Africa	Africa	NA	Sanger	human	NA	ssrA-1	ssrB-1	ssrC-1	ssrD-1	ssrE-1	ssrF-1a	ssrG-1a	ssrH-1a
1727	PRJEB60271	ERR13170848	363237	187.317	43.5455	0.021972	pallidum	SS14	NA	NA	NA	South Africa	Africa	NA	Sanger	human	NA	ssrA-1	ssrB-1	ssrC-1	ssrD-1	NA	ssrF-1a	ssrG-1a	ssrH-1a
1728	PRJEB60271	ERR13170860	147372	182.653	17.6138	0.758034	pallidum	SS14	NA	NA	NA	South Africa	Africa	NA	Sanger	human	NA	ssrA-1	ssrB-1	ssrC-1	ssrD-1	NA	ssrF-1a	ssrG-1a	ssrH-1a
1729	PRJEB60271	ERR13170826	189600	196.824	23.232	0.186762	pallidum	SS14	NA	NA	NA	South Africa	Africa	NA	Sanger	human	NA	ssrA-1	ssrB-1	ssrC-1	ssrD-1	NA	ssrF-1a	ssrG-1a	ssrH-1a
1730	PRJEB60271	ERR13170856	240045	182.102	28.6617	0.115353	pallidum	SS14	NA	NA	NA	South Africa	Africa	NA	Sanger	human	NA	ssrA-1	ssrB-1	ssrC-1	ssrD-1	NA	ssrF-1a	ssrG-1a	ssrH-1a
1731	PRJEB60271	ERR13170773	606416	189.579	73.7066	0.021972	pallidum	SS14	NA	NA	NA	South Africa	Africa	NA	Sanger	human	NA	ssrA-1	ssrB-1	ssrC-1	ssrD-1	ssrE-1	ssrF-1a	ssrG-1a	ssrH-1a
1732	PRJEB60271	ERR13170858	485945	172.462	55.8221	0.027465	pallidum	SS14	NA	NA	NA	South Africa	Africa	NA	Sanger	human	NA	ssrA-1	ssrB-1	ssrC-1	ssrD-1	ssrE-1	ssrF-1a	ssrG-1a	ssrH-1a
1733	PRJEB60271	ERR13170787	1656808	187.278	200.016	0.010986	pallidum	SS14	NA	NA	NA	South Africa	Africa	NA	Sanger	human	NA	ssrA-1	ssrB-1	ssrC-1	ssrD-1	ssrE-1	ssrF-1a	ssrG-1a	ssrH-1a
1734	PRJEB60271	ERR13170849	564710	172.257	65.4611	0.016479	pallidum	SS14	NA	NA	NA	South Africa	Africa	NA	Sanger	human	NA	ssrA-1	ssrB-1	ssrC-1	ssrD-1	ssrE-1	ssrF-1a	ssrG-1a	ssrH-1a
1735	PRJNA961304	SRR22669061	192547	363.29	23.4389	0.071409	pallidum	SS14	SRR22669061	SAMN32135625	UW16057L	USA	North America	2022	UW	human	NA	ssrA-1	ssrB-1	ssrC-1	ssrD-1	ssrE-1	ssrF-1a	ssrG-1a	ssrH-1a
1736	PRJNA754263	SRR15440279	226343	229.066	26.4211	0.104367	pallidum	SS14	SRR15440279	SAMN20751823	TPAUS_610	Australia	Oceania	2020	Doherty	human	NA	ssrA-1	ssrB-1	ssrC-1	ssrD-1	NA	ssrF-1a	ssrG-1a	ssrH-1a
1737	PRJNA754263	SRR15440108	559050	199.806	65.5387	0.032958	pallidum	SS14	SRR15440108	SAMN20751567	TPAUS_146	Australia	Oceania	2017	Doherty	human	NA	ssrA-1	ssrB-1	ssrC-1	ssrD-1	NA	ssrF-1a	ssrG-1a	ssrH-1a
1738	PRJNA754263	SRR15440436	441610	188.468	52.0934	0.032958	pallidum	SS14	SRR15440436	SAMN20751681	TPAUS_292	Australia	Oceania	2016	Doherty	human	NA	ssrA-1	ssrB-1	ssrC-1	ssrD-1	NA	ssrF-1a	ssrG-1a	ssrH-1a
1739	PRJNA754263	SRR15440082	4000576	198.578	443.546	0.032958	pallidum	SS14	SRR15440082	SAMN20751589	TPAUS_169	Australia	Oceania	2018	Doherty	human	NA	ssrA-1	ssrB-1	ssrC-1	ssrD-1	ssrE-1	ssrF-1a	ssrG-1a	ssrH-1a
1740	PRJNA754263	SRR15440137	525604	206.434	61.3969	0.0769019	pallidum	SS14	SRR15440137	SAMN20751541	TPAUS_118	Australia	Oceania	2017	Doherty	human	NA	ssrA-1	ssrB-1	ssrC-1	ssrD-1	NA	ssrF-1a	ssrG-1a	ssrH-1a
1741	PRJNA754263	SRR15440106	3999479	184.65	450.399	0.027465	pallidum	SS14	SRR15440106	SAMN20751569	TPAUS_148	Australia	Oceania	2017	Doherty	human	NA	ssrA-1	ssrB-1	ssrC-1	ssrD-1	ssrE-1	ssrF-1a	ssrG-1a	ssrH-1a
1742	PRJNA754263	SRR15440224	4000234	187.111	461.586	0.038451	pallidum	SS14	SRR15440224	SAMN20751873	TPAUS_698	Australia	Oceania	2019	Doherty	human	NA	ssrA-1	ssrB-1	ssrC-1	ssrD-1	NA	ssrF-1a	ssrG-1a	ssrH-1a
1743	PRJNA754263	SRR15440135	603094	176.911	70.7921	0.005493	pallidum	SS14	SRR15440135	SAMN20751543	TPAUS_120	Australia	Oceania	2015	Doherty	human	NA	ssrA-1	ssrB-1	ssrC-1	ssrD-1	NA	ssrF-1a	ssrG-1a	ssrH-1a
1744	PRJNA754263	SRR15440330	358379	172.054	41.4463	0.0769019	pallidum	SS14	SRR15440330	SAMN20751507	TPAUS_076	Australia	Oceania	2016	Doherty	human	NA	ssrA-1	ssrB-1	ssrC-1	ssrD-1	NA	ssrF-1a	ssrG-1a	ssrH-1a
1745	PRJEB20795	ERR2756223	2841450	184.359	301.637	0	pallidum	SS14	ERR2756223	SAMEA104225496	UW195B	USA	North America	2003	Sanger	human	NA	ssrA-1	ssrB-1	ssrC-1	ssrD-1	NA	ssrF-1a	ssrG-1a	ssrH-1a
1746	PRJEB20795	ERR2756174	3999811	191.151	406.143	0	pallidum	SS14	ERR2756174	SAMEA104225558	UW391B	USA	North America	2005	Sanger	human	NA	ssrA-1	ssrB-1	ssrC-1	ssrD-1	NA	ssrF-1a	ssrG-1a	ssrH-1a
1747	PRJNA723099	SRR26871286	4001050	284.785	517.855	0	pallidum	SS14	SRR26871286	SAMN38300317	G042	USA	North America	2021	UW	human	NA	ssrA-1	ssrB-1	ssrC-1	ssrD-1	ssrE-1	ssrF-1a	ssrG-1a	ssrH-1a
1748	PRJEB28546	ERR3684666	279597	189.349	33.3658	0.532821	pallidum	SS14	ERR3684666	SAMEA5145917	PHE150159A	UK	Europe	2015	Sanger	human	NA	ssrA-1	ssrB-1	ssrC-1	ssrD-1	ssrE-1	ssrF-1a	ssrG-1a	ssrH-1a
1749	PRJNA754263	SRR15440219	335263	199.776	38.8677	0.05493	pallidum	SS14	SRR15440219	SAMN20751517	TPAUS_086	Australia	Oceania	2016	Doherty	human	NA	ssrA-1	ssrB-1	ssrC-1	ssrD-1	NA	ssrF-1a	ssrG-1a	ssrH-1a
1750	PRJNA754263	SRR15440314	300695	205.568	34.7225	0.0823949	pallidum	SS14	SRR15440314	SAMN20751791	TPAUS_538	Australia	Oceania	2020	Doherty	human	NA	ssrA-1	ssrB-1	ssrC-1	ssrD-1	NA	ssrF-1a	ssrG-1a	ssrH-1a
1751	PRJNA754263	SRR15440447	182112	215.526	20.5215	0.38451	pallidum	SS14	SRR15440447	SAMN20751672	TPAUS_277	Australia	Oceania	2017	Doherty	human	NA	ssrA-1	ssrB-1	NA	ssrD-1	NA	ssrF-1a	ssrG-1a	ssrH-1a
1752	PRJEB20795	ERR2756180	4003697	180.38	396.679	0	pallidum	SS14	ERR2756180	SAMEA104225573	UW391C	USA	North America	2005	Sanger	human	NA	ssrA-1	ssrB-1	ssrC-1	ssrD-1	ssrE-1	ssrF-1a	ssrG-1a	ssrH-1a
1753	PRJNA754263	SRR15440402	391233	187.311	46.1339	0.065916	pallidum	SS14	SRR15440402	SAMN20751712	TPAUS_364	Australia	Oceania	2019	Doherty	human	NA	ssrA-1	ssrB-1	ssrC-1	ssrD-1	NA	ssrF-1a	ssrG-1a	ssrH-1a
1754	PRJNA754263	SRR15440320	2945965	197.546	350.919	0	pallidum	SS14	SRR15440320	SAMN20751786	TPAUS_533	Australia	Oceania	2020	Doherty	human	NA	ssrA-1	ssrB-1	ssrC-1	ssrD-1	NA	ssrF-1a	ssrG-1a	ssrH-1a
1755	PRJEB20795	ERR2756177	4000527	178.25	395.749	0	pallidum	SS14	ERR2756177	SAMEA104225567	UW376B	USA	North America	2005	Sanger	human	NA	ssrA-1	ssrB-1	ssrC-1	ssrD-1	NA	ssrF-1a	ssrG-1a	ssrH-1a
1756	PRJEB20795	ERR2756217	4002239	186.071	426.591	0.005493	pallidum	SS14	ERR2756217	SAMEA104225487	UW244B	USA	North America	2004	Sanger	human	NA	ssrA-1	ssrB-1	ssrC-1	ssrD-1	NA	ssrF-1a	ssrG-1a	ssrH-1a
1757	PRJEB20795	ERR2756176	4000447	184.463	406.942	0.005493	pallidum	SS14	ERR2756176	SAMEA104225562	UW291B	USA	North America	2005	Sanger	human	NA	ssrA-1	ssrB-1	ssrC-1	ssrD-1	ssrE-1	ssrF-1a	ssrG-1a	ssrH-1a
1758	PRJEB20795	ERR2756222	2224907	184.655	237.727	0.005493	pallidum	SS14	ERR2756222	SAMEA104225494	UW280B	USA	North America	2004	Sanger	human	NA	ssrA-1	ssrB-1	ssrC-1	ssrD-1	NA	ssrF-1a	ssrG-1a	ssrH-1a
1759	PRJNA754263	SRR15440090	717927	216.515	85.0763	0.05493	pallidum	SS14	SRR15440090	SAMN20751582	TPAUS_162	Australia	Oceania	2018	Doherty	human	NA	ssrA-1	ssrB-1	ssrC-1	ssrD-1	NA	ssrF-1a	ssrG-1a	ssrH-1a
1760	PRJNA754263	SRR15440479	839273	208.274	95.0182	0.021972	pallidum	SS14	SRR15440479	SAMN20751643	TPAUS_245	Australia	Oceania	2018	Doherty	human	NA	ssrA-1	ssrB-1	ssrC-1	ssrD-1	NA	ssrF-1a	ssrG-1a	ssrH-1a
1761	PRJEB28546	ERR3684646	101554	189.704	12.1825	5.28426	pallidum	SS14	ERR3684646	SAMEA5145895	PHE170393A	UK	Europe	2017	Sanger	human	NA	ssrA-1	ssrB-1	ssrC-1	ssrD-1	NA	ssrF-1a	ssrG-1a	ssrH-1a
1762	PRJNA754263	SRR15440227	1981643	171.155	225.375	0.137325	pallidum	SS14	SRR15440227	SAMN20751870	TPAUS_695	Australia	Oceania	2019	Doherty	human	NA	ssrA-1	ssrB-1	ssrC-1	ssrD-1	NA	ssrF-1a	ssrG-1a	ssrH-1a
1763	PRJNA754263	SRR15440152	271851	203.704	31.6194	0.0878879	pallidum	SS14	SRR15440152	SAMN20751527	TPAUS_097	Australia	Oceania	2017	Doherty	human	NA	ssrA-1	ssrB-1	ssrC-1	ssrD-1	NA	ssrF-1a	ssrG-1a	ssrH-1a
1764	PRJNA754263	SRR15440094	258035	215.736	29.9772	0.071409	pallidum	SS14	SRR15440094	SAMN20751578	TPAUS_157	Australia	Oceania	2018	Doherty	human	NA	ssrA-1	ssrB-1	ssrC-1	ssrD-1	NA	ssrF-1a	ssrG-1a	ssrH-1a
1765	PRJNA754263	SRR15440303	168322	199.339	19.7778	0.763527	pallidum	SS14	SRR15440303	SAMN20751801	TPAUS_552	Australia	Oceania	2020	Doherty	human	NA	ssrA-1	ssrB-1	ssrC-1	ssrD-1	NA	NA	ssrG-1a	ssrH-1a
1766	PRJEB28546	ERR3684659	163718	189.13	19.7252	0.8624	pallidum	SS14	ERR3684659	SAMEA5145910	PHE130050A	UK	Europe	2013	Sanger	human	NA	ssrA-1	ssrB-1	ssrC-1	ssrD-1	NA	ssrF-1a	ssrG-1a	ssrH-1a
1767	PRJEB33181	ERR4853668	199946	192.498	24.1309	0.38451	pallidum	SS14	ERR4853668	SAMEA5857592	TPA_BCC143	Canada	North America	2016	Sanger	human	NA	ssrA-1	ssrB-1	ssrC-1	ssrD-1	NA	ssrF-1a	ssrG-1a	NA
1768	PRJEB33181	ERR4853553	558721	193.129	67.3159	0.005493	pallidum	SS14	ERR4853553	SAMEA5753882	TPA_BCC130	Canada	North America	2015	Sanger	human	NA	ssrA-1	ssrB-1	ssrC-1	ssrD-1	ssrE-1	ssrF-1a	ssrG-1a	ssrH-1a
1769	PRJNA723099	SRR24385957	376415	416.397	47.2426	0.010986	pallidum	SS14	SRR24385957	SAMN34498176	GSPAR0601OM	Argentina	South America	2022	UW	human	NA	ssrA-1	ssrB-1	ssrC-1	ssrD-1	ssrE-1	ssrF-1a	ssrG-1a	ssrH-1a
1770	PRJEB28546	ERR3684522	331113	185.649	40.2551	0.071409	pallidum	SS14	ERR3684522	SAMEA5145770	PHE130039A	UK	Europe	2013	Sanger	human	NA	ssrA-1	ssrB-1	ssrC-1	ssrD-1	NA	ssrF-1a	ssrG-1a	ssrH-1a
1771	PRJEB28546	ERR3684748	127719	191.628	15.4674	2.93326	pallidum	SS14	ERR3684748	SAMEA5146025	PHE150151A	UK	Europe	2015	Sanger	human	NA	ssrA-1	ssrB-1	ssrC-1	ssrD-1	NA	ssrF-1a	ssrG-1a	ssrH-1a
1772	PRJEB33181	ERR4899224	203466	189.425	24.8663	0.291129	pallidum	SS14	ERR4899224	SAMEA5857623	TPA_UKBIR026	UK	Europe	2018	Sanger	human	NA	ssrA-1	ssrB-1	ssrC-1	ssrD-1	NA	ssrF-1a	ssrG-1a	ssrH-1a
1773	PRJEB33181	ERR4853631	535594	193.87	64.9379	0.005493	pallidum	SS14	ERR4853631	SAMEA5857545	TPA_OMI002	UK	Europe	2018	Sanger	human	NA	ssrA-1	ssrB-1	ssrC-1	ssrD-1	NA	ssrF-1a	ssrG-1a	ssrH-1a
1774	PRJEB33181	ERR4853683	152284	201.731	18.4556	1.19747	pallidum	SS14	ERR4853683	SAMEA5857608	TPA_UKBRG015	UK	Europe	2018	Sanger	human	NA	ssrA-1	ssrB-1	ssrC-1	ssrD-1	NA	ssrF-1a	ssrG-1a	ssrH-1a
1775	PRJEB33181	ERR4899204	929270	194.651	115.351	0.005493	pallidum	SS14	ERR4899204	SAMEA5857505	TPA_UKBRG018	UK	Europe	2018	Sanger	human	NA	ssrA-1	ssrB-1	ssrC-1	ssrD-1	ssrE-1	ssrF-1a	ssrG-1a	ssrH-1a
1776	PRJEB33181	ERR4853665	226814	194.736	27.3677	0.197748	pallidum	SS14	ERR4853665	SAMEA5857589	TPA_BCC137	Canada	North America	2015	Sanger	human	NA	ssrA-1	ssrB-1	ssrC-1	ssrD-1	NA	ssrF-1a	ssrG-1a	ssrH-1a
1777	PRJEB33181	ERR4853541	519245	194.46	63.1335	0.027465	pallidum	SS14	ERR4853541	SAMEA5753855	TPA_BCC139	Canada	North America	2015	Sanger	human	NA	ssrA-1	ssrB-1	ssrC-1	ssrD-1	NA	ssrF-1a	ssrG-1a	ssrH-1a
1778	PRJEB28546	ERR3684656	120663	191.194	14.4554	2.81241	pallidum	SS14	ERR3684656	SAMEA5145907	PHE130041A	UK	Europe	2013	Sanger	human	NA	NA	ssrB-1	NA	NA	NA	ssrF-1a	ssrG-1a	NA
1779	PRJEB40823	ERR9768174	112030	169.803	9.30521	14.139	pallidum	SS14	NA	NA	NA	Papua New Guinea	Oceania	2013-2016	Sanger	human	NA	ssrA-1	NA	NA	ssrD-1	NA	NA	ssrG-1a	NA
1780	PRJNA723099	SRR22669095	1318299	504.56	165.49	0	pallidum	SS14	SRR22669095	SAMN32135594	GSPAR005LPM	Argentina	South America	2022	UW	human	NA	ssrA-1	ssrB-1	ssrC-1	ssrD-1	ssrE-1	ssrF-1a	ssrG-1a	ssrH-1a
1781	PRJNA723099	SRR24385968	160749	440.559	20.3122	0.071409	pallidum	SS14	SRR24385968	SAMN34498185	GSPAR087MOM	Argentina	South America	2023	UW	human	NA	ssrA-1	ssrB-1	ssrC-1	ssrD-1	ssrE-1	ssrF-1a	ssrG-1a	ssrH-1a
1782	PRJNA723099	SRR24385959	417155	346.147	52.3115	0.005493	pallidum	SS14	SRR24385959	SAMN34498193	GSPAR096KPC	Argentina	South America	2023	UW	human	NA	ssrA-1	ssrB-1	ssrC-1	ssrD-1	ssrE-1	ssrF-1a	ssrG-1a	ssrH-1a
1783	PRJNA723099	SRR24385960	248455	397.416	31.5069	0.010986	pallidum	SS14	SRR24385960	SAMN34498192	GSPAR096KOM	Argentina	South America	2023	UW	human	NA	ssrA-1	ssrB-1	ssrC-1	ssrD-1	ssrE-1	ssrF-1a	ssrG-1a	ssrH-1a
1784	PRJEB28546	ERR3684594	105768	182.176	12.777	4.91623	pallidum	SS14	ERR3684594	SAMEA5145842	PHE160313A	UK	Europe	2016	Sanger	human	NA	ssrA-1	ssrB-1	NA	NA	NA	ssrF-1a	NA	NA
1785	PRJEB28546	ERR3811634	60144	194.408	7.45446	18.2972	pallidum	SS14	ERR3811634	NA	PHE160186A	UK	Europe	2016	Sanger	human	NA	ssrA-1	ssrB-1	ssrC-1	ssrD-1	NA	NA	NA	NA
1786	PRJEB33181	ERR5206998	85449	202.708	10.5384	15.7814	pallidum	SS14	ERR5206998	NA	TPA_ALC173	Canada	North America	2019	Sanger	human	NA	ssrA-1	ssrB-1	NA	ssrD-1	ssrE-1	ssrF-1a	ssrG-1a	ssrH-1a
1787	PRJEB33181	ERR5206987	64232	193.362	7.7879	20.0879	pallidum	SS14	ERR5206987	NA	TPA_ALC179	Canada	North America	2019	Sanger	human	NA	NA	ssrB-1	ssrC-1	ssrD-1	NA	ssrF-1a	ssrG-1a	NA
1788	PRJEB28546	ERR3811635	62451	194.599	7.68373	16.7976	pallidum	SS14	ERR3811635	NA	PHE160207A	UK	Europe	2016	Sanger	human	NA	ssrA-1	ssrB-1	NA	NA	NA	NA	ssrG-1a	NA
1789	PRJEB33181	ERR5206979	80742	196.191	9.79931	14.919	pallidum	SS14	ERR5206979	NA	TPA_ALC146	Canada	North America	2019	Sanger	human	NA	NA	ssrB-1	NA	ssrD-1	NA	ssrF-1a	ssrG-1a	ssrH-1a
1790	PRJEB28546	ERR3684674	56595	183.898	6.74976	22.9168	pallidum	SS14	ERR3684674	NA	PHE160232A	UK	Europe	2016	Sanger	human	NA	NA	ssrB-1	NA	NA	NA	NA	ssrG-1a	NA
1791	PRJEB28546	ERR3684591	71713	178.938	8.48239	15.6166	pallidum	SS14	ERR3684591	SAMEA5145839	UKTPA7632976	NA	NA	NA	Sanger	human	NA	ssrA-1	ssrB-1	NA	ssrD-1	NA	ssrF-1a	ssrG-1a	NA
1792	PRJEB28546	ERR3684722	79014	195.249	9.65976	10.3598	pallidum	SS14	ERR3684722	SAMEA5145978	PHE170335A	UK	Europe	2017	Sanger	human	NA	ssrA-1	ssrB-1	ssrC-1	ssrD-1	NA	NA	ssrG-1a	ssrH-1a
1793	PRJEB60271	ERR13170783	1787480	187.958	217.519	0.010986	pallidum	SS14	NA	NA	NA	South Africa	Africa	NA	Sanger	human	NA	ssrA-1	ssrB-1	ssrC-1	ssrD-1	ssrE-1	ssrF-1a	ssrG-1a	ssrH-1a
1794	PRJEB60271	ERR13170814	1857618	198.083	228.439	0.010986	pallidum	SS14	NA	NA	NA	South Africa	Africa	NA	Sanger	human	NA	ssrA-1	ssrB-1	ssrC-1	ssrD-1	NA	ssrF-1a	ssrG-1a	ssrH-1a
1795	PRJNA723099	SRR24385955	178083	386.873	21.9702	0.0988739	pallidum	SS14	SRR24385955	SAMN34498178	GSPAR0705OM	Argentina	South America	2022	UW	human	NA	ssrA-1	ssrB-1	ssrC-1	ssrD-1	ssrE-1	ssrF-1a	ssrG-1a	ssrH-1a
1796	PRJNA723099	SRR21144437	101352	409.382	12.8125	0.302115	pallidum	SS14	SRR21144437	SAMN30221342	Dublin49	Ireland	Europe	2002	UW	human	NA	ssrA-1	ssrB-1	ssrC-1	ssrD-1	NA	ssrF-1a	ssrG-1a	NA
1797	PRJEB28546	ERR3684681	94054	192.608	11.3082	6.45427	pallidum	SS14	ERR3684681	SAMEA5145932	PHE170326A	UK	Europe	2017	Sanger	human	NA	ssrA-1	ssrB-1	NA	NA	NA	ssrF-1a	ssrG-1a	NA
1798	PRJEB33181	ERR4853634	94801	194.351	11.4549	7.75062	pallidum	SS14	ERR4853634	SAMEA5857559	TPA_ALC048	Canada	North America	2018	Sanger	human	NA	ssrA-1	NA	NA	ssrD-1	NA	ssrF-1a	ssrG-1a	ssrH-1a
1799	PRJEB33181	ERR5206982	57186	190.367	6.92919	24.6306	pallidum	SS14	ERR5206982	NA	TPA_ALC153	Canada	North America	2019	Sanger	human	NA	ssrA-1	NA	NA	ssrD-1	NA	ssrF-1a	ssrG-1a	NA
1800	PRJEB28546	ERR3684698	127046	186.12	15.3753	2.57072	pallidum	SS14	ERR3684698	SAMEA5145954	PHE130060A	UK	Europe	2013	Sanger	human	NA	ssrA-1	ssrB-1	ssrC-1	NA	NA	ssrF-1a	ssrG-1a	ssrH-1a
1801	PRJEB33181	ERR5206981	122268	189.834	14.6189	6.33892	pallidum	SS14	ERR5206981	SAMEA6224029	TPA_ALC151	Canada	North America	2019	Sanger	human	NA	NA	ssrB-1	NA	ssrD-1	NA	ssrF-1a	ssrG-1a	ssrH-1a
1802	PRJNA313497	SRR3268702	115693	169.978	9.59814	7.49794	pallidum	SS14	SRR3268702	SAMN04524028	NE13	Netherlands	Europe	2013	University of Tubingen	human	NA	NA	NA	ssrC-1	NA	NA	ssrF-1a	NA	NA
1803	PRJNA313497	SRR3268730	112877	208.936	9.21268	2.83988	pallidum	SS14	SRR3268730	SAMN04524019	SW4	Switzerland	Europe	2012	University of Tubingen	human	NA	ssrA-1	ssrB-1	NA	ssrD-1	NA	ssrF-1a	ssrG-1a	NA
1804	PRJEB33181	ERR5206986	82369	194.257	9.99642	13.1392	pallidum	SS14	ERR5206986	NA	TPA_ALC172	Canada	North America	2019	Sanger	human	NA	NA	NA	NA	ssrD-1	NA	ssrF-1a	ssrG-1a	ssrH-1a
1805	PRJNA508872	CP034921	3998332	298.703	524.921	0	pallidum	SS14	NA	SAMN10534851	CW30	Czech	Europe	2014	Masaryk	human	TRUE	ssrA-1	ssrB-1	ssrC-1	ssrD-1	ssrE-1	ssrF-1a	ssrG-1a	ssrH-1a
1806	PRJNA508872	SRR8501163	3999514	179.676	379.346	0	pallidum	SS14	SRR8501163	SAMN10534851	CW30	Czech	Europe	2014	Masaryk	human	NA	ssrA-1	ssrB-1	ssrC-1	ssrD-1	NA	ssrF-1a	ssrG-1a	ssrH-1a
1807	PRJEB28546	ERR3684695	208871	193.845	25.4596	0.373524	pallidum	SS14	ERR3684695	SAMEA5145951	PHE120016A	UK	Europe	2012	Sanger	human	NA	ssrA-1	ssrB-1	ssrC-1	ssrD-1	NA	ssrF-1a	ssrG-1a	ssrH-1a
1808	PRJNA744275	SRR29366319	2184698	478.234	439.993	10.0082	pallidum	SS14	SRR29366319	SAMN41792347	OS-4-B	USA	North America	2016-2020	CDC	human	NA	ssrA-1	NA	NA	ssrD-1	NA	NA	NA	NA
1809	PRJEB33181	ERR4853637	66980	202.055	8.09825	18.2587	pallidum	SS14	ERR4853637	NA	TPA_ALC079	Canada	North America	2018	Sanger	human	NA	ssrA-1	NA	NA	ssrD-1	NA	NA	ssrG-1a	ssrH-1a
1810	PRJEB33181	ERR5206980	81850	197.676	9.95067	13.5128	pallidum	SS14	ERR5206980	NA	TPA_ALC149	Canada	North America	2019	Sanger	human	NA	NA	ssrB-1	ssrC-1	ssrD-1	NA	ssrF-1a	ssrG-1a	NA
1811	PRJEB28546	ERR3811630	81826	193.615	10.0739	9.25021	pallidum	SS14	ERR3811630	SAMEA5146099	PHE140094A	UK	Europe	2014	Sanger	human	NA	ssrA-1	ssrB-1	NA	ssrD-1	NA	NA	NA	ssrH-1a
1812	PRJNA754263	SRR15440214	974910	186.244	111.006	0.038451	pallidum	SS14	SRR15440214	SAMN20751881	TPAUS_722	Australia	Oceania	2007	Doherty	human	NA	ssrA-1	ssrB-1	ssrC-1	ssrD-1	NA	ssrF-1a	ssrG-1a	ssrH-1a
1813	PRJNA754263	SRR15440203	160257	175.133	17.8459	1.45564	pallidum	SS14	SRR15440203	SAMN20751891	TPAUS_746	Australia	Oceania	2009	Doherty	human	NA	ssrA-1	ssrB-1	NA	ssrD-1	NA	ssrF-1a	NA	NA
1814	PRJNA754263	SRR15440213	852861	188.34	96.3447	0.05493	pallidum	SS14	SRR15440213	SAMN20751882	TPAUS_724	Australia	Oceania	2007	Doherty	human	NA	ssrA-1	ssrB-1	ssrC-1	ssrD-1	NA	ssrF-1a	ssrG-1a	ssrH-1a
1815	PRJEB33181	ERR4853642	60655	201.82	7.24349	19.8297	pallidum	SS14	ERR4853642	NA	TPA_BCC078	Canada	North America	2012	Sanger	human	NA	ssrA-1	ssrB-1	ssrC-1	ssrD-1	NA	NA	NA	NA
1816	PRJEB33181	ERR5207011	1043347	200.134	129.111	0	pallidum	SS14	ERR5207011	SAMEA6224101	TPA_OMI029	UK	Europe	2017	Sanger	human	NA	ssrA-1	ssrB-1	ssrC-1	ssrD-1	NA	ssrF-1a	ssrG-1a	ssrH-1a
1817	PRJEB33181	ERR4853659	101447	196.81	12.2103	5.93244	pallidum	SS14	ERR4853659	SAMEA5857566	TPA_ALC078	Canada	North America	2018	Sanger	human	NA	ssrA-1	ssrB-1	ssrC-1	ssrD-1	NA	ssrF-1a	ssrG-1a	ssrH-1a
1818	PRJEB33181	ERR5206991	83025	196.288	10.1651	10.7608	pallidum	SS14	ERR5206991	SAMEA6224045	TPA_ALC107	Canada	North America	2019	Sanger	human	NA	ssrA-1	ssrB-1	ssrC-1	ssrD-1	NA	ssrF-1a	ssrG-1a	ssrH-1a
1819	PRJEB33181	ERR4853671	145482	194.695	17.5993	1.39522	pallidum	SS14	ERR4853671	SAMEA5857595	TPA_BCC146	Canada	North America	2016	Sanger	human	NA	ssrA-1	ssrB-1	ssrC-1	ssrD-1	NA	NA	ssrG-1a	ssrH-1a
1820	PRJEB28546	ERR3684753	93228	188.829	11.2101	7.32766	pallidum	SS14	ERR3684753	SAMEA5145996	PHE160192A	UK	Europe	2016	Sanger	human	NA	ssrA-1	ssrB-1	NA	ssrD-1	NA	NA	ssrG-1a	ssrH-1a
1821	PRJEB33181	ERR4853564	194075	190.178	23.0236	2.83988	pallidum	SS14	ERR4853564	SAMEA5753901	TPA_ALC035	Canada	North America	2018	Sanger	human	NA	ssrA-1	ssrB-1	ssrC-1	ssrD-1	ssrE-1	ssrF-1a	ssrG-1a	ssrH-1a
1822	PRJEB28546	ERR3699563	64265	194.566	7.96794	11.2167	pallidum	SS14	ERR3699563	NA	PHE140075A	UK	Europe	2014	Sanger	human	NA	ssrA-1	NA	ssrC-1	ssrD-1	NA	ssrF-1a	NA	NA
1823	PRJEB28546	ERR3684751	58618	183.224	7.01561	22.9662	pallidum	SS14	ERR3684751	NA	PHE150172A	UK	Europe	2015	Sanger	human	NA	NA	ssrB-1	NA	NA	NA	NA	NA	NA
1824	PRJEB28546	ERR3684697	112373	190.016	13.6976	3.69679	pallidum	SS14	ERR3684697	SAMEA5145953	PHE120034A	UK	Europe	2012	Sanger	human	NA	ssrA-1	ssrB-1	ssrC-1	ssrD-1	NA	ssrF-1a	ssrG-1a	NA
1825	PRJEB33181	ERR5206989	100262	193.696	12.067	11.5023	pallidum	SS14	ERR5206989	SAMEA6224042	TPA_ALC181	Canada	North America	2019	Sanger	human	NA	ssrA-1	ssrB-1	NA	ssrD-1	NA	ssrF-1a	ssrG-1a	ssrH-1a
1826	PRJNA723099	SRR21130887	2221544	344.146	275.782	0.032958	pallidum	SS14	SRR21130887	SAMN30221368	SF713496	USA	North America	2017	UW	human	NA	ssrA-1	ssrB-1	ssrC-1	ssrD-1	ssrE-1	ssrF-1a	ssrG-1a	ssrH-1a
1827	PRJNA754263	SRR15440054	2207132	186.129	256.681	0.065916	pallidum	SS14	SRR15440054	SAMN20751615	TPAUS_200	Australia	Oceania	2019	Doherty	human	NA	ssrA-1	ssrB-1	ssrC-1	ssrD-1	NA	ssrF-1a	ssrG-1a	ssrH-1a
1828	PRJNA754263	SRR15440461	709126	214.256	79.4376	0.049437	pallidum	SS14	SRR15440461	SAMN20751659	TPAUS_263	Australia	Oceania	2018	Doherty	human	NA	ssrA-1	ssrB-1	ssrC-1	ssrD-1	NA	ssrF-1a	ssrG-1a	ssrH-1a
1829	PRJNA723099	SRR23803140	426890	254.589	50.4294	0.016479	pallidum	SS14	SRR23803140	SAMN33714945	GSPLK004FG	Sri Lanka	Asia	2022	UW	human	NA	ssrA-1	ssrB-1	ssrC-1	ssrD-1	ssrE-1	ssrF-1a	ssrG-1a	ssrH-1a
1830	PRJEB28546	ERR3684547	172229	192.353	21.2869	0.499863	pallidum	SS14	ERR3684547	SAMEA5145795	PHE160309A	UK	Europe	2016	Sanger	human	NA	ssrA-1	ssrB-1	ssrC-1	ssrD-1	NA	ssrF-1a	ssrG-1a	ssrH-1a
1831	PRJNA322283	SRR3571794	353023	263.932	31.4551	3.14749	pallidum	SS14	SRR3571794	SAMN05150778	PT_SIF1127	Portugal	Europe	2013	National Institute of Health, Portugal	human	NA	ssrA-1	ssrB-1	NA	ssrD-1	NA	NA	ssrG-1a	ssrH-1a
1832	PRJEB33181	ERR4853547	1063393	197.015	130.54	0	pallidum	SS14	ERR4853547	SAMEA5753862	TPA_BCC187	Canada	North America	2018	Sanger	human	NA	ssrA-1	ssrB-1	ssrC-1	ssrD-1	ssrE-1	ssrF-1a	ssrG-1a	ssrH-1a
1833	PRJEB33181	ERR4853655	95574	190.354	11.4613	9.13485	pallidum	SS14	ERR4853655	SAMEA5857554	TPA_ALC009	Canada	North America	2018	Sanger	human	NA	ssrA-1	ssrB-1	ssrC-1	ssrD-1	NA	ssrF-1a	ssrG-1a	ssrH-1a
1834	PRJNA754263	SRR15440076	2555667	193.737	293.461	0.032958	pallidum	SS14	SRR15440076	SAMN20751595	TPAUS_176	Australia	Oceania	2018	Doherty	human	NA	ssrA-1	ssrB-1	ssrC-1	ssrD-1	ssrE-1	ssrF-1a	ssrG-1a	ssrH-1a
1835	PRJEB28546	ERR3684764	69949	190.836	8.45245	14.9629	pallidum	SS14	ERR3684764	NA	PHE170360A	UK	Europe	2017	Sanger	human	NA	ssrA-1	ssrB-1	NA	NA	NA	ssrF-1a	ssrG-1a	NA
1836	PRJNA754263	SRR15440053	123135	196.462	14.74	1.34578	pallidum	SS14	SRR15440053	SAMN20751616	TPAUS_201	Australia	Oceania	2019	Doherty	human	NA	ssrA-1	ssrB-1	NA	ssrD-1	NA	NA	ssrG-1a	ssrH-1a
1837	PRJEB33181	ERR5210581	259646	201.445	32.0277	0.021972	pallidum	SS14	ERR5210581	SAMEA6626667	TPA_AUSBR-39	Australia	Oceania	2019	Sanger	human	NA	ssrA-1	ssrB-1	ssrC-1	ssrD-1	NA	ssrF-1a	ssrG-1a	ssrH-1a
1838	PRJEB33181	ERR4853580	248917	191.197	30.196	0.0933809	pallidum	SS14	ERR4853580	SAMEA5857620	TPA_UKMAN003	UK	Europe	2018	Sanger	human	NA	ssrA-1	ssrB-1	ssrC-1	ssrD-1	NA	ssrF-1a	ssrG-1a	ssrH-1a
1839	PRJEB33181	ERR5207034	267478	177.991	31.4448	0.153804	pallidum	SS14	ERR5207034	SAMEA6626671	TPA_RUS_Tuva-26	Russia	Asia	2013	Sanger	human	NA	ssrA-1	ssrB-1	ssrC-1	ssrD-1	NA	ssrF-1a	ssrG-1a	ssrH-1a
1840	PRJNA754263	SRR15440183	4000162	197.002	460.682	0.032958	pallidum	SS14	SRR15440183	SAMN20751909	TPAUS_779	Australia	Oceania	2012	Doherty	human	NA	ssrA-1	ssrB-1	ssrC-1	ssrD-1	NA	ssrF-1a	ssrG-1a	ssrH-1a
1841	PRJEB33181	ERR5210571	60920	198.981	7.41185	16.6493	pallidum	SS14	ERR5210571	NA	TPA_HUN180002	Hungary	Europe	2018	Sanger	human	NA	ssrA-1	ssrB-1	NA	ssrD-1	NA	NA	ssrG-1a	NA
1842	PRJEB33181	ERR4853657	88160	188.55	10.5588	10.7223	pallidum	SS14	ERR4853657	SAMEA5857560	TPA_ALC052	Canada	North America	2018	Sanger	human	NA	NA	NA	NA	ssrD-1	NA	NA	ssrG-1a	ssrH-1a
1843	PRJEB33181	ERR5206966	66837	198.665	8.12578	18.7806	pallidum	SS14	ERR5206966	NA	TPA_ALC106	Canada	North America	2019	Sanger	human	NA	ssrA-1	ssrB-1	NA	ssrD-1	NA	NA	ssrG-1a	ssrH-1a
1844	PRJNA723099	SRR14277400	1042215	340.45	134.862	0	pallidum	SS14	SRR14277400	SAMN18804998	PeruC40040x	Peru	South America	2019	UW	human	NA	ssrA-1	ssrB-1	ssrC-1	ssrD-1	ssrE-1	ssrF-1a	ssrG-1a	ssrH-1a
1845	PRJNA754263	SRR15440189	4001801	218.039	461.549	0.038451	pallidum	SS14	SRR15440189	SAMN20751904	TPAUS_765	Australia	Oceania	2010	Doherty	human	NA	ssrA-1	ssrB-1	ssrC-1	ssrD-1	NA	ssrF-1a	ssrG-1a	ssrH-1a
1846	PRJEB33181	ERR5210566	52152	193.205	6.15828	20.4999	pallidum	SS14	ERR5210566	NA	TPA_HUN190015	Hungary	Europe	2019	Sanger	human	NA	ssrA-1	NA	NA	NA	NA	NA	NA	NA
1847	PRJNA754263	SRR15440238	1045996	204.037	121.966	0.637188	pallidum	SS14	SRR15440238	SAMN20751860	TPAUS_685	Australia	Oceania	2018	Doherty	human	NA	ssrA-1	ssrB-1	ssrC-1	ssrD-1	NA	ssrF-1a	ssrG-1a	NA
1848	PRJNA723099	SRR24385965	269934	463.246	34.2116	0.016479	pallidum	SS14	SRR24385965	SAMN34498188	GSPAR093SGS	Argentina	South America	2023	UW	human	NA	ssrA-1	ssrB-1	ssrC-1	ssrD-1	ssrE-1	ssrF-1a	ssrG-1a	ssrH-1a
1849	PRJEB28546	ERR3684596	232474	182.231	27.9361	0.230706	pallidum	SS14	ERR3684596	SAMEA5145844	PHE170355A	UK	Europe	2017	Sanger	human	NA	ssrA-1	ssrB-1	ssrC-1	ssrD-1	NA	ssrF-1a	ssrG-1a	ssrH-1a
1850	PRJEB28546	ERR3684622	141498	188.264	17.0975	1.96649	pallidum	SS14	ERR3684622	SAMEA5145871	PHE150175A	UK	Europe	2015	Sanger	human	NA	ssrA-1	ssrB-1	ssrC-1	NA	NA	ssrF-1a	ssrG-1a	NA
1851	PRJNA754263	SRR15440398	2254775	232.348	245.244	0.049437	pallidum	SS14	SRR15440398	SAMN20751716	TPAUS_374	Australia	Oceania	2019	Doherty	human	NA	ssrA-1	ssrB-1	ssrC-1	ssrD-1	NA	ssrF-1a	ssrG-1a	ssrH-1a
1852	PRJNA754263	SRR15440237	250550	165.269	27.8472	0.060423	pallidum	SS14	SRR15440237	SAMN20751861	TPAUS_686	Australia	Oceania	2018	Doherty	human	NA	ssrA-1	ssrB-1	ssrC-1	ssrD-1	NA	ssrF-1a	ssrG-1a	ssrH-1a
1853	PRJNA723099	SRR21144434	75522	412.977	9.0913	3.64735	pallidum	SS14	SRR21144434	SAMN30221356	MI11	Italy	Europe	2016-2017	UW	human	NA	ssrA-1	ssrB-1	NA	NA	NA	NA	NA	ssrH-1a
1854	PRJEB33181	ERR4853644	180965	194.637	21.8449	0.834935	pallidum	SS14	ERR4853644	SAMEA5857582	TPA_BCC107	Canada	North America	2014	Sanger	human	NA	ssrA-1	ssrB-1	ssrC-1	ssrD-1	NA	ssrF-1a	ssrG-1a	ssrH-1a
1855	PRJEB33181	ERR5206974	147823	194.098	17.9677	2.34551	pallidum	SS14	ERR5206974	SAMEA6224021	TPA_ALC126	Canada	North America	2019	Sanger	human	NA	ssrA-1	ssrB-1	ssrC-1	ssrD-1	NA	ssrF-1a	ssrG-1a	ssrH-1a
1856	PRJNA754263	SRR15440226	4001584	166.781	450.728	0.247185	pallidum	SS14	SRR15440226	SAMN20751871	TPAUS_696	Australia	Oceania	2019	Doherty	human	NA	ssrA-1	ssrB-1	ssrC-1	ssrD-1	NA	ssrF-1a	ssrG-1a	ssrH-1a
1857	PRJNA754263	SRR15440390	421636	194.846	49.0593	0.065916	pallidum	SS14	SRR15440390	SAMN20751723	TPAUS_390	Australia	Oceania	2019	Doherty	human	NA	ssrA-1	ssrB-1	ssrC-1	ssrD-1	NA	ssrF-1a	ssrG-1a	ssrH-1a
1858	PRJNA754263	SRR15440241	95904	168.042	10.6324	2.83988	pallidum	SS14	SRR15440241	NA	TPAUS_681	Australia	Oceania	2018	Doherty	human	NA	ssrA-1	ssrB-1	ssrC-1	ssrD-1	NA	NA	ssrG-1a	NA
1859	PRJNA754263	SRR15440371	4001943	226.793	444.309	0.038451	pallidum	SS14	SRR15440371	SAMN20751740	TPAUS_427	Australia	Oceania	2020	Doherty	human	NA	ssrA-1	ssrB-1	ssrC-1	ssrD-1	NA	ssrF-1a	ssrG-1a	ssrH-1a
1860	PRJEB28546	ERR3684654	200505	192.87	24.2929	0.400989	pallidum	SS14	ERR3684654	SAMEA5145905	PHE120028A	UK	Europe	2012	Sanger	human	NA	ssrA-1	ssrB-1	ssrC-1	ssrD-1	NA	ssrF-1a	ssrG-1a	ssrH-1a
1861	PRJEB33181	ERR4853672	233537	199.63	28.3296	0.153804	pallidum	SS14	ERR4853672	SAMEA5857596	TPA_BCC153	Canada	North America	2016	Sanger	human	NA	ssrA-1	ssrB-1	ssrC-1	ssrD-1	NA	ssrF-1a	ssrG-1a	ssrH-1a
1862	PRJNA754263	SRR15440174	342863	175.113	38.5762	0.05493	pallidum	SS14	SRR15440174	SAMN20751917	TPAUS_793	Australia	Oceania	2013	Doherty	human	NA	ssrA-1	ssrB-1	ssrC-1	ssrD-1	NA	ssrF-1a	ssrG-1a	ssrH-1a
1863	PRJEB60271	ERR13170804	3999950	179.601	479.931	0.010986	pallidum	SS14	NA	NA	NA	South Africa	Africa	NA	Sanger	human	NA	ssrA-1	ssrB-1	ssrC-1	ssrD-1	ssrE-1	ssrF-1a	ssrG-1a	ssrH-1a
1864	PRJNA754263	SRR15440117	1648322	196.156	180.547	0.043944	pallidum	SS14	SRR15440117	SAMN20751559	TPAUS_138	Australia	Oceania	2017	Doherty	human	NA	ssrA-1	ssrB-1	ssrC-1	ssrD-1	ssrE-1	ssrF-1a	ssrG-1a	ssrH-1a
1865	PRJEB28546	ERR3684717	59544	185.071	7.20408	20.368	pallidum	SS14	ERR3684717	NA	PHE160285A	UK	Europe	2016	Sanger	human	NA	NA	NA	NA	NA	NA	ssrF-1a	NA	NA
1866	PRJNA754263	SRR15440233	2007434	170.311	229.69	0.175776	pallidum	SS14	SRR15440233	SAMN20751865	TPAUS_690	Australia	Oceania	2018	Doherty	human	NA	ssrA-1	ssrB-1	ssrC-1	ssrD-1	NA	ssrF-1a	ssrG-1a	ssrH-1a
1867	PRJEB28546	ERR3684619	280095	194.857	34.2493	0.071409	pallidum	SS14	ERR3684619	SAMEA5145868	PHE150122A	UK	Europe	2015	Sanger	human	NA	ssrA-1	ssrB-1	ssrC-1	ssrD-1	ssrE-1	ssrF-1a	ssrG-1a	ssrH-1a
1868	PRJNA723099	SRR22669082	2853795	326.443	366.196	0	pallidum	SS14	SRR22669082	SAMN32135606	GSPAR022NCG	Argentina	South America	2022	UW	human	NA	ssrA-1	ssrB-1	ssrC-1	ssrD-1	ssrE-1	ssrF-1a	ssrG-1a	ssrH-1a
1869	PRJEB28546	ERR3684548	549741	179.845	66.76	0.005493	pallidum	SS14	ERR3684548	SAMEA5145796	PHE170329A	UK	Europe	2017	Sanger	human	NA	ssrA-1	ssrB-1	ssrC-1	ssrD-1	ssrE-1	ssrF-1a	ssrG-1a	ssrH-1a
1870	PRJEB33181	ERR4853666	144744	196.486	17.4698	1.36776	pallidum	SS14	ERR4853666	SAMEA5857590	TPA_BCC138	Canada	North America	2015	Sanger	human	NA	ssrA-1	ssrB-1	ssrC-1	ssrD-1	NA	ssrF-1a	ssrG-1a	NA
1871	PRJEB33181	ERR4853548	141556	193.883	17.2172	3.45509	pallidum	SS14	ERR4853548	SAMEA5753866	TPA_ALC011	Canada	North America	2018	Sanger	human	NA	ssrA-1	ssrB-1	ssrC-1	ssrD-1	ssrE-1	ssrF-1a	ssrG-1a	ssrH-1a
1872	PRJEB28546	ERR3684721	63374	191.628	7.71655	16.7152	pallidum	SS14	ERR3684721	NA	PHE170332A	UK	Europe	2017	Sanger	human	NA	ssrA-1	NA	ssrC-1	NA	NA	ssrF-1a	ssrG-1a	NA
1873	PRJNA723099	SRR26871285	487974	381.238	59.9716	0.60423	pallidum	SS14	SRR26871285	SAMN38300326	W043	USA	North America	2022	UW	human	NA	ssrA-1	ssrB-1	ssrC-1	ssrD-1	ssrE-1	ssrF-1a	ssrG-1a	ssrH-1a
1874	PRJEB28546	ERR3684599	295290	178.468	35.0159	0.153804	pallidum	SS14	ERR3684599	SAMEA5145847	PHE170385A	UK	Europe	2017	Sanger	human	NA	ssrA-1	ssrB-1	ssrC-1	ssrD-1	NA	ssrF-1a	ssrG-1a	ssrH-1a
1875	PRJEB28546	ERR3684509	394134	191.541	49.0705	0.010986	pallidum	SS14	ERR3684509	SAMEA5145727	PHE160312A	UK	Europe	2016	Sanger	human	NA	ssrA-1	ssrB-1	ssrC-1	ssrD-1	NA	ssrF-1a	ssrG-1a	ssrH-1a
1876	PRJEB28546	ERR3684704	78384	188.852	9.58674	11.4968	pallidum	SS14	ERR3684704	SAMEA5145960	PHE150128A	UK	Europe	2015	Sanger	human	NA	ssrA-1	ssrB-1	NA	NA	NA	ssrF-1a	ssrG-1a	ssrH-1a
1877	PRJNA815321	SRR29022070	79792	204.528	9.69456	4.47679	pallidum	SS14	SRR29022070	SAMN41394405	GSPVT005AOS1	Viet Nam	Asia	2022	UNC	human	NA	NA	ssrB-1	ssrC-1	ssrD-1	NA	ssrF-1a	ssrG-1a	NA
1878	PRJEB28546	ERR3699561	58754	196.75	7.35353	12.903	pallidum	SS14	ERR3699561	NA	PHE130061A	UK	Europe	2013	Sanger	human	NA	NA	ssrB-1	NA	NA	NA	NA	ssrG-1a	ssrH-1a
1879	PRJEB33181	ERR4853664	127970	197.244	15.4954	2.4334	pallidum	SS14	ERR4853664	SAMEA5857588	TPA_BCC135	Canada	North America	2015	Sanger	human	NA	NA	ssrB-1	ssrC-1	ssrD-1	NA	ssrF-1a	ssrG-1a	NA
1880	PRJNA754263	SRR15440159	417539	189.524	46.6754	0.104367	pallidum	SS14	SRR15440159	SAMN20751931	TPAUS_811	Australia	Oceania	2014	Doherty	human	NA	ssrA-1	ssrB-1	ssrC-1	ssrD-1	NA	ssrF-1a	ssrG-1a	ssrH-1a
1881	PRJEB28546	ERR3699569	50201	192.898	6.25721	19.8132	pallidum	SS14	ERR3699569	NA	PHE140104A	UK	Europe	2014	Sanger	human	NA	NA	ssrB-1	ssrC-1	NA	NA	ssrF-1a	NA	NA
1882	PRJNA754263	SRR15440167	388160	209.734	44.1924	0.120846	pallidum	SS14	SRR15440167	SAMN20751924	TPAUS_801	Australia	Oceania	2013	Doherty	human	NA	ssrA-1	ssrB-1	ssrC-1	ssrD-1	NA	ssrF-1a	ssrG-1a	ssrH-1a
1883	PRJEB28546	ERR3684538	272950	184.026	33.2472	0.043944	pallidum	SS14	ERR3684538	SAMEA5145786	PHE160256A	UK	Europe	2016	Sanger	human	NA	ssrA-1	ssrB-1	ssrC-1	ssrD-1	NA	ssrF-1a	ssrG-1a	ssrH-1a
1884	PRJEB28546	ERR3684630	119378	193.538	14.4848	2.59819	pallidum	SS14	ERR3684630	SAMEA5145879	PHE160248A	UK	Europe	2016	Sanger	human	NA	ssrA-1	ssrB-1	ssrC-1	ssrD-1	NA	ssrF-1a	ssrG-1a	NA
1885	PRJNA754263	SRR15440192	438835	210.307	49.4237	0.065916	pallidum	SS14	SRR15440192	SAMN20751901	TPAUS_761	Australia	Oceania	2010	Doherty	human	NA	ssrA-1	ssrB-1	ssrC-1	ssrD-1	NA	ssrF-1a	ssrG-1a	ssrH-1a
1886	PRJEB60271	ERR13170846	492133	192.697	59.9021	0.027465	pallidum	SS14	NA	NA	NA	South Africa	Africa	NA	Sanger	human	NA	ssrA-1	ssrB-1	ssrC-1	ssrD-1	ssrE-1	ssrF-1a	ssrG-1a	ssrH-1a
1887	PRJEB33181	ERR4899223	74965	203.706	9.39225	8.40428	pallidum	SS14	ERR4899223	SAMEA5857578	TPA_BCC045	Canada	North America	2010	Sanger	human	NA	ssrA-1	ssrB-1	NA	ssrD-1	NA	NA	ssrG-1a	NA
1888	PRJEB28546	ERR3684525	240790	183.975	29.1173	0.170283	pallidum	SS14	ERR3684525	SAMEA5145773	PHE140074A	UK	Europe	2014	Sanger	human	NA	ssrA-1	ssrB-1	ssrC-1	ssrD-1	NA	ssrF-1a	ssrG-1a	ssrH-1a
1889	PRJEB28546	ERR3684745	154515	172.582	18.006	2.20269	pallidum	SS14	ERR3684745	SAMEA5146021	PHE140090A	UK	Europe	2014	Sanger	human	NA	ssrA-1	ssrB-1	ssrC-1	ssrD-1	NA	ssrF-1a	ssrG-1a	ssrH-1a
1890	PRJNA322283	SRR3584838	39501	286.188	6.74293	13.0129	pallidum	SS14	SRR3584838	SAMN05150594	PT_SIF1140	Portugal	Europe	2013	National Institute of Health, Portugal	human	NA	NA	ssrB-1	ssrC-1	NA	NA	ssrF-1a	NA	NA
1891	PRJEB33181	ERR4853559	363565	196.501	43.9539	0	pallidum	SS14	ERR4853559	SAMEA5753890	TPA_BCC174	Canada	North America	2017	Sanger	human	NA	ssrA-1	ssrB-1	ssrC-1	ssrD-1	NA	ssrF-1a	ssrG-1a	ssrH-1a
1892	PRJEB33181	ERR5207009	409704	196.188	50.4476	0.010986	pallidum	SS14	ERR5207009	SAMEA6224103	TPA_OMI022	UK	Europe	2018	Sanger	human	NA	ssrA-1	ssrB-1	ssrC-1	ssrD-1	NA	ssrF-1a	ssrG-1a	ssrH-1a
1893	PRJEB28546	ERR3684568	300177	192.303	36.8166	0.049437	pallidum	SS14	ERR3684568	SAMEA5145816	PHE130036A	UK	Europe	2013	Sanger	human	NA	ssrA-1	ssrB-1	ssrC-1	ssrD-1	NA	ssrF-1a	ssrG-1a	ssrH-1a
1894	PRJNA723099	SRR22775044	243013	297.093	29.0764	0.027465	pallidum	SS14	SRR22775044	SAMN32277587	ARG001GM	Argentina	South America	2022	UW	human	NA	ssrA-1	ssrB-1	ssrC-1	ssrD-1	ssrE-1	ssrF-1a	ssrG-1a	ssrH-1a
1895	PRJEB33181	ERR4853674	268175	197.611	32.4952	0.120846	pallidum	SS14	ERR4853674	SAMEA5857598	TPA_BCC166	Canada	North America	2017	Sanger	human	NA	ssrA-1	ssrB-1	ssrC-1	ssrD-1	NA	ssrF-1a	ssrG-1a	ssrH-1a
1896	PRJEB33181	ERR5207016	126604	212.199	15.499	1.5655	pallidum	SS14	ERR5207016	SAMEA6626616	TPA_HUN190018	Hungary	Europe	2019	Sanger	human	NA	ssrA-1	ssrB-1	ssrC-1	ssrD-1	NA	ssrF-1a	ssrG-1a	ssrH-1a
1897	PRJNA754263	SRR15440209	135697	197.86	15.2051	1.41719	pallidum	SS14	SRR15440209	SAMN20751886	TPAUS_732	Australia	Oceania	2008	Doherty	human	NA	ssrA-1	ssrB-1	NA	ssrD-1	NA	ssrF-1a	ssrG-1a	NA
1898	PRJEB60271	ERR13170819	4000350	191.845	488.696	0.010986	pallidum	SS14	NA	NA	NA	South Africa	Africa	NA	Sanger	human	NA	ssrA-1	ssrB-1	ssrC-1	ssrD-1	ssrE-1	ssrF-1a	ssrG-1a	ssrH-1a
1899	PRJNA754263	SRR15440387	246474	186.456	28.3539	0.472398	pallidum	SS14	SRR15440387	SAMN20751726	TPAUS_396	Australia	Oceania	2020	Doherty	human	NA	ssrA-1	ssrB-1	ssrC-1	ssrD-1	NA	ssrF-1a	ssrG-1a	NA
1900	PRJNA754263	SRR15440205	312972	185.183	35.5449	0.0988739	pallidum	SS14	SRR15440205	SAMN20751889	TPAUS_738	Australia	Oceania	2009	Doherty	human	NA	ssrA-1	ssrB-1	ssrC-1	ssrD-1	NA	ssrF-1a	ssrG-1a	ssrH-1a
1901	PRJEB28546	ERR3684637	57320	194.382	6.98506	19.8187	pallidum	SS14	ERR3684637	SAMEA5145886	UKTPA7633025	NA	NA	NA	Sanger	human	NA	ssrA-1	NA	NA	NA	NA	ssrF-1a	ssrG-1a	NA
1902	PRJNA723099	SRR21130885	139019	492.021	17.1901	0.148311	pallidum	SS14	SRR21130885	SAMN30221373	SF827497	USA	North America	2019	UW	human	NA	ssrA-1	ssrB-1	ssrC-1	ssrD-1	ssrE-1	ssrF-1a	ssrG-1a	ssrH-1a
1903	PRJEB33181	ERR4853582	522104	196.398	63.7424	0.005493	pallidum	SS14	ERR4853582	SAMEA5753845	TPA_BCC055	Canada	North America	2011	Sanger	human	NA	ssrA-1	ssrB-1	ssrC-1	ssrD-1	NA	ssrF-1a	ssrG-1a	ssrH-1a
1904	PRJEB28546	ERR3684652	213629	187.678	25.6859	0.241692	pallidum	SS14	ERR3684652	SAMEA5145903	PHE120025A	UK	Europe	2012	Sanger	human	NA	ssrA-1	ssrB-1	ssrC-1	ssrD-1	NA	ssrF-1a	ssrG-1a	ssrH-1a
1905	PRJEB28546	ERR3684616	168592	189.987	20.4839	0.587751	pallidum	SS14	ERR3684616	SAMEA5145865	PHE150113A	UK	Europe	2015	Sanger	human	NA	ssrA-1	ssrB-1	ssrC-1	ssrD-1	NA	ssrF-1a	ssrG-1a	ssrH-1a
1906	PRJEB33181	ERR5207033	75875	196.06	9.3916	8.76133	pallidum	SS14	ERR5207033	SAMEA6626669	TPA_AUSBR-83	Australia	Oceania	2019	Sanger	human	NA	NA	ssrB-1	NA	ssrD-1	NA	ssrF-1a	ssrG-1a	ssrH-1a
1907	PRJEB28546	ERR4045378	185452	185.656	22.442	0.368031	pallidum	SS14	ERR4045378	SAMEA5145809	PHE170409A	UK	Europe	2017	Sanger	human	NA	ssrA-1	ssrB-1	ssrC-1	ssrD-1	NA	ssrF-1a	ssrG-1a	ssrH-1a
1908	PRJEB28546	ERR3684606	81919	183.798	9.83215	10.1895	pallidum	SS14	ERR3684606	SAMEA5145855	PHE160628A	UK	Europe	2016	Sanger	human	NA	NA	ssrB-1	ssrC-1	ssrD-1	NA	NA	ssrG-1a	ssrH-1a
1909	PRJEB28546	ERR3684742	84367	189.061	10.1104	10.7718	pallidum	SS14	ERR3684742	SAMEA5146018	PHE130063A	UK	Europe	2013	Sanger	human	NA	ssrA-1	ssrB-1	ssrC-1	ssrD-1	NA	ssrF-1a	NA	NA
1910	PRJEB28546	ERR3684624	191610	181.012	22.8944	0.5493	pallidum	SS14	ERR3684624	SAMEA5145873	PHE160199A	UK	Europe	2016	Sanger	human	NA	ssrA-1	ssrB-1	ssrC-1	ssrD-1	NA	ssrF-1a	ssrG-1a	ssrH-1a
1911	PRJNA754263	SRR15440028	129335	205.933	14.4367	1.57649	pallidum	SS14	SRR15440028	SAMN20751638	TPAUS_235	Australia	Oceania	2018	Doherty	human	NA	ssrA-1	ssrB-1	NA	ssrD-1	NA	NA	ssrG-1a	ssrH-1a
1912	PRJEB40823	ERR9768173	662185	204.712	81.1613	0.021972	pallidum	SS14	NA	NA	NA	Papua New Guinea	Oceania	2013-2016	Sanger	human	NA	ssrA-1	ssrB-1	ssrC-1	ssrD-1	ssrE-1	ssrF-1a	ssrG-1a	ssrH-1a
1913	PRJEB28546	ERR3684555	166943	186.93	20.5183	0.71409	pallidum	SS14	ERR3684555	SAMEA5145803	PHE170367A	UK	Europe	2017	Sanger	human	NA	ssrA-1	ssrB-1	ssrC-1	ssrD-1	ssrE-1	ssrF-1a	ssrG-1a	ssrH-1a
1914	PRJEB40823	ERR9768176	1884021	204.488	231.018	0.005493	pallidum	SS14	NA	NA	NA	Papua New Guinea	Oceania	2013-2016	Sanger	human	NA	ssrA-1	ssrB-1	ssrC-1	ssrD-1	ssrE-1	ssrF-1a	ssrG-1a	ssrH-1a
1915	PRJEB33181	ERR4853677	190780	191.868	22.9793	0.477891	pallidum	SS14	ERR4853677	SAMEA5857601	TPA_BCC180	Canada	North America	2018	Sanger	human	NA	ssrA-1	ssrB-1	ssrC-1	ssrD-1	NA	ssrF-1a	ssrG-1a	ssrH-1a
1916	PRJEB33181	ERR4853645	323915	200.16	39.2435	0.05493	pallidum	SS14	ERR4853645	SAMEA5857583	TPA_BCC108	Canada	North America	2014	Sanger	human	NA	ssrA-1	ssrB-1	ssrC-1	ssrD-1	NA	ssrF-1a	ssrG-1a	ssrH-1a
1917	PRJEB28546	ERR3811643	72941	198.758	9.04353	12.5076	pallidum	SS14	ERR3811643	SAMEA5146113	PHE170395A	UK	Europe	2017	Sanger	human	NA	ssrA-1	ssrB-1	ssrC-1	ssrD-1	NA	ssrF-1a	ssrG-1a	NA
1918	PRJEB33181	ERR5206976	111050	191.384	13.4651	5.92145	pallidum	SS14	ERR5206976	SAMEA6224023	TPA_ALC135	Canada	North America	2019	Sanger	human	NA	ssrA-1	ssrB-1	ssrC-1	ssrD-1	NA	ssrF-1a	ssrG-1a	ssrH-1a
1919	PRJEB20795	ERR2756228	1435034	179.392	153.143	0.005493	pallidum	SS14	ERR2756228	SAMEA104225502	UW303B	USA	North America	2005	Sanger	human	NA	ssrA-1	ssrB-1	ssrC-1	ssrD-1	NA	ssrF-1a	ssrG-1a	ssrH-1a
1920	PRJEB60271	ERR13170793	859768	185.621	104.559	0.010986	pallidum	SS14	NA	NA	NA	South Africa	Africa	NA	Sanger	human	NA	ssrA-1	ssrB-1	ssrC-1	ssrD-1	ssrE-1	ssrF-1a	ssrG-1a	ssrH-1a
1921	PRJNA754263	SRR15440239	4000120	194.708	462.82	0.285636	pallidum	SS14	SRR15440239	SAMN20751859	TPAUS_684	Australia	Oceania	2018	Doherty	human	NA	ssrA-1	ssrB-1	ssrC-1	ssrD-1	NA	ssrF-1a	ssrG-1a	ssrH-1a
1922	PRJNA754263	SRR15440240	4001351	170.801	449.246	0.027465	pallidum	SS14	SRR15440240	SAMN20751858	TPAUS_682	Australia	Oceania	2018	Doherty	human	NA	ssrA-1	ssrB-1	ssrC-1	ssrD-1	NA	ssrF-1a	ssrG-1a	ssrH-1a
1923	PRJEB33181	ERR5210582	325968	195.109	39.9325	0.038451	pallidum	SS14	ERR5210582	SAMEA6626670	TPA_AUSBR-113	Australia	Oceania	2019	Sanger	human	NA	ssrA-1	ssrB-1	ssrC-1	ssrD-1	NA	ssrF-1a	ssrG-1a	ssrH-1a
1924	PRJNA754263	SRR15440225	440307	165.55	48.7829	0.049437	pallidum	SS14	SRR15440225	SAMN20751872	TPAUS_697	Australia	Oceania	2019	Doherty	human	NA	ssrA-1	ssrB-1	ssrC-1	ssrD-1	ssrE-1	ssrF-1a	ssrG-1a	ssrH-1a
1925	PRJEB28546	ERR3684511	719914	188.158	88.4969	0.005493	pallidum	SS14	ERR3684511	SAMEA5145729	PHE170328A	UK	Europe	2017	Sanger	human	NA	ssrA-1	ssrB-1	ssrC-1	ssrD-1	ssrE-1	ssrF-1a	ssrG-1a	ssrH-1a
1926	PRJEB28546	ERR3684507	782763	194.077	97.4729	0.010986	pallidum	SS14	ERR3684507	SAMEA5145725	PHE160298A	UK	Europe	2016	Sanger	human	NA	ssrA-1	ssrB-1	ssrC-1	ssrD-1	ssrE-1	ssrF-1a	ssrG-1a	ssrH-1a
1927	PRJEB28546	ERR3684551	396393	184.314	48.0882	0.038451	pallidum	SS14	ERR3684551	SAMEA5145799	PHE170351A	UK	Europe	2017	Sanger	human	NA	ssrA-1	ssrB-1	ssrC-1	ssrD-1	ssrE-1	ssrF-1a	ssrG-1a	ssrH-1a
1928	PRJEB33181	ERR4853594	181607	188.717	21.7275	0.664653	pallidum	SS14	ERR4853594	SAMEA5753881	TPA_BCC123	Canada	North America	2015	Sanger	human	NA	ssrA-1	ssrB-1	ssrC-1	ssrD-1	NA	ssrF-1a	ssrG-1a	ssrH-1a
1929	PRJEB33181	ERR5206993	96842	195.203	11.9585	5.65779	pallidum	SS14	ERR5206993	SAMEA6224053	TPA_ALC133	Canada	North America	2019	Sanger	human	NA	ssrA-1	NA	NA	ssrD-1	NA	ssrF-1a	ssrG-1a	ssrH-1a
1930	PRJNA744275	SRR29366316	3998645	475.945	765.209	0.598737	pallidum	SS14	SRR29366316	SAMN41792350	OS-18-VF	USA	North America	2016-2020	CDC	human	NA	ssrA-1	ssrB-1	NA	ssrD-1	NA	ssrF-1a	ssrG-1a	ssrH-1a
1931	PRJEB28546	ERR3684650	78492	182.63	9.39349	11.9692	pallidum	SS14	ERR3684650	SAMEA5145900	UKTPA7633039	NA	NA	NA	Sanger	human	NA	ssrA-1	ssrB-1	ssrC-1	ssrD-1	NA	NA	ssrG-1a	NA
1932	PRJEB28546	ERR3684660	154744	183.979	18.5185	1.32381	pallidum	SS14	ERR3684660	SAMEA5145911	PHE140081A	UK	Europe	2014	Sanger	human	NA	ssrA-1	ssrB-1	ssrC-1	ssrD-1	NA	ssrF-1a	ssrG-1a	NA
1933	PRJEB20795	ERR2756224	2007266	186.63	214.57	0	pallidum	SS14	ERR2756224	SAMEA104225497	UW304B	USA	North America	2005	Sanger	human	NA	ssrA-1	ssrB-1	ssrC-1	ssrD-1	NA	ssrF-1a	ssrG-1a	ssrH-1a
1934	PRJEB28546	ERR3684667	106551	190.925	12.883	3.83411	pallidum	SS14	ERR3684667	SAMEA5145918	PHE150173A	UK	Europe	2015	Sanger	human	NA	ssrA-1	ssrB-1	NA	ssrD-1	NA	ssrF-1a	NA	ssrH-1a
1935	PRJEB20795	ERR2710614	371215	174.882	24.3766	0.032958	pallidum	SS14	ERR2710614	SAMEA104061034	NL13	UK	Europe	2016	Sanger	human	NA	ssrA-1	ssrB-1	ssrC-1	ssrD-1	NA	ssrF-1a	ssrG-1a	ssrH-1a
1936	PRJEB28546	ERR3684574	481279	182.291	57.9699	0	pallidum	SS14	ERR3684574	SAMEA5145822	PHE150130A	UK	Europe	2015	Sanger	human	NA	ssrA-1	ssrB-1	ssrC-1	ssrD-1	NA	ssrF-1a	ssrG-1a	ssrH-1a
1937	PRJEB33181	ERR5210569	811335	200.531	100.054	0.005493	pallidum	SS14	ERR5210569	SAMEA6626623	TPA_SWE-467	Sweden	Europe	2019	Sanger	human	NA	ssrA-1	ssrB-1	ssrC-1	ssrD-1	ssrE-1	ssrF-1a	ssrG-1a	ssrH-1a
1938	PRJNA754263	SRR15440347	197352	171.717	22.7196	0.175776	pallidum	SS14	SRR15440347	SAMN20751762	TPAUS_489	Australia	Oceania	2019	Doherty	human	NA	ssrA-1	ssrB-1	ssrC-1	ssrD-1	NA	ssrF-1a	ssrG-1a	ssrH-1a
1939	PRJEB33181	ERR5206971	83392	206.036	10.1267	13.7215	pallidum	SS14	ERR5206971	NA	TPA_ALC120	Canada	North America	2019	Sanger	human	NA	ssrA-1	ssrB-1	NA	ssrD-1	NA	ssrF-1a	ssrG-1a	ssrH-1a
1940	PRJNA754263	SRR15440257	117256	176.498	13.6242	1.30733	pallidum	SS14	SRR15440257	SAMN20751843	TPAUS_663	Australia	Oceania	2020	Doherty	human	NA	ssrA-1	ssrB-1	NA	ssrD-1	NA	ssrF-1a	ssrG-1a	ssrH-1a
1941	PRJEB33181	ERR4853662	214406	194.294	25.7706	0.340566	pallidum	SS14	ERR4853662	SAMEA5857586	TPA_BCC128	Canada	North America	2015	Sanger	human	NA	ssrA-1	ssrB-1	ssrC-1	ssrD-1	NA	ssrF-1a	ssrG-1a	ssrH-1a
1942	PRJNA754263	SRR15440040	123035	210.445	13.6957	1.89508	pallidum	SS14	SRR15440040	SAMN20751627	TPAUS_222	Australia	Oceania	2019	Doherty	human	NA	ssrA-1	NA	ssrC-1	ssrD-1	NA	NA	ssrG-1a	ssrH-1a
1943	PRJNA723099	SRR14277296	232540	407.857	29.3045	0.05493	pallidum	SS14	SRR14277296	SAMN18804916	ItalyGE5b	Italy	Europe	2017	UW	human	NA	ssrA-1	ssrB-1	ssrC-1	ssrD-1	ssrE-1	ssrF-1a	ssrG-1a	ssrH-1a
1944	PRJNA723099	SRR14277297	4001927	441.02	516.687	0	pallidum	SS14	SRR14277297	SAMN18804915	ItalyGE5a	Italy	Europe	2017	UW	human	NA	ssrA-1	ssrB-1	ssrC-1	ssrD-1	ssrE-1	ssrF-1a	ssrG-1a	ssrH-1a
1945	PRJNA723099	SRR21135118	671530	294.225	83.9161	0.027465	pallidum	SS14	SRR21135118	SAMN30221329	AS17	Italy	Europe	2017	UW	human	NA	ssrA-1	ssrB-1	ssrC-1	ssrD-1	ssrE-1	ssrF-1a	ssrG-1a	ssrH-1a
1946	PRJEB28546	ERR3684502	484338	189.682	59.9629	0.005493	pallidum	SS14	ERR3684502	SAMEA5145758	PHE160264A	UK	Europe	2016	Sanger	human	NA	ssrA-1	ssrB-1	ssrC-1	ssrD-1	NA	ssrF-1a	ssrG-1a	ssrH-1a
1947	PRJNA754263	SRR15440311	4001702	214.937	477.891	0.005493	pallidum	SS14	SRR15440311	SAMN20751794	TPAUS_541	Australia	Oceania	2020	Doherty	human	NA	ssrA-1	ssrB-1	ssrC-1	ssrD-1	NA	ssrF-1a	ssrG-1a	ssrH-1a
1948	PRJEB28546	ERR3684725	430864	192.444	52.5375	0.032958	pallidum	SS14	ERR3684725	SAMEA5145981	PHE170370A	UK	Europe	2017	Sanger	human	NA	ssrA-1	ssrB-1	ssrC-1	ssrD-1	ssrE-1	ssrF-1a	ssrG-1a	ssrH-1a
1949	PRJEB28546	ERR3684680	81974	191.856	9.9086	8.93711	pallidum	SS14	ERR3684680	SAMEA5145931	PHE170320A	UK	Europe	2017	Sanger	human	NA	ssrA-1	ssrB-1	NA	ssrD-1	NA	ssrF-1a	ssrG-1a	NA
1950	PRJEB33181	ERR4853554	273166	197.724	32.9297	0.126339	pallidum	SS14	ERR4853554	SAMEA5753883	TPA_BCC132	Canada	North America	2015	Sanger	human	NA	ssrA-1	ssrB-1	ssrC-1	ssrD-1	NA	ssrF-1a	ssrG-1a	ssrH-1a
1951	PRJNA754263	SRR15440171	149211	178.261	16.3526	1.36776	pallidum	SS14	SRR15440171	SAMN20751920	TPAUS_796	Australia	Oceania	2013	Doherty	human	NA	ssrA-1	ssrB-1	ssrC-1	ssrD-1	NA	ssrF-1a	ssrG-1a	ssrH-1a
1952	PRJEB28546	ERR3684708	104848	192.201	12.7679	4.12524	pallidum	SS14	ERR3684708	SAMEA5145964	PHE150179A	UK	Europe	2015	Sanger	human	NA	NA	ssrB-1	ssrC-1	ssrD-1	NA	ssrF-1a	ssrG-1a	ssrH-1a
1953	PRJEB33181	ERR4853636	130483	201.281	15.809	5.05905	pallidum	SS14	ERR4853636	SAMEA5857565	TPA_ALC076	Canada	North America	2018	Sanger	human	NA	ssrA-1	ssrB-1	ssrC-1	ssrD-1	NA	ssrF-1a	ssrG-1a	ssrH-1a
1954	PRJNA754263	SRR15440038	623061	217.482	70.4802	0.060423	pallidum	SS14	SRR15440038	SAMN20751629	TPAUS_224	Australia	Oceania	2019	Doherty	human	NA	ssrA-1	ssrB-1	ssrC-1	ssrD-1	NA	ssrF-1a	ssrG-1a	ssrH-1a
1955	PRJNA754263	SRR15440120	632496	192.424	74.6121	0.043944	pallidum	SS14	SRR15440120	SAMN20751485	TPAUS_027	Australia	Oceania	2019	Doherty	human	NA	ssrA-1	ssrB-1	ssrC-1	ssrD-1	NA	ssrF-1a	ssrG-1a	ssrH-1a
1956	PRJEB33181	ERR4853602	417044	195.009	50.6222	0.016479	pallidum	SS14	ERR4853602	SAMEA5857502	TPA_UKBRG012	UK	Europe	2018	Sanger	human	NA	ssrA-1	ssrB-1	ssrC-1	ssrD-1	NA	ssrF-1a	ssrG-1a	ssrH-1a
1957	PRJEB33181	ERR4853578	101750	200.78	12.4144	4.41637	pallidum	SS14	ERR4853578	SAMEA5857618	TPA_UKMAN049	UK	Europe	2018	Sanger	human	NA	NA	ssrB-1	NA	ssrD-1	NA	ssrF-1a	ssrG-1a	ssrH-1a
1958	PRJNA815321	SRR21294824	291785	207.438	35.7687	0.988739	pallidum	SS14	SRR21294824	SAMN30415064	SS21300000	Colombia	South America	2019	UNC	human	NA	ssrA-1	ssrB-1	ssrC-1	ssrD-1	NA	ssrF-1a	ssrG-1a	NA
1959	PRJEB28546	ERR3684566	229677	182.865	27.7282	0.214227	pallidum	SS14	ERR3684566	SAMEA5145814	PHE120019A	UK	Europe	2012	Sanger	human	NA	ssrA-1	ssrB-1	ssrC-1	ssrD-1	NA	ssrF-1a	ssrG-1a	ssrH-1a
1960	PRJEB28546	ERR3699557	71781	195.23	8.99866	7.83301	pallidum	SS14	ERR3699557	SAMEA5146046	PHE120012A	UK	Europe	2012	Sanger	human	NA	ssrA-1	ssrB-1	ssrC-1	ssrD-1	NA	NA	ssrG-1a	NA
1961	PRJEB33181	ERR4853680	129221	194.982	15.6926	2.05438	pallidum	SS14	ERR4853680	SAMEA5857605	TPA_BCC191	Canada	North America	2018	Sanger	human	NA	ssrA-1	ssrB-1	ssrC-1	ssrD-1	NA	ssrF-1a	ssrG-1a	NA
1962	PRJNA723099	SRR23803147	455327	358.63	57.3012	0.010986	pallidum	SS14	SRR23803147	SAMN33714956	GSPLK028ZG	Sri Lanka	Asia	2022	UW	human	NA	ssrA-1	ssrB-1	ssrC-1	ssrD-1	ssrE-1	ssrF-1a	ssrG-1a	ssrH-1a
1963	PRJEB33181	ERR4853663	191351	200.869	23.2161	0.362538	pallidum	SS14	ERR4853663	SAMEA5857587	TPA_BCC129	Canada	North America	2015	Sanger	human	NA	ssrA-1	ssrB-1	ssrC-1	ssrD-1	NA	ssrF-1a	ssrG-1a	ssrH-1a
1964	PRJEB28546	ERR3684581	152645	180.345	18.2232	13.705	pallidum	SS14	ERR3684581	SAMEA5145829	PHE150154A	UK	Europe	2015	Sanger	human	NA	ssrA-1	ssrB-1	ssrC-1	ssrD-1	NA	ssrF-1a	ssrG-1a	ssrH-1a
1965	PRJNA723099	SRR14277403	448647	339.409	57.6027	0.010986	pallidum	SS14	SRR14277403	SAMN18804995	PeruC10010x	Peru	South America	2019	UW	human	NA	ssrA-1	ssrB-1	ssrC-1	ssrD-1	ssrE-1	ssrF-1a	ssrG-1a	ssrH-1a
1966	PRJNA723099	SRR23803145	262227	309.714	31.7145	0.027465	pallidum	SS14	SRR23803145	SAMN33714958	GSPLK0375G	Sri Lanka	Asia	2022	UW	human	NA	ssrA-1	ssrB-1	ssrC-1	ssrD-1	ssrE-1	ssrF-1a	ssrG-1a	ssrH-1a
1967	PRJNA754263	SRR15440098	169897	175.539	19.7886	0.390003	pallidum	SS14	SRR15440098	SAMN20751477	TPAUS_006	Australia	Oceania	2019	Doherty	human	NA	ssrA-1	ssrB-1	ssrC-1	ssrD-1	NA	ssrF-1a	ssrG-1a	ssrH-1a
1968	PRJNA754263	SRR15440355	332296	192.835	39.2589	0.060423	pallidum	SS14	SRR15440355	SAMN20751755	TPAUS_462	Australia	Oceania	2019	Doherty	human	NA	ssrA-1	ssrB-1	ssrC-1	ssrD-1	ssrE-1	ssrF-1a	ssrG-1a	ssrH-1a
1969	PRJNA723099	SRR14277405	464902	325.308	60.6775	0.005493	pallidum	SS14	SRR14277405	SAMN18804993	Peru214601x	Peru	South America	2018	UW	human	NA	ssrA-1	ssrB-1	ssrC-1	ssrD-1	ssrE-1	ssrF-1a	ssrG-1a	ssrH-1a
1970	PRJNA723099	SRR14277377	1463251	418.132	189.715	0.005493	pallidum	SS14	SRR14277377	SAMN18804902	Dublin50B	Ireland	Europe	2002	UW	human	NA	ssrA-1	ssrB-1	ssrC-1	ssrD-1	ssrE-1	ssrF-1a	ssrG-1a	ssrH-1a
1971	PRJNA589065	SRR21533274	4001706	376.172	550.553	0.005493	pallidum	SS14	SRR21533274	SAMN13328075	AS12	Italy	Europe	2017	UW	human	NA	ssrA-1	ssrB-1	ssrC-1	ssrD-1	ssrE-1	ssrF-1a	ssrG-1a	ssrH-1a
1972	PRJNA322283	SRR3571778	994150	332.434	186.585	0.010986	pallidum	SS14	SRR3571778	SAMN05150355	PT_SIF0954	Portugal	Europe	2010	National Institute of Health, Portugal	human	NA	ssrA-1	ssrB-1	ssrC-1	ssrD-1	ssrE-1	ssrF-1a	ssrG-1a	ssrH-1a
1973	PRJNA815321	SRR29022071	727110	211.895	89.1815	0.021972	pallidum	SS14	SRR29022071	SAMN41394404	GSPVT005ALS0	Viet Nam	Asia	2022	UNC	human	NA	ssrA-1	ssrB-1	ssrC-1	ssrD-1	NA	ssrF-1a	ssrG-1a	ssrH-1a
[truncated: 1,035 more rows]

## Sheet: 5. subsp. pallidum specimens
4. Specimens previously annotated as T. pallidum subsp. pallidum.
[truncated: 2,209 more rows]

[truncated: 4 more sheets: 6. subsp. pertenue specimens, 7. subsp. endemicum , 8. SSR variants, 9. Ancient DNA specimens]
